# Supplementary material for: Hexanuclear copper(II) complex of 2-hy­droxy-N,N′-bis­[1-(2-hy­droxy­phen­yl)ethyl­idene]propane-1,3-di­amine incorporating an open-cubane core
Source: Acta Crystallogr E Crystallogr Commun. 2021 Jun 11;77(Pt 7):708–13. doi: 10.1107/S2056989021005570 (PMC8382066; doi:10.1107/S2056989021005570)
Supplement: Supplementary file 1 [file e-77-00708-sup1.cif]

##############################################################################
#                                                                            #
# This CIF contains the data in a paper accepted for publication in          #
# Acta Crystallographica Section E. It conforms to the requirements of       #
# Notes for Authors for Acta Crystallographica Section E, and has been       #
# peer reviewed under the auspices of the IUCr Commission on Journals.       #
#                                                                            #
# Full details of the Crystallographic Information File format               #
# are given in the paper "The Crystallographic Information File (CIF):       #
# a New Standard Archive File for Crystallography" by S. R. Hall, F. H.      #
# Allen and I. D. Brown [Acta Cryst. (1991), A47, 655-685].                  #
#                                                                            #
# The current version of the core CIF dictionary is obtainable from          #
# ftp://ftp.iucr.org/pub/cif_core.dic.                                       #
#                                                                            #
# Software is freely available for graphical display of the structure(s)     #
# in this CIF. For information consult the CIF software page                 #
# http://www.iucr.org/resources/cif/software.                                #
#                                                                            #
# This file may be used for bona fide research purposes within the           #
# scientific community so long as proper attribution is given to the journal # 
# article from which it was obtained.                                        #
#                                                                            #
##############################################################################
data_I
_audit_creation_method
;
Olex2 1.2
(compiled 2018.05.29 svn.r3508 for OlexSys, GUI svn.r5506)
;
_journal_date_recd_electronic     2021-05-12
_journal_date_accepted     2021-05-31
_journal_name_full     'Acta Crystallographica, Section E'
_journal_year     2021
_journal_volume     77
_journal_issue      7
_journal_page_first     708
_journal_page_last     713
_journal_paper_category     GM
_journal_paper_doi     10.1107/S2056989021005570
_journal_coeditor_code     EX2045
_publ_contact_author_name
;
'Ibrahima Elhadji Thiam'
;
_publ_contact_author_address
;
D\'epartement de Chimie
Facult\'e des Sciences et Techniques
Universit\'e Cheikh Anta Diop
Dakar Senegal
;
_publ_contact_author_email     'i6thiam@yahoo.fr'
_publ_contact_author_fax     '00221338246318'
_publ_contact_author_phone     '00221338247804'
_publ_section_title
;\
Hexanuclear copper(II) complex of
2-hydroxy-<i>N</i>,<i>N</i>'-bis[1-(2-hydroxyphenyl)ethylidene]propane-1,3-\
diamine incorporating an open-cubane core
;
loop_
    _publ_author_name
    _publ_author_address
    'K\'eb\'e, Momath'
;D\'epartement de Chimie
Facult\'e des Sciences et Techniques
Universit\'e Cheik Anta Diop
Dakar
Senegal
;
    'Thiam, Ibrahima Elhadji'
;D\'epartement de Chimie
Facult\'e des Sciences et Techniques
Universit\'e Cheik Anta Diop
Dakar
Senegal
;
    'Sow, Mouhamadou Moustapha'
;D\'epartement de Chimie
Facult\'e des Sciences et Techniques
Universit\'e Alioune Diop
Bambey
Senegal
;
    'Diouf, Ousmane'
;D\'epartement de Chimie
Facult\'e des Sciences et Techniques
Universit\'e Cheik Anta Diop
Dakar
Senegal
;
    'Barry, Aliou Hamady'
;D\'epartement de Chimie
Facult\'e des Sciences et Techniques
Universit\'e Nouakchott Al Aasriya
Nouakchott
Mauritania
;
    'Sall, Abdou Salam'
;D\'epartement de Chimie
Facult\'e des Sciences et Techniques
Universit\'e Cheik Anta Diop
Dakar
Senegal
;
    'Retailleau, Pascal'
;Substances Naturelles, CNRS UPR 2301, Universit\'e Paris-Sud, Universit\'e
 Paris-Saclay, 1 av. de la Terrasse, 91198 Gif-sur-Yvette, France
;
    'Gaye, Mohamed'
;D\'epartement de Chimie
Facult\'e des Sciences et Techniques
Universit\'e Cheik Anta Diop
Dakar
Senegal
;
_publ_section_synopsis
;
In the title Schiff base hexanuclear copper(II) complex, two discrete
environments are present in the structure: CuNO~4~ and CuNO~3~. Four
copper(II) cations are situated in a distorted square-pyramidal environment,
while two copper(II) cations are located in a slightly square-planar geometry.
Three of the copper(II) cations occupy three vertices of an open cubane
Cu~3~O~4~.
;
_chemical_name_systematic     ?
_chemical_name_common     ?
_chemical_formula_moiety     'C57 H62 Cu6 N8 O18, 3(C2 H6 O)'
_chemical_formula_sum     'C63 H80 Cu6 N8 O21'
_chemical_formula_iupac
                        '[Cu6 (C19 H19 N2 O3)3 (N O3)2 (O H) (H2 O)2], 3C2 H6 O'
_chemical_formula_weight     1666.59
_chemical_melting_point     ?
_space_group_crystal_system     triclinic
_space_group_name_H-M_alt     'P -1'
_space_group_name_Hall     '-P 1'
loop_
    _space_group_symop_operation_xyz
    'x, y, z'
    '-x, -y, -z'
_cell_length_a     13.6406(5)
_cell_length_b     14.0568(5)
_cell_length_c     18.5907(7)
_cell_angle_alpha     83.626(3)
_cell_angle_beta     86.186(3)
_cell_angle_gamma     72.288(3)
_cell_volume     3372.7(2)
_cell_formula_units_Z     2
_cell_measurement_reflns_used     5100
_cell_measurement_theta_min     2.4120
_cell_measurement_theta_max     28.6423
_cell_measurement_temperature     293(2)
_exptl_crystal_description     prismatic
_exptl_crystal_colour     green
_exptl_crystal_size_max     0.3
_exptl_crystal_size_mid     0.2
_exptl_crystal_size_min     0.1
_exptl_crystal_density_diffrn     1.641
_exptl_crystal_density_meas     ?
_exptl_crystal_density_method     'not measured'
_exptl_crystal_F_000     1712
_exptl_absorpt_coefficient_mu     1.939
_exptl_absorpt_correction_type     multi-scan
_exptl_absorpt_process_details     ?
_exptl_absorpt_correction_T_min     0.96705
_exptl_absorpt_correction_T_max     1.00000
_diffrn_ambient_temperature     293(2)
_diffrn_source     ?
_diffrn_radiation_type     MoK\a
_diffrn_radiation_wavelength     0.71073
_diffrn_measurement_device_type     KappaCCD
_diffrn_measurement_method     CCD
_diffrn_detector_area_resol_mean     9
_diffrn_reflns_number     73743
_diffrn_reflns_av_R_equivalents     0.0327
_diffrn_reflns_av_unetI/netI     0.0224
_diffrn_reflns_theta_min     2.751
_diffrn_reflns_theta_max     26.732
_diffrn_reflns_theta_full     25.242
_diffrn_measured_fraction_theta_max     0.997
_diffrn_measured_fraction_theta_full     0.998
_diffrn_reflns_limit_h_min     -17
_diffrn_reflns_limit_h_max     17
_diffrn_reflns_limit_k_min     -17
_diffrn_reflns_limit_k_max     17
_diffrn_reflns_limit_l_min     -23
_diffrn_reflns_limit_l_max     23
_refine_special_details     ?
_reflns_number_total     14284
_reflns_number_gt     12395
_reflns_threshold_expression     'I > 2\s(I)'
_refine_ls_structure_factor_coef     Fsqd
_refine_ls_matrix_type     full
_refine_ls_R_factor_all     0.0395
_refine_ls_R_factor_gt     0.0330
_refine_ls_wR_factor_gt     0.0870
_refine_ls_wR_factor_ref     0.0911
_refine_ls_goodness_of_fit_ref     1.037
_refine_ls_restrained_S_all     1.038
_refine_ls_number_reflns     14284
_refine_ls_number_parameters     929
_refine_ls_number_restraints     3
_refine_ls_hydrogen_treatment     mixed
_refine_ls_weighting_scheme     calc
_refine_ls_weighting_details
              'w=1/[\s^2^(Fo^2^)+(0.0432P)^2^+3.2696P] where P=(Fo^2^+2Fc^2^)/3'
_atom_sites_solution_hydrogens     mixed
_atom_sites_solution_primary     ?
_atom_sites_solution_secondary     ?
_refine_ls_shift/su_max     0.001
_refine_ls_shift/su_mean     0.000
_refine_diff_density_max     0.817
_refine_diff_density_min     -0.556
_refine_ls_extinction_method     none
_refine_ls_extinction_coef     .
loop_
    _atom_type_symbol
    _atom_type_description
    _atom_type_scat_dispersion_real
    _atom_type_scat_dispersion_imag
    _atom_type_scat_source
    'C' 'C' 0.0033 0.0016
                         'International Tables Vol C Tables 4.2.6.8 and 6.1.1.4'
    'H' 'H' 0.0000 0.0000
                         'International Tables Vol C Tables 4.2.6.8 and 6.1.1.4'
    'Cu' 'Cu' 0.3201 1.2651
                         'International Tables Vol C Tables 4.2.6.8 and 6.1.1.4'
    'N' 'N' 0.0061 0.0033
                         'International Tables Vol C Tables 4.2.6.8 and 6.1.1.4'
    'O' 'O' 0.0106 0.0060
                         'International Tables Vol C Tables 4.2.6.8 and 6.1.1.4'
_computing_data_collection     '<i>APEX3</i> (Bruker, 2016)'
_computing_cell_refinement     '<i>SAINT</i> (Bruker, 2016)'
_computing_data_reduction     '<i>SAINT</i> (Bruker, 2016)'
_computing_structure_solution     '<i>SHELXT2018/2</i> (Sheldrick, 2015a)'
_computing_structure_refinement     'SHELXL (Sheldrick, 2015b)'
_computing_molecular_graphics     '<i>OLEX2</i> (Dolomanov et al., 2009)'
_computing_publication_material     '<i>OLEX2</i> (Dolomanov et al., 2009)'
loop_
    _atom_site_type_symbol
    _atom_site_label
    _atom_site_fract_x
    _atom_site_fract_y
    _atom_site_fract_z
    _atom_site_U_iso_or_equiv
    _atom_site_adp_type
    _atom_site_calc_flag
    _atom_site_occupancy
    _atom_site_disorder_assembly
    _atom_site_disorder_group
    Cu Cu3 0.26915(2) 0.40125(2) 0.15888(2) 0.03091(7) Uani d 1 . .
    Cu Cu1 0.27776(2) 0.42624(2) 0.32790(2) 0.03074(7) Uani d 1 . .
    Cu Cu5 0.34276(2) 0.20896(2) 0.27233(2) 0.03197(7) Uani d 1 . .
    Cu Cu4 0.45315(2) 0.20182(2) 0.10809(2) 0.03414(8) Uani d 1 . .
    Cu Cu2 0.34537(2) 0.58294(2) 0.20408(2) 0.03620(8) Uani d 1 . .
    O O11 0.47163(16) 0.47175(15) 0.18459(13) 0.0555(6) Uani d 1 . .
    N N102 0.54911(19) 0.49292(17) 0.15507(13) 0.0430(5) Uani d 1 . .
    O O12 0.5566(2) 0.57631(18) 0.15453(17) 0.0771(8) Uani d 1 . .
    O O13 0.6141(2) 0.4241(2) 0.12800(19) 0.0958(11) Uani d 1 . .
    Cu Cu6 0.46902(2) 0.25221(2) 0.40915(2) 0.03727(8) Uani d 1 . .
    O O14B 0.6475(14) 0.152(2) 0.4307(18) 0.074(6) Uani d 0.43(8) A 2
    N N202 0.6961(3) 0.1605(3) 0.4849(2) 0.0743(9) Uani d 1 . .
    O O16B 0.7637(19) 0.203(3) 0.4682(15) 0.087(7) Uani d 0.43(8) A 2
    O O15B 0.708(5) 0.102(5) 0.5418(17) 0.143(11) Uani d 0.43(8) A 2
    O O10 0.35231(15) 0.34640(13) 0.24727(10) 0.0291(4) Uani d 1 . .
    H H10 0.384(2) 0.350(4) 0.232(2) 0.073(17) Uiso d 1 . .
    O O2 0.34884(13) 0.52783(13) 0.30453(9) 0.0348(4) Uani d 1 . .
    O O5 0.37695(14) 0.34071(12) 0.09029(9) 0.0347(4) Uani d 1 . .
    O O8 0.45828(14) 0.16793(13) 0.33636(9) 0.0364(4) Uani d 1 . .
    O O4 0.17301(13) 0.47876(13) 0.22424(9) 0.0374(4) Uani d 1 . .
    O O1 0.22912(15) 0.31642(14) 0.35827(10) 0.0415(4) Uani d 1 . .
    O O7 0.24464(15) 0.24428(13) 0.19929(10) 0.0397(4) Uani d 1 . .
    O O9 0.46067(17) 0.34675(16) 0.47384(10) 0.0495(5) Uani d 1 . .
    O O3 0.33169(16) 0.62254(15) 0.10579(11) 0.0482(5) Uani d 1 . .
    O O2W 0.52462(16) 0.34018(16) 0.33383(11) 0.0478(5) Uani d 1 . .
    H H2WA 0.483126 0.400782 0.330414 0.072 Uiso d 1 . .
    H H2WB 0.524712 0.321109 0.291044 0.072 Uiso d 1 . .
    O O6 0.52042(16) 0.06843(14) 0.13553(12) 0.0483(5) Uani d 1 . .
    O O1W 0.55379(17) 0.24409(15) 0.15701(14) 0.0562(6) Uani d 1 . .
    H H1WA 0.552628 0.224827 0.202374 0.084 Uiso d 1 . .
    H H1WB 0.535206 0.308242 0.155417 0.084 Uiso d 1 . .
    N N5 0.34465(17) 0.06909(15) 0.28312(12) 0.0366(5) Uani d 1 . .
    N N1 0.23171(16) 0.48927(16) 0.41787(11) 0.0354(4) Uani d 1 . .
    N N3 0.19297(17) 0.47496(15) 0.07387(11) 0.0353(4) Uani d 1 . .
    N N4 0.35642(17) 0.17511(15) 0.04761(11) 0.0356(4) Uani d 1 . .
    N N2 0.22263(17) 0.68655(16) 0.23230(12) 0.0376(5) Uani d 1 . .
    N N6 0.40344(17) 0.17147(17) 0.47557(12) 0.0387(5) Uani d 1 . .
    C C7 0.18607(19) 0.4560(2) 0.47399(13) 0.0371(5) Uani d 1 . .
    C C20 0.07635(19) 0.52770(19) 0.21000(14) 0.0352(5) Uani d 1 . .
    C C1 0.1607(2) 0.31345(19) 0.41129(14) 0.0380(5) Uani d 1 . .
    C C26 0.1061(2) 0.54451(18) 0.07321(13) 0.0363(5) Uani d 1 . .
    C C10 0.2991(2) 0.6107(2) 0.34627(14) 0.0395(6) Uani d 1 . .
    H H10A 0.344598 0.652585 0.347556 0.047 Uiso calc 1 . .
    C C25 0.0398(2) 0.5632(2) 0.13906(15) 0.0391(6) Uani d 1 . .
    C C48 0.4605(2) 0.07339(19) 0.37428(15) 0.0403(6) Uani d 1 . .
    H H48 0.530044 0.040509 0.391873 0.048 Uiso calc 1 . .
    C C11 0.2003(2) 0.6723(2) 0.31042(14) 0.0413(6) Uani d 1 . .
    H H11A 0.148399 0.637664 0.319344 0.050 Uiso calc 1 . .
    H H11B 0.174402 0.736740 0.330030 0.050 Uiso calc 1 . .
    C C45 0.2881(2) 0.0286(2) 0.25189(14) 0.0402(6) Uani d 1 . .
    C C39 0.1788(2) 0.1953(2) 0.19148(13) 0.0387(6) Uani d 1 . .
    C C12 0.1539(2) 0.74659(19) 0.19013(15) 0.0406(6) Uani d 1 . .
    C C33 0.4114(2) -0.00413(19) 0.07486(14) 0.0369(5) Uani d 1 . .
    C C38 0.4955(2) -0.00899(19) 0.11758(14) 0.0393(6) Uani d 1 . .
    C C14 0.1755(2) 0.7628(2) 0.11249(15) 0.0432(6) Uani d 1 . .
    C C31 0.3412(2) 0.0897(2) 0.04257(14) 0.0388(6) Uani d 1 . .
    C C6 0.1395(2) 0.3760(2) 0.46934(14) 0.0389(6) Uani d 1 . .
    C C29 0.3363(2) 0.35247(19) 0.02049(13) 0.0385(6) Uani d 1 . .
    H H29 0.392788 0.346029 -0.015882 0.046 Uiso calc 1 . .
    C C52 0.3861(2) 0.2683(2) 0.57706(14) 0.0425(6) Uani d 1 . .
    C C57 0.4333(2) 0.3393(2) 0.54279(15) 0.0430(6) Uani d 1 . .
    C C50 0.3630(2) 0.1919(2) 0.53911(14) 0.0407(6) Uani d 1 . .
    C C30 0.2873(2) 0.26973(19) 0.01504(14) 0.0403(6) Uani d 1 . .
    H H30A 0.220724 0.285068 0.040503 0.048 Uiso calc 1 . .
    H H30B 0.277218 0.264110 -0.035304 0.048 Uiso calc 1 . .
    C C28 0.2603(2) 0.45634(19) 0.00831(14) 0.0430(6) Uani d 1 . .
    H H28A 0.296647 0.506237 -0.000681 0.052 Uiso calc 1 . .
    H H28B 0.219496 0.460380 -0.033360 0.052 Uiso calc 1 . .
    C C49 0.3854(2) 0.0910(2) 0.43897(15) 0.0420(6) Uani d 1 . .
    H H49A 0.315113 0.110708 0.423144 0.050 Uiso calc 1 . .
    H H49B 0.396950 0.030161 0.471690 0.050 Uiso calc 1 . .
    C C47 0.4357(2) 0.0077(2) 0.32343(16) 0.0447(6) Uani d 1 . .
    H H47A 0.493601 -0.016513 0.290148 0.054 Uiso calc 1 . .
    H H47B 0.421140 -0.049776 0.350687 0.054 Uiso calc 1 . .
    C C34 0.3961(2) -0.0959(2) 0.06230(17) 0.0456(6) Uani d 1 . .
    H H34 0.341428 -0.094117 0.034323 0.055 Uiso calc 1 . .
    C C9 0.2783(2) 0.5696(2) 0.42281(15) 0.0433(6) Uani d 1 . .
    H H9A 0.342047 0.543434 0.448457 0.052 Uiso calc 1 . .
    H H9B 0.231806 0.622368 0.448939 0.052 Uiso calc 1 . .
    C C44 0.1967(2) 0.0912(2) 0.21363(15) 0.0433(6) Uani d 1 . .
    C C19 0.2634(2) 0.7014(2) 0.07612(15) 0.0430(6) Uani d 1 . .
    C C37 0.5581(2) -0.1043(2) 0.14436(16) 0.0465(6) Uani d 1 . .
    H H37 0.613835 -0.108570 0.172097 0.056 Uiso calc 1 . .
    C C40 0.0862(2) 0.2485(2) 0.15771(16) 0.0507(7) Uani d 1 . .
    H H40 0.074005 0.316381 0.142863 0.061 Uiso calc 1 . .
    C C21 0.0055(2) 0.5483(2) 0.26906(16) 0.0500(7) Uani d 1 . .
    H H21 0.027877 0.524611 0.315701 0.060 Uiso calc 1 . .
    C C27 0.0697(3) 0.6096(2) 0.00429(16) 0.0498(7) Uani d 1 . .
    H H27A 0.027849 0.674821 0.015851 0.075 Uiso calc 1 . .
    H H27B 0.029929 0.579511 -0.021464 0.075 Uiso calc 1 . .
    H H27C 0.128140 0.615913 -0.025405 0.075 Uiso calc 1 . .
    C C35 0.4583(2) -0.1876(2) 0.08949(18) 0.0503(7) Uani d 1 . .
    H H35 0.445766 -0.246387 0.080161 0.060 Uiso calc 1 . .
    C C56 0.4501(3) 0.4105(3) 0.58486(17) 0.0558(8) Uani d 1 . .
    H H56 0.478737 0.458896 0.562606 0.067 Uiso calc 1 . .
    C C5 0.0698(2) 0.3587(2) 0.52516(16) 0.0508(7) Uani d 1 . .
    H H5 0.056342 0.397695 0.564032 0.061 Uiso calc 1 . .
    C C8 0.1792(3) 0.4997(2) 0.54539(15) 0.0510(7) Uani d 1 . .
    H H8A 0.197019 0.446278 0.583647 0.076 Uiso calc 1 . .
    H H8B 0.110182 0.541525 0.553991 0.076 Uiso calc 1 . .
    H H8C 0.225958 0.538942 0.543959 0.076 Uiso calc 1 . .
    C C36 0.5394(3) -0.1909(2) 0.13075(17) 0.0514(7) Uani d 1 . .
    H H36 0.582000 -0.252565 0.149631 0.062 Uiso calc 1 . .
    C C53 0.3612(3) 0.2718(3) 0.65203(17) 0.0572(8) Uani d 1 . .
    H H53 0.330892 0.225414 0.675595 0.069 Uiso calc 1 . .
    C C2 0.1082(3) 0.2418(2) 0.41137(19) 0.0539(7) Uani d 1 . .
    H H2 0.119918 0.201860 0.373136 0.065 Uiso calc 1 . .
    C C18 0.2780(3) 0.7253(3) 0.00078(16) 0.0537(7) Uani d 1 . .
    H H18 0.334628 0.685543 -0.023813 0.064 Uiso calc 1 . .
    C C4 0.0214(3) 0.2868(3) 0.5242(2) 0.0618(9) Uani d 1 . .
    H H4 -0.023576 0.276928 0.562031 0.074 Uiso calc 1 . .
    C C51 0.2902(2) 0.1381(3) 0.57490(18) 0.0547(8) Uani d 1 . .
    H H51A 0.230334 0.185992 0.593733 0.082 Uiso calc 1 . .
    H H51B 0.323795 0.091260 0.613790 0.082 Uiso calc 1 . .
    H H51C 0.269921 0.102823 0.540051 0.082 Uiso calc 1 . .
    C C13 0.0494(2) 0.8001(2) 0.22090(19) 0.0543(7) Uani d 1 . .
    H H13A 0.000138 0.817472 0.183404 0.081 Uiso calc 1 . .
    H H13B 0.051906 0.859959 0.240006 0.081 Uiso calc 1 . .
    H H13C 0.029410 0.756948 0.258935 0.081 Uiso calc 1 . .
    C C17 0.2110(3) 0.8051(3) -0.03647(18) 0.0633(9) Uani d 1 . .
    H H17 0.222439 0.819080 -0.085837 0.076 Uiso calc 1 . .
    C C46 0.3131(3) -0.0840(2) 0.25508(18) 0.0549(8) Uani d 1 . .
    H H46A 0.288793 -0.101614 0.212633 0.082 Uiso calc 1 . .
    H H46B 0.280145 -0.107984 0.297433 0.082 Uiso calc 1 . .
    H H46C 0.386285 -0.114111 0.257190 0.082 Uiso calc 1 . .
    C C55 0.4253(3) 0.4100(3) 0.65739(18) 0.0658(10) Uani d 1 . .
    H H55 0.439053 0.456522 0.683947 0.079 Uiso calc 1 . .
    C C24 -0.0643(2) 0.6184(3) 0.13261(19) 0.0600(9) Uani d 1 . .
    H H24 -0.089030 0.642032 0.086524 0.072 Uiso calc 1 . .
    C C3 0.0399(3) 0.2292(3) 0.4666(2) 0.0630(9) Uani d 1 . .
    H H3 0.005786 0.181409 0.465104 0.076 Uiso calc 1 . .
    C C43 0.1199(3) 0.0485(3) 0.1994(2) 0.0666(10) Uani d 1 . .
    H H43 0.130776 -0.019621 0.212685 0.080 Uiso calc 1 . .
    C C15 0.1093(3) 0.8438(2) 0.07133(19) 0.0606(8) Uani d 1 . .
    H H15 0.051529 0.884516 0.094237 0.073 Uiso calc 1 . .
    C C22 -0.0961(3) 0.6029(3) 0.2594(2) 0.0684(10) Uani d 1 . .
    H H22 -0.141280 0.615301 0.299338 0.082 Uiso calc 1 . .
    C C16 0.1263(3) 0.8651(3) -0.0012(2) 0.0701(10) Uani d 1 . .
    H H16 0.081091 0.919827 -0.026654 0.084 Uiso calc 1 . .
    C C32 0.2496(3) 0.0849(3) 0.0041(2) 0.0599(8) Uani d 1 . .
    H H32A 0.214545 0.044365 0.034003 0.090 Uiso calc 1 . .
    H H32B 0.272193 0.055764 -0.040759 0.090 Uiso calc 1 . .
    H H32C 0.203461 0.151345 -0.005629 0.090 Uiso calc 1 . .
    C C41 0.0132(3) 0.2032(3) 0.1459(2) 0.0661(10) Uani d 1 . .
    H H41 -0.047657 0.240543 0.123863 0.079 Uiso calc 1 . .
    C C54 0.3801(3) 0.3410(3) 0.69121(18) 0.0684(10) Uani d 1 . .
    H H54 0.362483 0.341361 0.740396 0.082 Uiso calc 1 . .
    C C42 0.0301(3) 0.1023(3) 0.1669(2) 0.0790(13) Uani d 1 . .
    H H42 -0.018959 0.071318 0.159012 0.095 Uiso calc 1 . .
    C C23 -0.1314(3) 0.6392(4) 0.1910(2) 0.0774(12) Uani d 1 . .
    H H23 -0.199653 0.677280 0.184504 0.093 Uiso calc 1 . .
    O O1E 0.7184(3) 0.1473(3) 0.2304(2) 0.1102(12) Uani d 1 . .
    H H1E 0.696426 0.187818 0.260536 0.165 Uiso calc 1 . .
    C C2E 0.7195(4) 0.0498(4) 0.2618(3) 0.0964(15) Uani d 1 . .
    H H2EA 0.649987 0.044852 0.267654 0.116 Uiso calc 1 . .
    H H2EB 0.750187 0.035764 0.308862 0.116 Uiso calc 1 . .
    C C3E 0.7804(5) -0.0208(5) 0.2123(4) 0.133(2) Uani d 1 . .
    H H3EA 0.780131 -0.087531 0.229966 0.200 Uiso calc 1 . .
    H H3EB 0.849951 -0.017689 0.208977 0.200 Uiso calc 1 . .
    H H3EC 0.751412 -0.003753 0.165191 0.200 Uiso calc 1 . .
    O O4E 0.8827(3) 0.1187(3) 0.6110(2) 0.1057(12) Uani d 1 . .
    H H4E 0.829086 0.136427 0.588792 0.159 Uiso calc 1 . .
    C C5E 0.9362(5) 0.0241(4) 0.5980(3) 0.1034(17) Uani d 1 . .
    H H5EA 0.937397 0.017419 0.546563 0.124 Uiso calc 1 . .
    H H5EB 0.902534 -0.022216 0.623292 0.124 Uiso calc 1 . .
    C C6E 1.0416(6) -0.0011(5) 0.6222(4) 0.137(3) Uani d 1 . .
    H H6EA 1.080592 -0.065847 0.607859 0.206 Uiso calc 1 . .
    H H6EB 1.040758 -0.002482 0.673943 0.206 Uiso calc 1 . .
    H H6EC 1.072798 0.048381 0.600560 0.206 Uiso calc 1 . .
    O O7E 0.7319(3) 0.2834(4) 0.3279(2) 0.1182(13) Uani d 1 . .
    H H7E 0.695981 0.316198 0.359088 0.177 Uiso calc 1 . .
    C C8E 0.8232(9) 0.3177(8) 0.3102(4) 0.172(4) Uani d 1 . .
    H H8EA 0.836358 0.352431 0.349068 0.207 Uiso calc 1 . .
    H H8EB 0.883662 0.261511 0.301851 0.207 Uiso calc 1 . .
    C C9E 0.7977(8) 0.3837(7) 0.2462(6) 0.229(6) Uani d 1 . .
    H H9EA 0.778579 0.349547 0.209975 0.343 Uiso calc 1 . .
    H H9EB 0.856115 0.405052 0.228575 0.343 Uiso calc 1 . .
    H H9EC 0.741038 0.441138 0.256569 0.343 Uiso calc 1 . .
    O O16A 0.750(2) 0.216(2) 0.4779(17) 0.112(7) Uani d 0.57(8) A 1
    O O15A 0.675(2) 0.138(2) 0.5466(7) 0.115(5) Uani d 0.57(8) A 1
    O O14A 0.6499(14) 0.1441(17) 0.4376(16) 0.085(6) Uani d 0.57(8) A 1
loop_
    _atom_site_aniso_label
    _atom_site_aniso_U_11
    _atom_site_aniso_U_22
    _atom_site_aniso_U_33
    _atom_site_aniso_U_12
    _atom_site_aniso_U_13
    _atom_site_aniso_U_23
    Cu3 0.03783(16) 0.02639(14) 0.02544(14) -0.00612(12) -0.00082(11)
                                                                     0.00037(11)
    Cu1 0.03459(15) 0.02884(15) 0.02828(14) -0.00970(12) 0.00320(11)
                                                                    -0.00249(11)
    Cu5 0.03869(16) 0.02569(14) 0.03087(15) -0.01019(12) -0.00316(12)
                                                                     0.00283(11)
    Cu4 0.03985(16) 0.02640(14) 0.03622(16) -0.01025(12) -0.00088(12)
                                                                    -0.00257(12)
    Cu2 0.03940(17) 0.02984(15) 0.03844(16) -0.01114(13) 0.00403(13)
                                                                    -0.00033(12)
    O11 0.0483(12) 0.0390(11) 0.0702(14) -0.0103(9) 0.0211(10) 0.0112(10)
    N102 0.0496(13) 0.0350(12) 0.0455(13) -0.0153(10) 0.0081(10) -0.0062(10)
    O12 0.0838(18) 0.0415(13) 0.115(2) -0.0322(13) -0.0159(16) -0.0004(13)
    O13 0.085(2) 0.0660(17) 0.124(3) -0.0127(15) 0.0622(19) -0.0254(17)
    Cu6 0.03732(16) 0.04047(17) 0.03351(16) -0.01265(13) -0.00105(12)
                                                                     0.00147(13)
    O14B 0.036(8) 0.096(13) 0.082(9) 0.000(7) -0.007(6) -0.025(8)
    N202 0.062(2) 0.079(2) 0.083(3) -0.0231(18) -0.0093(18) -0.002(2)
    O16B 0.064(8) 0.143(18) 0.073(8) -0.060(8) -0.008(5) -0.004(9)
    O15B 0.15(2) 0.15(2) 0.148(16) -0.09(2) -0.043(12) 0.053(12)
    O10 0.0297(8) 0.0275(8) 0.0283(8) -0.0077(7) 0.0015(7) 0.0012(6)
    O2 0.0359(9) 0.0329(9) 0.0366(9) -0.0124(7) 0.0012(7) -0.0030(7)
    O5 0.0433(10) 0.0277(8) 0.0313(8) -0.0088(7) 0.0034(7) -0.0034(7)
    O8 0.0381(9) 0.0327(9) 0.0360(9) -0.0093(7) -0.0032(7) 0.0037(7)
    O4 0.0376(9) 0.0372(9) 0.0304(8) -0.0004(7) -0.0027(7) -0.0036(7)
    O1 0.0538(11) 0.0369(10) 0.0358(9) -0.0192(8) 0.0127(8) -0.0045(7)
    O7 0.0506(11) 0.0328(9) 0.0392(9) -0.0189(8) -0.0118(8) 0.0062(7)
    O9 0.0616(13) 0.0546(12) 0.0377(10) -0.0262(10) 0.0034(9) -0.0053(9)
    O3 0.0530(12) 0.0456(11) 0.0401(10) -0.0093(9) 0.0065(9) 0.0002(8)
    O2W 0.0545(12) 0.0488(11) 0.0429(10) -0.0219(10) 0.0029(9) -0.0001(9)
    O6 0.0573(12) 0.0292(9) 0.0592(12) -0.0113(9) -0.0216(10) -0.0006(8)
    O1W 0.0556(12) 0.0344(10) 0.0829(16) -0.0175(9) -0.0196(11) -0.0020(10)
    N5 0.0442(12) 0.0274(10) 0.0369(11) -0.0106(9) -0.0014(9) 0.0014(8)
    N1 0.0379(11) 0.0364(11) 0.0304(10) -0.0085(9) -0.0008(8) -0.0047(8)
    N3 0.0476(12) 0.0284(10) 0.0276(10) -0.0096(9) -0.0022(9) 0.0019(8)
    N4 0.0445(12) 0.0296(10) 0.0318(10) -0.0102(9) -0.0018(9) -0.0019(8)
    N2 0.0427(12) 0.0299(10) 0.0402(11) -0.0108(9) -0.0006(9) -0.0033(9)
    N6 0.0386(11) 0.0389(12) 0.0352(11) -0.0091(9) -0.0035(9) 0.0047(9)
    C7 0.0342(12) 0.0395(13) 0.0304(12) -0.0007(10) -0.0018(10) -0.0013(10)
    C20 0.0348(12) 0.0322(12) 0.0376(13) -0.0087(10) -0.0035(10) -0.0012(10)
    C1 0.0375(13) 0.0342(13) 0.0379(13) -0.0081(10) 0.0022(10) 0.0060(10)
    C26 0.0467(14) 0.0296(12) 0.0339(12) -0.0131(11) -0.0094(11) 0.0014(10)
    C10 0.0474(15) 0.0369(13) 0.0389(13) -0.0180(12) 0.0003(11) -0.0094(11)
    C25 0.0388(13) 0.0359(13) 0.0408(14) -0.0101(11) -0.0055(11) 0.0023(11)
    C48 0.0390(13) 0.0315(13) 0.0437(14) -0.0030(10) -0.0060(11) 0.0058(11)
    C11 0.0505(15) 0.0340(13) 0.0386(13) -0.0113(11) 0.0049(11) -0.0076(11)
    C45 0.0535(16) 0.0326(13) 0.0358(13) -0.0179(12) 0.0075(11) -0.0003(10)
    C39 0.0503(15) 0.0436(14) 0.0280(12) -0.0239(12) -0.0012(10) 0.0005(10)
    C12 0.0466(15) 0.0285(12) 0.0482(15) -0.0128(11) -0.0018(12) -0.0053(11)
    C33 0.0439(14) 0.0304(12) 0.0377(13) -0.0138(11) 0.0037(11) -0.0043(10)
    C38 0.0481(15) 0.0288(12) 0.0402(13) -0.0118(11) 0.0009(11) -0.0015(10)
    C14 0.0551(16) 0.0323(13) 0.0439(14) -0.0155(12) -0.0076(12) -0.0002(11)
    C31 0.0459(14) 0.0348(13) 0.0374(13) -0.0143(11) 0.0007(11) -0.0053(10)
    C6 0.0340(13) 0.0401(14) 0.0348(13) -0.0031(11) 0.0024(10) 0.0047(10)
    C29 0.0533(15) 0.0317(12) 0.0281(12) -0.0112(11) 0.0060(11) -0.0008(10)
    C52 0.0358(13) 0.0501(16) 0.0349(13) -0.0042(12) -0.0035(10) 0.0006(11)
    C57 0.0344(13) 0.0557(17) 0.0366(13) -0.0095(12) -0.0043(11) -0.0042(12)
    C50 0.0340(13) 0.0411(14) 0.0383(13) -0.0028(11) -0.0027(10) 0.0092(11)
    C30 0.0522(15) 0.0330(13) 0.0322(12) -0.0069(11) -0.0061(11) -0.0019(10)
    C28 0.0644(18) 0.0317(13) 0.0279(12) -0.0103(12) 0.0027(12) 0.0038(10)
    C49 0.0467(15) 0.0374(14) 0.0398(14) -0.0125(12) -0.0030(11) 0.0065(11)
    C47 0.0490(16) 0.0299(13) 0.0477(15) -0.0025(11) -0.0013(12) 0.0015(11)
    C34 0.0503(16) 0.0335(14) 0.0556(17) -0.0158(12) 0.0020(13) -0.0082(12)
    C9 0.0516(16) 0.0431(15) 0.0382(14) -0.0161(12) -0.0047(12) -0.0096(11)
    C44 0.0564(17) 0.0439(15) 0.0365(13) -0.0267(13) -0.0019(12) 0.0008(11)
    C19 0.0552(16) 0.0393(14) 0.0400(14) -0.0231(13) -0.0020(12) -0.0013(11)
    C37 0.0517(16) 0.0336(14) 0.0506(16) -0.0079(12) -0.0053(13) -0.0005(12)
    C40 0.0572(18) 0.0539(17) 0.0438(15) -0.0236(15) -0.0126(13) 0.0093(13)
    C21 0.0418(15) 0.0606(19) 0.0417(15) -0.0098(13) 0.0017(12) 0.0031(13)
    C27 0.0617(18) 0.0384(15) 0.0429(15) -0.0074(13) -0.0128(13) 0.0086(12)
    C35 0.0557(17) 0.0277(13) 0.069(2) -0.0148(12) 0.0074(15) -0.0098(13)
    C56 0.0505(17) 0.074(2) 0.0495(17) -0.0266(16) -0.0019(14) -0.0121(15)
    C5 0.0443(16) 0.0526(17) 0.0445(15) -0.0036(13) 0.0123(12) 0.0031(13)
    C8 0.0582(18) 0.0596(18) 0.0302(13) -0.0099(15) 0.0014(12) -0.0072(12)
    C36 0.0610(19) 0.0292(13) 0.0584(18) -0.0076(13) 0.0040(15) -0.0004(12)
    C53 0.0567(19) 0.069(2) 0.0405(16) -0.0149(16) 0.0021(13) 0.0031(15)
    C2 0.0582(18) 0.0448(16) 0.0604(19) -0.0217(14) 0.0079(15) -0.0001(14)
    C18 0.073(2) 0.0538(18) 0.0413(15) -0.0307(16) 0.0010(14) -0.0009(13)
    C4 0.0477(17) 0.0582(19) 0.069(2) -0.0117(15) 0.0221(16) 0.0105(17)
    C51 0.0522(17) 0.0555(18) 0.0509(17) -0.0146(14) 0.0097(14) 0.0066(14)
    C13 0.0498(17) 0.0438(16) 0.0611(19) -0.0030(13) 0.0000(14) -0.0024(14)
    C17 0.097(3) 0.059(2) 0.0423(16) -0.037(2) -0.0127(17) 0.0060(15)
    C46 0.074(2) 0.0353(15) 0.0597(19) -0.0242(15) 0.0043(16) -0.0052(13)
    C55 0.064(2) 0.096(3) 0.0469(18) -0.033(2) -0.0036(15) -0.0220(18)
    C24 0.0399(16) 0.077(2) 0.0536(18) -0.0075(15) -0.0102(14) 0.0090(16)
    C3 0.0552(19) 0.0545(19) 0.082(2) -0.0274(16) 0.0138(17) 0.0050(17)
    C43 0.083(2) 0.061(2) 0.071(2) -0.048(2) -0.0197(19) 0.0135(17)
    C15 0.075(2) 0.0427(17) 0.0579(19) -0.0069(15) -0.0136(17) -0.0016(14)
    C22 0.0390(16) 0.094(3) 0.059(2) -0.0081(17) 0.0104(14) 0.0062(19)
    C16 0.098(3) 0.0488(19) 0.058(2) -0.0136(19) -0.026(2) 0.0095(16)
    C32 0.063(2) 0.0502(18) 0.072(2) -0.0216(16) -0.0243(17) -0.0025(16)
    C41 0.064(2) 0.080(2) 0.063(2) -0.0385(19) -0.0237(17) 0.0187(18)
    C54 0.075(2) 0.098(3) 0.0357(16) -0.030(2) 0.0003(15) -0.0097(17)
    C42 0.086(3) 0.090(3) 0.083(3) -0.063(2) -0.035(2) 0.023(2)
    C23 0.0350(16) 0.104(3) 0.075(2) -0.0010(18) -0.0054(16) 0.012(2)
    O1E 0.116(3) 0.078(2) 0.135(3) -0.0183(19) -0.056(2) -0.004(2)
    C2E 0.104(4) 0.096(4) 0.085(3) -0.030(3) -0.010(3) 0.017(3)
    C3E 0.089(4) 0.109(5) 0.207(8) -0.025(3) 0.013(4) -0.054(5)
    O4E 0.103(3) 0.088(2) 0.129(3) -0.0157(19) -0.024(2) -0.052(2)
    C5E 0.136(5) 0.077(3) 0.095(4) -0.026(3) 0.011(3) -0.026(3)
    C6E 0.137(6) 0.127(5) 0.118(5) 0.012(4) -0.026(4) -0.020(4)
    O7E 0.087(2) 0.172(4) 0.103(3) -0.061(3) -0.001(2) 0.016(3)
    C8E 0.264(12) 0.177(9) 0.114(6) -0.123(9) 0.026(7) -0.033(5)
    C9E 0.174(10) 0.172(10) 0.340(18) -0.053(8) 0.032(11) -0.045(11)
    O16A 0.134(14) 0.103(8) 0.126(13) -0.070(8) -0.008(9) -0.025(8)
    O15A 0.131(10) 0.146(12) 0.061(8) -0.043(10) 0.000(5) 0.026(5)
    O14A 0.079(10) 0.071(7) 0.111(12) -0.027(6) -0.028(7) -0.015(6)
_geom_special_details
;
 All esds (except the esd in the dihedral angle between two l.s. planes)
 are estimated using the full covariance matrix.  The cell esds are taken
 into account individually in the estimation of esds in distances, angles
 and torsion angles; correlations between esds in cell parameters are only
 used when they are defined by crystal symmetry.  An approximate (isotropic)
 treatment of cell esds is used for estimating esds involving l.s. planes.
;
loop_
    _geom_bond_atom_site_label_1
    _geom_bond_atom_site_label_2
    _geom_bond_site_symmetry_2
    _geom_bond_distance
    _geom_bond_publ_flag
    Cu3 O10 . 2.0040(17) y
    Cu3 O5 . 1.9346(17) ?
    Cu3 O4 . 1.8963(17) y
    Cu3 O7 . 2.3648(17) y
    Cu3 N3 . 1.962(2) ?
    Cu1 O10 . 2.0043(19) y
    Cu1 O2 . 1.9538(17) ?
    Cu1 O4 . 2.3893(17) y
    Cu1 O1 . 1.8767(18) y
    Cu1 N1 . 1.956(2) ?
    Cu5 O10 . 1.9778(19) y
    Cu5 O8 . 1.9434(18) ?
    Cu5 O1 . 2.4533(18) y
    Cu5 O7 . 1.8894(18) ?
    Cu5 N5 . 1.946(2) ?
    Cu4 O5 . 1.9155(17) y
    Cu4 O6 . 1.8496(19) y
    Cu4 O1W . 1.961(2) y
    Cu4 N4 . 1.934(2) y
    Cu2 O11 . 1.986(2) y
    Cu2 O2 . 1.9385(17) y
    Cu2 O3 . 1.855(2) y
    Cu2 N2 . 1.941(2) y
    O11 N102 . 1.259(3) ?
    N102 O12 . 1.206(3) ?
    N102 O13 . 1.225(3) ?
    Cu6 O14B . 2.45(2) y
    Cu6 O8 . 1.9350(18) y
    Cu6 O9 . 1.863(2) y
    Cu6 O2W . 2.0273(19) y
    Cu6 N6 . 1.942(2) y
    O14B N202 . 1.28(3) ?
    N202 O16B . 1.25(2) ?
    N202 O15B . 1.26(3) ?
    N202 O16A . 1.22(2) ?
    N202 O15A . 1.196(14) ?
    N202 O14A . 1.20(2) ?
    O2 C10 . 1.438(3) ?
    O5 C29 . 1.418(3) ?
    O8 C48 . 1.426(3) ?
    O4 C20 . 1.318(3) ?
    O1 C1 . 1.318(3) ?
    O7 C39 . 1.310(3) ?
    O9 C57 . 1.313(3) ?
    O3 C19 . 1.306(4) ?
    O6 C38 . 1.316(3) ?
    N5 C45 . 1.287(4) ?
    N5 C47 . 1.475(3) ?
    N1 C7 . 1.295(3) y
    N1 C9 . 1.468(3) ?
    N3 C26 . 1.286(3) y
    N3 C28 . 1.474(3) ?
    N4 C31 . 1.294(3) y
    N4 C30 . 1.469(3) ?
    N2 C11 . 1.468(3) ?
    N2 C12 . 1.295(4) y
    N6 C50 . 1.294(3) y
    N6 C49 . 1.472(4) ?
    C7 C6 . 1.463(4) ?
    C7 C8 . 1.509(4) ?
    C20 C25 . 1.424(4) ?
    C20 C21 . 1.408(4) ?
    C1 C6 . 1.427(4) ?
    C1 C2 . 1.402(4) ?
    C26 C25 . 1.471(4) ?
    C26 C27 . 1.508(3) ?
    C10 C11 . 1.514(4) ?
    C10 C9 . 1.518(4) ?
    C25 C24 . 1.402(4) ?
    C48 C49 . 1.518(4) ?
    C48 C47 . 1.513(4) ?
    C45 C44 . 1.464(4) ?
    C45 C46 . 1.510(4) ?
    C39 C44 . 1.426(4) ?
    C39 C40 . 1.405(4) ?
    C12 C14 . 1.461(4) ?
    C12 C13 . 1.503(4) ?
    C33 C38 . 1.419(4) ?
    C33 C31 . 1.466(4) ?
    C33 C34 . 1.414(4) ?
    C38 C37 . 1.409(4) ?
    C14 C19 . 1.425(4) ?
    C14 C15 . 1.403(4) ?
    C31 C32 . 1.503(4) ?
    C6 C5 . 1.411(4) ?
    C29 C30 . 1.523(4) ?
    C29 C28 . 1.515(4) ?
    C52 C57 . 1.419(4) ?
    C52 C50 . 1.467(4) ?
    C52 C53 . 1.415(4) ?
    C57 C56 . 1.414(4) ?
    C50 C51 . 1.503(4) ?
    C34 C35 . 1.371(4) ?
    C44 C43 . 1.409(4) ?
    C19 C18 . 1.419(4) ?
    C37 C36 . 1.370(4) ?
    C40 C41 . 1.376(4) ?
    C21 C22 . 1.378(4) ?
    C35 C36 . 1.374(5) ?
    C56 C55 . 1.368(5) ?
    C5 C4 . 1.367(5) ?
    C53 C54 . 1.371(5) ?
    C2 C3 . 1.373(4) ?
    C18 C17 . 1.364(5) ?
    C4 C3 . 1.377(5) ?
    C17 C16 . 1.380(6) ?
    C55 C54 . 1.376(5) ?
    C24 C23 . 1.369(5) ?
    C43 C42 . 1.368(6) ?
    C15 C16 . 1.369(5) ?
    C22 C23 . 1.378(5) ?
    C41 C42 . 1.381(6) ?
    O1E C2E . 1.426(6) ?
    C2E C3E . 1.456(8) ?
    O4E C5E . 1.348(6) ?
    C5E C6E . 1.461(8) ?
    O7E C8E . 1.473(9) ?
    C8E C9E . 1.420(4) ?
loop_
    _geom_angle_atom_site_label_1
    _geom_angle_atom_site_label_2
    _geom_angle_atom_site_label_3
    _geom_angle_site_symmetry_1
    _geom_angle_site_symmetry_3
    _geom_angle
    _geom_angle_publ_flag
    O10 Cu3 O7 . . 72.48(7) ?
    O5 Cu3 O10 . . 95.79(8) ?
    O5 Cu3 O7 . . 91.62(7) ?
    O5 Cu3 N3 . . 85.86(8) ?
    O4 Cu3 O10 . . 84.02(8) ?
    O4 Cu3 O5 . . 170.39(8) y
    O4 Cu3 O7 . . 97.46(7) ?
    O4 Cu3 N3 . . 92.84(8) ?
    N3 Cu3 O10 . . 170.79(8) y
    N3 Cu3 O7 . . 116.59(8) ?
    O10 Cu1 O4 . . 72.34(6) ?
    O2 Cu1 O10 . . 92.40(8) ?
    O2 Cu1 O4 . . 93.94(7) ?
    O2 Cu1 N1 . . 86.00(8) ?
    O1 Cu1 O10 . . 86.17(8) ?
    O1 Cu1 O2 . . 170.60(8) y
    O1 Cu1 O4 . . 94.47(8) ?
    O1 Cu1 N1 . . 93.42(8) ?
    N1 Cu1 O10 . . 167.74(8) y
    N1 Cu1 O4 . . 119.88(8) ?
    O10 Cu5 O1 . . 72.65(7) ?
    O8 Cu5 O10 . . 94.68(7) ?
    O8 Cu5 O1 . . 93.29(7) ?
    O8 Cu5 N5 . . 86.72(8) ?
    O7 Cu5 O10 . . 84.42(7) ?
    O7 Cu5 O8 . . 171.86(8) y
    O7 Cu5 O1 . . 94.15(8) ?
    O7 Cu5 N5 . . 92.98(8) ?
    N5 Cu5 O10 . . 171.32(9) y
    N5 Cu5 O1 . . 115.87(8) ?
    O5 Cu4 O1W . . 87.84(8) ?
    O5 Cu4 N4 . . 86.56(8) ?
    O6 Cu4 O5 . . 173.69(9) y
    O6 Cu4 O1W . . 90.97(9) ?
    O6 Cu4 N4 . . 95.34(9) ?
    N4 Cu4 O1W . . 171.10(9) y
    O2 Cu2 O11 . . 88.40(8) ?
    O2 Cu2 N2 . . 86.37(8) ?
    O3 Cu2 O11 . . 90.92(9) ?
    O3 Cu2 O2 . . 171.60(8) y
    O3 Cu2 N2 . . 94.27(9) ?
    N2 Cu2 O11 . . 174.77(9) y
    N102 O11 Cu2 . . 118.74(17) ?
    O12 N102 O11 . . 120.6(3) ?
    O12 N102 O13 . . 123.8(3) ?
    O13 N102 O11 . . 115.7(2) ?
    O8 Cu6 O14B . . 91.3(6) ?
    O8 Cu6 O2W . . 90.96(8) ?
    O8 Cu6 N6 . . 86.12(9) ?
    O9 Cu6 O14B . . 97.2(6) ?
    O9 Cu6 O8 . . 171.27(9) ?
    O9 Cu6 O2W . . 87.48(9) ?
    O9 Cu6 N6 . . 94.66(9) ?
    O2W Cu6 O14B . . 87.7(8) ?
    N6 Cu6 O14B . . 97.4(8) ?
    N6 Cu6 O2W . . 174.23(9) ?
    N202 O14B Cu6 . . 122.5(12) ?
    O16B N202 O14B . . 113.4(19) ?
    O16B N202 O15B . . 117.3(19) ?
    O15B N202 O14B . . 123.7(19) ?
    O15A N202 O16A . . 114(2) ?
    O15A N202 O14A . . 119.3(16) ?
    O14A N202 O16A . . 125(2) ?
    Cu3 O10 Cu1 . . 106.62(9) y
    Cu5 O10 Cu3 . . 106.11(8) y
    Cu5 O10 Cu1 . . 105.99(9) y
    Cu2 O2 Cu1 . . 115.44(9) ?
    C10 O2 Cu1 . . 107.68(14) ?
    C10 O2 Cu2 . . 106.34(14) ?
    Cu4 O5 Cu3 . . 119.32(8) ?
    C29 O5 Cu3 . . 109.95(15) ?
    C29 O5 Cu4 . . 106.28(14) ?
    Cu6 O8 Cu5 . . 120.77(9) ?
    C48 O8 Cu5 . . 108.23(15) ?
    C48 O8 Cu6 . . 106.02(15) ?
    Cu3 O4 Cu1 . . 96.50(7) y
    C20 O4 Cu3 . . 124.71(16) ?
    C20 O4 Cu1 . . 137.80(16) ?
    Cu1 O1 Cu5 . . 93.56(7) y
    C1 O1 Cu1 . . 125.52(17) ?
    C1 O1 Cu5 . . 140.83(16) ?
    Cu5 O7 Cu3 . . 96.20(7) y
    C39 O7 Cu3 . . 138.45(17) ?
    C39 O7 Cu5 . . 124.21(16) ?
    C57 O9 Cu6 . . 125.90(19) ?
    C19 O3 Cu2 . . 126.46(18) ?
    C38 O6 Cu4 . . 125.81(18) ?
    C45 N5 Cu5 . . 128.00(19) ?
    C45 N5 C47 . . 121.5(2) ?
    C47 N5 Cu5 . . 109.65(17) ?
    C7 N1 Cu1 . . 127.63(19) ?
    C7 N1 C9 . . 120.5(2) ?
    C9 N1 Cu1 . . 110.30(16) ?
    C26 N3 Cu3 . . 127.41(18) ?
    C26 N3 C28 . . 121.8(2) ?
    C28 N3 Cu3 . . 109.53(16) ?
    C31 N4 Cu4 . . 127.25(19) ?
    C31 N4 C30 . . 121.8(2) ?
    C30 N4 Cu4 . . 110.24(16) ?
    C11 N2 Cu2 . . 110.48(17) ?
    C12 N2 Cu2 . . 127.20(19) ?
    C12 N2 C11 . . 120.5(2) ?
    C50 N6 Cu6 . . 127.0(2) ?
    C50 N6 C49 . . 121.3(2) ?
    C49 N6 Cu6 . . 110.64(16) ?
    N1 C7 C6 . . 120.7(2) ?
    N1 C7 C8 . . 120.6(3) ?
    C6 C7 C8 . . 118.7(2) ?
    O4 C20 C25 . . 124.2(2) ?
    O4 C20 C21 . . 117.6(2) ?
    C21 C20 C25 . . 118.2(2) ?
    O1 C1 C6 . . 124.2(2) ?
    O1 C1 C2 . . 117.4(3) ?
    C2 C1 C6 . . 118.4(2) ?
    N3 C26 C25 . . 121.4(2) ?
    N3 C26 C27 . . 120.4(2) ?
    C25 C26 C27 . . 118.2(2) ?
    O2 C10 C11 . . 108.7(2) ?
    O2 C10 C9 . . 108.7(2) ?
    C11 C10 C9 . . 111.4(2) ?
    C20 C25 C26 . . 123.0(2) ?
    C24 C25 C20 . . 117.7(3) ?
    C24 C25 C26 . . 119.3(3) ?
    O8 C48 C49 . . 108.9(2) ?
    O8 C48 C47 . . 109.7(2) ?
    C47 C48 C49 . . 112.2(2) ?
    N2 C11 C10 . . 108.1(2) ?
    N5 C45 C44 . . 120.5(2) ?
    N5 C45 C46 . . 120.9(3) ?
    C44 C45 C46 . . 118.6(3) ?
    O7 C39 C44 . . 123.9(3) ?
    O7 C39 C40 . . 117.7(2) ?
    C40 C39 C44 . . 118.4(2) ?
    N2 C12 C14 . . 121.1(3) ?
    N2 C12 C13 . . 119.9(3) ?
    C14 C12 C13 . . 119.0(3) ?
    C38 C33 C31 . . 123.9(2) ?
    C34 C33 C38 . . 117.4(2) ?
    C34 C33 C31 . . 118.7(2) ?
    O6 C38 C33 . . 125.7(2) ?
    O6 C38 C37 . . 116.1(3) ?
    C37 C38 C33 . . 118.1(2) ?
    C19 C14 C12 . . 122.9(3) ?
    C15 C14 C12 . . 119.4(3) ?
    C15 C14 C19 . . 117.7(3) ?
    N4 C31 C33 . . 121.2(2) ?
    N4 C31 C32 . . 120.4(3) ?
    C33 C31 C32 . . 118.5(2) ?
    C1 C6 C7 . . 123.7(2) ?
    C5 C6 C7 . . 118.7(3) ?
    C5 C6 C1 . . 117.6(3) ?
    O5 C29 C30 . . 108.9(2) ?
    O5 C29 C28 . . 108.9(2) ?
    C28 C29 C30 . . 112.4(2) ?
    C57 C52 C50 . . 123.6(2) ?
    C53 C52 C57 . . 117.5(3) ?
    C53 C52 C50 . . 119.0(3) ?
    O9 C57 C52 . . 125.2(3) ?
    O9 C57 C56 . . 116.4(3) ?
    C56 C57 C52 . . 118.4(3) ?
    N6 C50 C52 . . 121.0(2) ?
    N6 C50 C51 . . 120.1(3) ?
    C52 C50 C51 . . 118.9(3) ?
    N4 C30 C29 . . 108.1(2) ?
    N3 C28 C29 . . 107.97(19) ?
    N6 C49 C48 . . 107.0(2) ?
    N5 C47 C48 . . 107.5(2) ?
    C35 C34 C33 . . 123.0(3) ?
    N1 C9 C10 . . 107.8(2) ?
    C39 C44 C45 . . 123.6(2) ?
    C43 C44 C45 . . 119.2(3) ?
    C43 C44 C39 . . 117.2(3) ?
    O3 C19 C14 . . 125.6(2) ?
    O3 C19 C18 . . 116.2(3) ?
    C18 C19 C14 . . 118.1(3) ?
    C36 C37 C38 . . 122.0(3) ?
    C41 C40 C39 . . 122.0(3) ?
    C22 C21 C20 . . 121.5(3) ?
    C34 C35 C36 . . 118.9(3) ?
    C55 C56 C57 . . 121.8(3) ?
    C4 C5 C6 . . 122.4(3) ?
    C37 C36 C35 . . 120.6(3) ?
    C54 C53 C52 . . 122.5(3) ?
    C3 C2 C1 . . 121.5(3) ?
    C17 C18 C19 . . 121.6(3) ?
    C5 C4 C3 . . 119.5(3) ?
    C18 C17 C16 . . 120.3(3) ?
    C56 C55 C54 . . 120.3(3) ?
    C23 C24 C25 . . 123.1(3) ?
    C2 C3 C4 . . 120.6(3) ?
    C42 C43 C44 . . 123.1(3) ?
    C16 C15 C14 . . 122.6(3) ?
    C23 C22 C21 . . 120.6(3) ?
    C15 C16 C17 . . 119.7(3) ?
    C40 C41 C42 . . 120.0(3) ?
    C53 C54 C55 . . 119.6(3) ?
    C43 C42 C41 . . 119.3(3) ?
    C24 C23 C22 . . 118.9(3) ?
    O1E C2E C3E . . 106.6(5) ?
    O4E C5E C6E . . 110.7(5) ?
    C9E C8E O7E . . 104.3(9) ?
loop_
    _geom_torsion_atom_site_label_1
    _geom_torsion_atom_site_label_2
    _geom_torsion_atom_site_label_3
    _geom_torsion_atom_site_label_4
    _geom_torsion_site_symmetry_1
    _geom_torsion_site_symmetry_2
    _geom_torsion_site_symmetry_3
    _geom_torsion_site_symmetry_4
    _geom_torsion
    _geom_torsion_publ_flag
    Cu3 O5 C29 C30 . . . . -83.1(2) ?
    Cu3 O5 C29 C28 . . . . 39.9(2) ?
    Cu3 O4 C20 C25 . . . . -25.9(3) ?
    Cu3 O4 C20 C21 . . . . 155.9(2) ?
    Cu3 O7 C39 C44 . . . . 167.82(19) ?
    Cu3 O7 C39 C40 . . . . -10.6(4) ?
    Cu3 N3 C26 C25 . . . . -13.9(4) ?
    Cu3 N3 C26 C27 . . . . 165.9(2) ?
    Cu3 N3 C28 C29 . . . . 30.0(3) ?
    Cu1 O2 C10 C11 . . . . -78.1(2) ?
    Cu1 O2 C10 C9 . . . . 43.3(2) ?
    Cu1 O4 C20 C25 . . . . 168.43(19) ?
    Cu1 O4 C20 C21 . . . . -9.8(4) ?
    Cu1 O1 C1 C6 . . . . -23.0(4) ?
    Cu1 O1 C1 C2 . . . . 159.2(2) ?
    Cu1 N1 C7 C6 . . . . -15.7(3) ?
    Cu1 N1 C7 C8 . . . . 164.7(2) ?
    Cu1 N1 C9 C10 . . . . 28.2(3) ?
    Cu5 O8 C48 C49 . . . . -82.9(2) ?
    Cu5 O8 C48 C47 . . . . 40.2(2) ?
    Cu5 O1 C1 C6 . . . . 152.5(2) ?
    Cu5 O1 C1 C2 . . . . -25.3(4) ?
    Cu5 O7 C39 C44 . . . . -27.5(4) ?
    Cu5 O7 C39 C40 . . . . 154.0(2) ?
    Cu5 N5 C45 C44 . . . . -13.1(4) ?
    Cu5 N5 C45 C46 . . . . 168.1(2) ?
    Cu5 N5 C47 C48 . . . . 29.9(3) ?
    Cu4 O5 C29 C30 . . . . 47.4(2) ?
    Cu4 O5 C29 C28 . . . . 170.32(17) ?
    Cu4 O6 C38 C33 . . . . -1.1(4) ?
    Cu4 O6 C38 C37 . . . . 179.6(2) ?
    Cu4 N4 C31 C33 . . . . -10.9(4) ?
    Cu4 N4 C31 C32 . . . . 168.2(2) ?
    Cu4 N4 C30 C29 . . . . 17.8(2) ?
    Cu2 O11 N102 O12 . . . . 17.8(4) ?
    Cu2 O11 N102 O13 . . . . -162.3(3) ?
    Cu2 O2 C10 C11 . . . . 46.2(2) ?
    Cu2 O2 C10 C9 . . . . 167.61(17) ?
    Cu2 O3 C19 C14 . . . . -11.2(4) ?
    Cu2 O3 C19 C18 . . . . 170.3(2) ?
    Cu2 N2 C11 C10 . . . . 22.4(2) ?
    Cu2 N2 C12 C14 . . . . -17.9(4) ?
    Cu2 N2 C12 C13 . . . . 161.5(2) ?
    O11 Cu2 O3 C19 . . . . -175.2(2) ?
    Cu6 O14B N202 O16B . . . . -108(3) ?
    Cu6 O14B N202 O15B . . . . 99(4) ?
    Cu6 O8 C48 C49 . . . . 48.0(2) ?
    Cu6 O8 C48 C47 . . . . 171.09(17) ?
    Cu6 O9 C57 C52 . . . . -13.1(4) ?
    Cu6 O9 C57 C56 . . . . 168.9(2) ?
    Cu6 N6 C50 C52 . . . . -16.4(4) ?
    Cu6 N6 C50 C51 . . . . 162.9(2) ?
    Cu6 N6 C49 C48 . . . . 22.4(2) ?
    O14B Cu6 O9 C57 . . . . -88.6(8) ?
    O10 Cu3 O4 Cu1 . . . . 5.17(7) ?
    O10 Cu3 O4 C20 . . . . -165.2(2) ?
    O10 Cu1 O1 Cu5 . . . . 8.93(7) ?
    O10 Cu1 O1 C1 . . . . -173.9(2) ?
    O10 Cu5 O7 Cu3 . . . . 6.37(8) ?
    O10 Cu5 O7 C39 . . . . -163.5(2) ?
    O2 C10 C11 N2 . . . . -45.5(3) ?
    O2 C10 C9 N1 . . . . -47.3(3) ?
    O5 C29 C30 N4 . . . . -43.1(3) ?
    O5 C29 C28 N3 . . . . -45.9(3) ?
    O8 C48 C49 N6 . . . . -46.7(3) ?
    O8 C48 C47 N5 . . . . -46.5(3) ?
    O4 Cu1 O1 Cu5 . . . . 80.85(7) ?
    O4 Cu1 O1 C1 . . . . -102.0(2) ?
    O4 C20 C25 C26 . . . . 3.0(4) ?
    O4 C20 C25 C24 . . . . -176.9(3) ?
    O4 C20 C21 C22 . . . . 177.1(3) ?
    O1 Cu5 O7 Cu3 . . . . 78.46(7) ?
    O1 Cu5 O7 C39 . . . . -91.4(2) ?
    O1 C1 C6 C7 . . . . 4.7(4) ?
    O1 C1 C6 C5 . . . . -175.2(2) ?
    O1 C1 C2 C3 . . . . 176.2(3) ?
    O7 Cu3 O4 Cu1 . . . . 76.57(7) ?
    O7 Cu3 O4 C20 . . . . -93.8(2) ?
    O7 C39 C44 C45 . . . . 4.1(4) ?
    O7 C39 C44 C43 . . . . -177.9(3) ?
    O7 C39 C40 C41 . . . . 178.9(3) ?
    O9 C57 C56 C55 . . . . -179.6(3) ?
    O3 C19 C18 C17 . . . . 179.1(3) ?
    O2W Cu6 O9 C57 . . . . -175.9(2) ?
    O6 C38 C37 C36 . . . . 178.8(3) ?
    O1W Cu4 O6 C38 . . . . -177.0(2) ?
    N5 Cu5 O7 Cu3 . . . . -165.33(8) ?
    N5 Cu5 O7 C39 . . . . 24.8(2) ?
    N5 C45 C44 C39 . . . . 17.2(4) ?
    N5 C45 C44 C43 . . . . -160.8(3) ?
    N1 Cu1 O1 Cu5 . . . . -158.80(8) ?
    N1 Cu1 O1 C1 . . . . 18.4(2) ?
    N1 C7 C6 C1 . . . . 15.4(4) ?
    N1 C7 C6 C5 . . . . -164.7(2) ?
    N3 Cu3 O4 Cu1 . . . . -166.14(8) ?
    N3 Cu3 O4 C20 . . . . 23.5(2) ?
    N3 C26 C25 C20 . . . . 17.9(4) ?
    N3 C26 C25 C24 . . . . -162.2(3) ?
    N4 Cu4 O6 C38 . . . . -3.3(2) ?
    N2 Cu2 O3 C19 . . . . 5.5(2) ?
    N2 C12 C14 C19 . . . . 12.4(4) ?
    N2 C12 C14 C15 . . . . -165.9(3) ?
    N6 Cu6 O9 C57 . . . . 9.4(2) ?
    C7 N1 C9 C10 . . . . -165.0(2) ?
    C7 C6 C5 C4 . . . . 178.6(3) ?
    C20 C25 C24 C23 . . . . -0.1(5) ?
    C20 C21 C22 C23 . . . . -0.2(6) ?
    C1 C6 C5 C4 . . . . -1.5(4) ?
    C1 C2 C3 C4 . . . . -0.4(5) ?
    C26 N3 C28 C29 . . . . -162.2(2) ?
    C26 C25 C24 C23 . . . . 180.0(4) ?
    C25 C20 C21 C22 . . . . -1.2(5) ?
    C25 C24 C23 C22 . . . . -1.3(7) ?
    C11 N2 C12 C14 . . . . 179.0(2) ?
    C11 N2 C12 C13 . . . . -1.6(4) ?
    C11 C10 C9 N1 . . . . 72.4(3) ?
    C45 N5 C47 C48 . . . . -159.8(2) ?
    C45 C44 C43 C42 . . . . 177.0(4) ?
    C39 C44 C43 C42 . . . . -1.1(6) ?
    C39 C40 C41 C42 . . . . -0.6(6) ?
    C12 N2 C11 C10 . . . . -171.9(2) ?
    C12 C14 C19 O3 . . . . 2.8(4) ?
    C12 C14 C19 C18 . . . . -178.7(3) ?
    C12 C14 C15 C16 . . . . 178.2(3) ?
    C33 C38 C37 C36 . . . . -0.5(4) ?
    C33 C34 C35 C36 . . . . -0.1(5) ?
    C38 C33 C31 N4 . . . . 4.6(4) ?
    C38 C33 C31 C32 . . . . -174.6(3) ?
    C38 C33 C34 C35 . . . . 0.1(4) ?
    C38 C37 C36 C35 . . . . 0.5(5) ?
    C14 C19 C18 C17 . . . . 0.5(4) ?
    C14 C15 C16 C17 . . . . 0.6(6) ?
    C31 N4 C30 C29 . . . . -171.1(2) ?
    C31 C33 C38 O6 . . . . 1.8(4) ?
    C31 C33 C38 C37 . . . . -178.9(3) ?
    C31 C33 C34 C35 . . . . 179.3(3) ?
    C6 C1 C2 C3 . . . . -1.8(5) ?
    C6 C5 C4 C3 . . . . -0.6(5) ?
    C52 C57 C56 C55 . . . . 2.2(5) ?
    C52 C53 C54 C55 . . . . -0.3(6) ?
    C57 C52 C50 N6 . . . . 14.5(4) ?
    C57 C52 C50 C51 . . . . -164.8(3) ?
    C57 C52 C53 C54 . . . . 0.7(5) ?
    C57 C56 C55 C54 . . . . -1.9(6) ?
    C50 N6 C49 C48 . . . . -168.5(2) ?
    C50 C52 C57 O9 . . . . 0.9(4) ?
    C50 C52 C57 C56 . . . . 178.9(3) ?
    C50 C52 C53 C54 . . . . -179.8(3) ?
    C30 N4 C31 C33 . . . . 179.5(2) ?
    C30 N4 C31 C32 . . . . -1.4(4) ?
    C30 C29 C28 N3 . . . . 74.9(3) ?
    C28 N3 C26 C25 . . . . -179.5(2) ?
    C28 N3 C26 C27 . . . . 0.4(4) ?
    C28 C29 C30 N4 . . . . -163.9(2) ?
    C49 N6 C50 C52 . . . . 176.4(2) ?
    C49 N6 C50 C51 . . . . -4.3(4) ?
    C49 C48 C47 N5 . . . . 74.7(3) ?
    C47 N5 C45 C44 . . . . 178.6(2) ?
    C47 N5 C45 C46 . . . . -0.3(4) ?
    C47 C48 C49 N6 . . . . -168.3(2) ?
    C34 C33 C38 O6 . . . . -179.1(3) ?
    C34 C33 C38 C37 . . . . 0.2(4) ?
    C34 C33 C31 N4 . . . . -174.5(3) ?
    C34 C33 C31 C32 . . . . 6.3(4) ?
    C34 C35 C36 C37 . . . . -0.2(5) ?
    C9 N1 C7 C6 . . . . 180.0(2) ?
    C9 N1 C7 C8 . . . . 0.4(4) ?
    C9 C10 C11 N2 . . . . -165.2(2) ?
    C44 C39 C40 C41 . . . . 0.3(5) ?
    C44 C43 C42 C41 . . . . 0.8(7) ?
    C19 C14 C15 C16 . . . . -0.1(5) ?
    C19 C18 C17 C16 . . . . 0.0(5) ?
    C40 C39 C44 C45 . . . . -177.4(3) ?
    C40 C39 C44 C43 . . . . 0.5(4) ?
    C40 C41 C42 C43 . . . . 0.1(7) ?
    C21 C20 C25 C26 . . . . -178.8(3) ?
    C21 C20 C25 C24 . . . . 1.3(4) ?
    C21 C22 C23 C24 . . . . 1.4(7) ?
    C27 C26 C25 C20 . . . . -162.0(3) ?
    C27 C26 C25 C24 . . . . 18.0(4) ?
    C56 C55 C54 C53 . . . . 0.8(6) ?
    C5 C4 C3 C2 . . . . 1.6(5) ?
    C8 C7 C6 C1 . . . . -165.0(3) ?
    C8 C7 C6 C5 . . . . 14.9(4) ?
    C53 C52 C57 O9 . . . . -179.6(3) ?
    C53 C52 C57 C56 . . . . -1.6(4) ?
    C53 C52 C50 N6 . . . . -165.0(3) ?
    C53 C52 C50 C51 . . . . 15.7(4) ?
    C2 C1 C6 C7 . . . . -177.5(3) ?
    C2 C1 C6 C5 . . . . 2.6(4) ?
    C18 C17 C16 C15 . . . . -0.5(6) ?
    C13 C12 C14 C19 . . . . -167.0(3) ?
    C13 C12 C14 C15 . . . . 14.7(4) ?
    C46 C45 C44 C39 . . . . -164.0(3) ?
    C46 C45 C44 C43 . . . . 18.1(4) ?
    C15 C14 C19 O3 . . . . -178.9(3) ?
    C15 C14 C19 C18 . . . . -0.4(4) ?
loop_
    _geom_hbond_atom_site_label_D
    _geom_hbond_atom_site_label_H
    _geom_hbond_atom_site_label_A
    _geom_hbond_site_symmetry_A
    _geom_hbond_distance_DH
    _geom_hbond_distance_HA
    _geom_hbond_distance_DA
    _geom_hbond_angle_DHA
    _geom_hbond_publ_flag
    O10 H10 O11 . 0.51(4) 2.43(4) 2.854(3) 142(6) yes
    O10 H10 O2W . 0.51(4) 2.75(3) 2.910(3) 103(4) yes
    O10 H10 O1W . 0.51(4) 2.73(4) 3.155(3) 143(6) yes
    O1W H1WA O1E . 0.86 2.26 2.625(4) 105.8 yes
    O1W H1WB O13 . 0.86 2.21 2.876(4) 134.7 yes
    C11 H11B O4E 2_666 0.97 2.31 3.280(4) 173.8 yes
    C18 H18 O13 2_665 0.93 2.54 3.328(4) 142.9 yes
    O4E H4E N202 . 0.82 2.66 3.447(5) 161.4 yes
    O4E H4E O16B . 0.82 2.45 3.13(2) 141.1 yes
    O4E H4E O15B . 0.82 2.12 2.87(3) 150.5 yes
_shelx_space_group_comment
;
The symmetry employed for this shelxl refinement is uniquely defined
by the following loop, which should always be used as a source of
symmetry information in preference to the above space-group names.
They are only intended as comments.
;
_shelx_estimated_absorpt_T_min     ?
_shelx_estimated_absorpt_T_max     ?
_shelx_hkl_file
;
   0   0   3 1010.32   34.49
   0   0  -3 1073.46   34.50
   0   0   4   99.39    3.43
   0   0  -4   98.78    3.44
   0   0   4   98.59    3.40
   0   0   4   87.96    3.45
   0   0   5   38.17    1.52
   0   0  -5   34.97    1.52
   0   0   5   35.70    1.47
   0   0   5   36.06    1.57
   0   0   6  122.07    4.25
   0   0  -6  124.74    4.28
   0   0   6  116.38    4.19
   0   0   6  120.38    4.33
   0   0  -6  103.70    4.31
   0   0   7  476.91   16.06
   0   0   7  477.14   16.12
   0   0  -7  502.89   16.16
   0   0  -7  438.43   16.37
   0   0   7  494.42   16.22
   0   0  -7  453.49   16.23
   0   0   8  130.89    4.64
   0   0   8  118.26    4.69
   0   0  -8  136.44    4.76
   0   0  -8  122.80    5.01
   0   0  -8  126.34    4.88
   0   0   8  128.09    4.81
   0   0   9  514.20   17.23
   0   0  -9  527.37   17.36
   0   0   9  510.14   17.33
   0   0  -9  485.57   17.70
   0   0  -9  487.25   17.48
   0   0   9  511.48   17.41
   0   0  10   45.03    2.15
   0   0 -10   52.19    2.34
   0   0  10   51.64    2.39
   0   0  10   52.15    2.30
   0   0 -10   50.61    2.71
   0   0 -10   48.46    2.47
   0   0  11    8.95    1.09
   0   0 -11    8.41    1.01
   0   0 -11    8.62    1.11
   0   0  11   10.12    1.01
   0   0 -11    8.87    1.34
   0   0  11    7.56    1.19
   0   0  11    8.52    0.91
   0   0 -12  294.81   10.22
   0   0 -12  290.56   10.31
   0   0  12  304.62   10.41
   0   0  12  276.37   10.27
   0   0  12  283.06   10.54
   0   0 -12  279.23   10.80
   0   0  12  282.37   10.12
   0   0 -13   46.64    2.48
   0   0 -13   45.58    2.59
   0   0  13   48.26    2.62
   0   0  13   51.00    2.53
   0   0  13   51.72    2.90
   0   0 -13   48.07    3.09
   0   0  13   42.48    2.27
   0   0  14    8.81    1.54
   0   0 -14    8.90    1.37
   0   0 -14    7.70    1.48
   0   0  14   11.25    1.22
   0   0  14   11.07    1.43
   0   0  14    8.86    1.67
   0   0 -14    8.86    1.91
   0   0 -15  457.90   15.45
   0   0 -15  445.35   15.61
   0   0  15  457.22   15.68
   0   0  15  429.16   15.58
   0   0  15  447.92   15.85
   0   0 -15  423.36   16.23
   0   0  15  424.99   15.30
   0   0 -16  329.36   11.44
   0   0 -16  303.94   11.60
   0   0  16  329.09   11.69
   0   0  16  321.29   11.62
   0   0  16  338.24   11.92
   0   0 -16  311.16   12.34
   0   0  16  297.27   11.29
   0   0 -17    9.92    1.51
   0   0 -17    8.40    1.78
   0   0  17    9.60    1.77
   0   0  17   10.73    1.36
   0   0  17    9.41    1.72
   0   0  17   10.22    1.84
   0   0 -17    8.13    2.29
   0   0 -18   10.15    1.56
   0   0 -18   10.45    1.81
   0   0  18   10.46    1.70
   0   0 -18   11.28    2.46
   0   0  18    9.75    2.02
   0   0  18    9.71    1.77
   0   0  18   10.83    1.45
   0   0  19  308.33   11.12
   0   0  19  282.75   10.67
   0   0 -19  292.67   10.69
   0   0  19  286.35   11.07
   0   0  19  317.55   11.42
   0   0 -19  285.61   12.03
   0   0  20    0.75    1.60
   0   0  20    1.34    1.23
   0   0 -20   -0.70    1.30
   0   0  20    1.15    1.61
   0   0  20    0.59    1.74
   0   0 -20    1.38    2.26
   0   0  21    2.89    1.71
   0   0  21    1.75    1.18
   0   0  21    2.08    1.65
   0   0  21    2.83    1.80
   0   0 -21    3.95    2.45
   0   0 -22    2.27    2.73
   0   0  22    5.21    1.87
   0   0  22    4.01    1.89
   0   0 -23   63.28    5.11
   0   0  23   70.23    4.02
   0   0  23   73.63    4.05
   0   1 -23   39.18    4.28
   0  -1  23   38.08    3.08
   0  -1  23   43.35    3.02
   0  -1  22   65.53    3.84
   0  -1  22   74.95    3.91
   0   1 -22   65.11    4.90
   0  -1  22   66.75    3.86
   0   1 -21    0.17    2.39
   0  -1  21    1.51    1.59
   0  -1  21    1.60    1.24
   0  -1  21    1.13    1.64
   0  -1  21    0.58    1.74
   0  -1  21   -2.60    1.82
   0  -1  20   30.88    2.59
   0   1 -20   34.08    1.75
   0   1 -20   31.96    1.45
   0  -1  20   31.68    2.55
   0  -1  20   34.58    2.53
   0  -1  20   28.51    2.13
   0  -1  20   34.68    2.71
   0   1 -20   31.60    3.40
   0   1 -19    3.50    1.08
   0  -1  19    4.04    1.74
   0  -1  19    2.25    1.31
   0  -1  19    6.08    1.68
   0  -1  19    5.57    1.78
   0   1 -19    2.75    2.06
   0   1 -18    9.82    1.21
   0  -1  18    9.67    1.66
   0  -1  18   11.19    1.80
   0  -1  18    7.98    1.37
   0  -1  18   10.30    1.97
   0   1 -18   10.81    2.41
   0   1 -17   73.41    3.14
   0  -1  17   72.53    3.65
   0  -1  17   79.22    3.77
   0   1 -17   73.06    4.47
   0  -1  17   73.51    3.88
   0  -1  17   69.27    3.38
   0   1 -16   22.89    1.59
   0  -1  16   19.31    1.91
   0  -1  16   25.08    2.12
   0  -1  16   21.08    2.10
   0  -1  16   18.13    1.68
   0   1 -16   25.06    2.60
   0   1 -15    3.86    1.03
   0  -1  15    2.45    1.32
   0  -1  15    3.78    1.25
   0  -1  15    4.98    1.43
   0  -1  15    3.25    1.15
   0   1 -15    0.75    1.74
   0   1 -14  127.54    5.75
   0   1 -14  140.43    5.14
   0   1 -14  138.17    5.56
   0  -1  14  135.81    5.51
   0  -1  14  137.27    5.45
   0   1 -14  137.54    6.12
   0  -1  14  135.90    5.62
   0  -1  14  127.30    5.26
   0   1 -13  167.62    6.81
   0   1 -13  168.17    6.23
   0   1 -13  168.94    6.58
   0  -1  13  178.77    6.59
   0  -1  13  161.15    6.47
   0   1 -13  173.77    7.10
   0  -1  13  178.86    6.73
   0  -1  13  165.64    6.34
   0   1 -12   94.13    4.16
   0   1 -12   96.29    3.66
   0   1 -12   90.48    3.95
   0  -1  12  101.77    3.99
   0  -1  12   84.28    3.89
   0  -1  12   94.33    4.09
   0   1 -12   98.62    4.43
   0  -1  12   87.94    3.78
   0   1 -11   40.19    2.27
   0   1 -11   38.40    1.85
   0   1 -11   54.93    2.33
   0  -1  11   40.04    2.16
   0  -1  11   37.54    2.05
   0  -1  11   38.78    2.23
   0   1 -11   42.26    2.50
   0  -1  11   37.73    1.98
   0   1 -10    4.48    0.69
   0   1 -10    4.21    0.99
   0  -1  10    3.22    0.78
   0  -1  10    4.93    0.91
   0   1 -10    3.86    1.07
   0   1 -10    4.38    0.93
   0  -1  10    4.20    0.90
   0   1  -9   17.98    1.38
   0  -1   9   21.77    1.41
   0  -1   9   20.31    1.33
   0  -1   9   19.29    1.47
   0   1  -9   18.52    1.58
   0   1  -9   18.56    1.46
   0   1  -8 2250.41   71.48
   0  -1   8 2126.39   71.42
   0  -1   8 2194.52   71.45
   0  -1   8 2203.11   71.57
   0   1  -8 2191.91   71.72
   0   1  -8 1949.63   71.50
   0   1  -7    7.36    0.85
   0  -1   7    5.44    0.72
   0   1  -7    4.81    0.93
   0  -1   7    3.57    0.84
   0  -1   7    2.36    0.71
   0  -1   6 2678.55   92.61
   0   1  -6 2798.91   92.79
   0  -1   6 2845.32   92.70
   0  -1   6 2786.66   92.63
   0   1  -6 2903.53   92.66
   0   1  -5   50.15    2.20
   0  -1   5   47.42    2.09
   0  -1   5   52.51    2.09
   0   1  -5   57.94    2.15
   0   1  -4  113.08    4.02
   0  -1   4  107.95    3.94
   0   1  -3  612.34   20.62
   0  -1   3  623.00   20.61
   0   1  -2  131.54    4.51
   0  -1  -3    9.72    0.50
   0   1   3   10.42    0.58
   0  -1  -3    9.82    0.56
   0   1   4    8.77    0.52
   0  -1  -4    8.39    0.51
   0   1   4   10.06    0.61
   0  -1  -4    8.78    0.58
   0   1   5    1.49    0.31
   0   1   5    1.14    0.48
   0  -1  -5    1.80    0.34
   0  -1  -5    1.31    0.38
   0   1   5    1.22    0.38
   0   1   6  531.98   17.83
   0   1   6  548.39   18.03
   0  -1  -6  551.22   17.85
   0   1   6  497.18   17.92
   0  -1  -6  532.74   17.90
   0  -1  -7    4.01    0.62
   0   1   7    4.17    0.64
   0   1   7    5.59    0.53
   0   1   7    7.10    0.76
   0   1   8   -0.03    0.64
   0  -1  -8   -0.26    0.65
   0   1   8    0.19    0.67
   0   1   8    0.14    0.47
   0   1   9  746.65   25.57
   0   1   9  751.82   25.41
   0   1   9  752.63   25.68
   0  -1  -9  781.13   25.53
   0   1  10    1.26    0.78
   0  -1 -10    1.31    0.76
   0   1  10   -0.32    0.82
   0   1  10    0.41    0.54
   0   1  11  107.54    4.30
   0   1  11  106.80    4.06
   0   1  11  104.50    4.37
   0  -1 -11  108.19    4.24
   0  -1 -12  399.45   13.55
   0   1  12  388.02   13.36
   0   1  12  376.48   13.60
   0  -1 -12  381.08   13.68
   0   1  12  390.62   13.69
   0  -1 -13 1012.60   34.82
   0  -1 -13 1087.01   34.75
   0   1  13 1023.92   34.53
   0   1  13 1058.59   34.80
   0   1  13 1067.15   34.91
   0  -1 -14   75.99    3.58
   0  -1 -14   72.48    3.48
   0   1  14   74.08    3.21
   0   1  14   71.12    3.45
   0  -1 -14   71.53    4.03
   0   1  14   78.26    3.60
   0  -1 -15  159.47    6.24
   0   1  15  168.61    6.45
   0   1  15  148.23    5.97
   0   1  15  167.57    6.35
   0  -1 -15  146.04    6.88
   0  -1 -15  159.76    6.32
   0  -1 -16  116.14    4.88
   0   1  16  107.53    4.51
   0   1  16  112.29    4.99
   0   1  16  109.39    4.85
   0  -1 -16  107.84    4.93
   0  -1 -16  112.07    5.49
   0  -1 -17  339.19   12.42
   0  -1 -17  357.09   12.47
   0   1  17  355.36   12.59
   0   1  17  320.73   12.10
   0   1  17  347.67   12.55
   0   1  17  346.31   12.85
   0  -1 -17  333.30   13.30
   0  -1 -18   42.48    2.78
   0  -1 -18   45.61    2.77
   0   1  18   46.86    2.46
   0   1  18   48.76    3.05
   0   1  18   43.50    2.88
   0   1  18   39.45    3.08
   0  -1 -18   42.25    3.47
   0  -1 -19   97.24    4.35
   0  -1 -19   85.27    4.28
   0   1  19   89.19    4.42
   0   1  19   85.33    4.38
   0   1  19   90.44    4.68
   0  -1 -19   84.25    5.18
   0  -1 -20   37.06    2.62
   0  -1 -20   37.62    2.77
   0   1  20   39.21    2.92
   0   1  20   39.43    2.89
   0   1  20   42.84    3.21
   0  -1 -20   37.13    3.53
   0  -1 -21    6.14    1.66
   0  -1 -21    4.91    1.81
   0   1  21    6.35    1.90
   0   1  21    5.84    1.93
   0  -1 -21    5.72    2.38
   0   1  21    4.61    1.66
   0   1  22   -1.40    1.76
   0  -1 -22   -0.35    2.47
   0   1  22   -0.73    1.71
   0   1  23   -0.42    1.73
   0   1  23   -1.61    1.91
   0  -1 -23    0.92    2.66
   0  -2  22   49.88    3.51
   0  -2  22   56.83    3.55
   0  -2  22   69.52    3.65
   0   2 -22   65.56    4.90
   0  -2  21    7.30    1.50
   0  -2  21   10.43    1.91
   0  -2  21    7.47    1.86
   0  -2  21    7.05    1.80
   0  -2  21    8.90    1.94
   0   2 -21    8.15    2.67
   0  -2  20    5.70    1.54
   0  -2  20    5.00    1.46
   0  -2  20    2.05    1.70
   0  -2  20    2.73    1.67
   0  -2  20    9.45    1.93
   0   2 -20    5.60    2.42
   0  -2  19   21.80    2.09
   0  -2  19   13.34    2.00
   0  -2  19   17.56    2.11
   0  -2  19   26.51    2.38
   0  -2  19   20.06    1.91
   0   2 -19   25.22    3.03
   0   2 -18    1.59    0.40
   0  -2  18    2.45    1.54
   0  -2  18   -0.30    1.66
   0  -2  18    0.96    1.41
   0  -2  18    2.34    1.68
   0   2 -18    1.22    2.07
   0  -2  18    1.42    1.21
   0   2 -17   61.16    3.68
   0  -2  17   63.08    3.27
   0   2 -17   62.59    2.23
   0   2 -17   54.22    2.29
   0  -2  17   67.18    3.36
   0  -2  17   62.60    3.30
   0   2 -17   62.07    4.03
   0  -2  17   74.56    3.50
   0  -2  17   63.08    3.11
   0   2 -16   74.56    3.94
   0  -2  16   68.75    3.43
   0   2 -16   72.09    2.60
   0   2 -16   65.01    2.47
   0  -2  16   70.19    3.40
   0  -2  16   62.45    3.38
   0   2 -16   64.41    4.08
   0  -2  16   73.91    3.62
   0  -2  16   69.73    3.29
   0   2 -15   -0.19    1.58
   0  -2  15   -0.68    1.30
   0   2 -15    1.14    0.61
   0   2 -15    0.61    0.45
   0  -2  15   -0.12    1.23
   0  -2  15    0.98    1.26
   0  -2  15    1.37    1.26
   0   2 -15    0.11    1.90
   0  -2  15    1.02    1.12
   0   2 -14   54.78    3.26
   0  -2  14   55.10    2.84
   0   2 -14   57.25    2.22
   0   2 -14   53.58    2.04
   0  -2  14   59.05    2.92
   0  -2  14   53.73    2.85
   0  -2  14   59.86    3.03
   0   2 -14   56.67    3.51
   0  -2  14   51.05    2.73
   0  -2  13   -0.59    1.13
   0   2 -13   -0.68    0.65
   0   2 -13    0.38    0.39
   0  -2  13   -0.53    1.24
   0  -2  13   -0.63    1.05
   0   2 -13   -1.62    1.54
   0  -2  13   -0.30    1.15
   0   2 -13   -0.70    1.29
   0  -2  12  237.17    8.80
   0   2 -12  233.42    8.33
   0   2 -12  248.66    8.16
   0  -2  12  250.43    8.85
   0  -2  12  233.91    8.83
   0  -2  12  240.53    8.90
   0   2 -12  244.53    9.35
   0   2 -12  236.14    9.16
   0  -2  11  304.31   11.90
   0   2 -11  347.04   11.29
   0   2 -11  343.26   11.43
   0  -2  11  333.06   11.89
   0   2 -11  311.69   12.31
   0  -2  11  341.60   11.99
   0   2 -11  324.52   12.15
   0   2 -10  102.61    3.46
   0  -2  10   92.15    4.02
   0   2 -10  102.50    3.59
   0  -2  10   98.90    4.00
   0  -2  10  101.92    4.10
   0   2 -10   96.42    4.35
   0   2 -10   95.28    4.24
   0  -2   9   32.15    1.73
   0  -2   9   26.46    1.69
   0   2  -9   32.32    1.18
   0  -2   9   29.59    1.72
   0   2  -9   31.92    2.00
   0   2  -9   32.70    1.30
   0   2  -8  443.28   14.60
   0  -2   8  425.95   14.36
   0  -2   8  387.87   14.25
   0  -2   8  422.34   14.38
   0  -2   7  411.65   14.48
   0   2  -7  427.07   14.64
   0  -2   7  429.00   14.46
   0  -2   6  390.41   13.38
   0   2  -6  393.37   13.45
   0  -2   6  388.01   13.31
   0  -2   5 1114.02   38.56
   0   2  -5 1182.59   38.60
   0  -2   5 1173.06   38.48
   0  -2   4   49.05    1.95
   0   2  -4   51.16    2.04
   0   2  -3  204.91    7.13
   0  -2   3  210.97    7.10
   0  -2   2  296.31   10.27
   0   2  -2  308.63   10.27
   0  -2   2  310.01   10.23
   0  -2   1 1435.58   43.97
   0   2  -1 1246.85   43.90
   0   2   0  356.55   11.94
   0   2   1  100.24    3.77
   0  -2  -1  116.83    3.79
   0   2   2 1645.87   52.66
   0  -2  -2 1551.17   52.64
   0  -2  -2 1571.65   52.67
   0   2   3  179.60    6.28
   0  -2  -3  182.53    6.24
   0   2   3  172.75    6.23
   0   2   4  253.31    8.48
   0  -2  -4  239.52    8.34
   0   2   4  235.34    8.37
   0   2   5   99.45    3.88
   0   2   5  101.37    3.76
   0  -2  -5   99.65    3.68
   0  -2  -5   98.98    3.59
   0   2   6  348.26   12.32
   0  -2  -6  364.01   11.98
   0  -2  -6  357.60   12.09
   0   2   6  337.27   12.15
   0  -2  -7    6.79    0.64
   0   2   7    4.87    1.04
   0   2   7    5.69    0.83
   0   2   7    4.98    0.74
   0  -2  -7    5.94    0.73
   0  -2  -8   90.38    3.27
   0   2   8   79.59    3.66
   0  -2  -8   87.22    3.38
   0   2   8   85.25    3.48
   0   2   8   87.86    3.52
   0   2   9  159.37    6.08
   0  -2  -9  163.02    5.97
   0  -2  -9  166.18    5.87
   0   2   9  168.52    6.17
   0   2  10  196.10    7.13
   0  -2 -10  183.28    6.93
   0   2  10  195.49    7.05
   0   2  11 1130.79   37.86
   0  -2 -11 1131.72   37.64
   0   2  11 1102.69   37.76
   0  -2 -12  522.12   17.57
   0   2  12  530.39   17.81
   0  -2 -12  494.91   17.85
   0   2  12  491.47   17.70
   0  -2 -13 1201.85   39.22
   0   2  13 1185.67   39.43
   0  -2 -13 1079.37   39.47
   0   2  13 1180.80   39.41
   0  -2 -14  513.95   17.49
   0   2  14  511.79   17.71
   0  -2 -14  481.55   17.74
   0   2  14  502.05   17.64
   0  -2 -15    1.41    1.26
   0   2  15    2.36    1.41
   0  -2 -15    3.81    1.65
   0   2  15    2.78    1.33
   0  -2 -16  132.01    5.40
   0   2  16  128.02    5.53
   0   2  16  138.56    5.57
   0  -2 -16  119.02    5.60
   0   2  17  156.95    6.82
   0   2  17  171.14    6.88
   0  -2 -17  174.47    6.72
   0  -2 -17  168.68    6.93
   0   2  18    9.82    1.85
   0  -2 -18    7.27    1.50
   0   2  18    4.29    1.68
   0  -2 -18    8.28    1.78
   0  -2 -19    1.69    1.77
   0   2  19   -1.95    1.94
   0  -2 -19    0.45    1.55
   0   2  19   -1.74    2.10
   0  -2 -19   -0.14    2.53
   0  -2 -20    0.17    1.80
   0  -2 -20    1.27    1.57
   0   2  20    0.56    1.69
   0   2  20   -2.09    1.97
   0  -2 -20   -0.31    2.53
   0  -2 -21   -1.85    1.73
   0   2  21   -1.26    1.76
   0   2  21   -0.79    1.67
   0  -2 -21   -0.09    1.70
   0  -2 -21    0.16    2.20
   0   2  22    6.40    1.93
   0   2  22    5.84    1.90
   0  -2 -22    7.95    2.64
   0  -2 -22    6.12    1.92
   0   2  23   -1.16    1.98
   0  -2 -23   -0.18    2.44
   0   2  23   -0.32    1.88
   0  -3  22   -1.02    1.67
   0   3 -22    1.07    2.68
   0  -3  22   -0.45    1.76
   0  -3  22    1.70    1.74
   0  -3  21    7.09    1.75
   0   3 -21    2.51    2.69
   0  -3  21    5.06    1.52
   0  -3  21    4.87    1.75
   0  -3  21    1.60    1.98
   0  -3  21    3.49    1.72
   0  -3  20   15.68    1.98
   0   3 -20    7.41    2.84
   0  -3  20    9.45    1.64
   0  -3  20    6.07    1.74
   0  -3  20    9.29    1.96
   0  -3  20    9.92    1.89
   0  -3  19   48.24    2.72
   0  -3  19   34.04    2.52
   0   3 -19   32.55    3.54
   0  -3  19   31.43    2.68
   0  -3  19   44.43    2.88
   0  -3  19   38.56    2.66
   0  -3  18  101.70    4.63
   0  -3  18  109.06    4.65
   0  -3  18   99.27    4.51
   0  -3  18   89.58    4.63
   0  -3  18  110.37    4.74
   0   3 -18  102.94    5.56
   0   3 -18   91.16    5.15
   0  -3  17   -0.35    1.35
   0  -3  17    1.55    1.44
   0  -3  17   -0.13    1.20
   0  -3  17    0.16    1.39
   0   3 -17    0.76    2.03
   0  -3  17    0.65    1.52
   0   3 -17    0.46    1.71
   0  -3  16    0.73    1.34
   0  -3  16   -0.44    1.31
   0  -3  16    0.52    1.17
   0  -3  16    2.12    1.41
   0   3 -16    2.81    1.99
   0  -3  16    1.44    1.35
   0   3 -16    1.49    1.62
   0   3 -15   87.76    4.58
   0  -3  15   84.23    4.13
   0  -3  15   99.36    4.17
   0  -3  15  104.22    4.27
   0   3 -15   84.78    4.73
   0  -3  15   90.43    4.10
   0   3 -14  314.74   12.08
   0  -3  14  334.57   11.56
   0  -3  14  293.88   11.60
   0   3 -14  316.44   12.23
   0  -3  14  337.91   11.65
   0  -3  14  323.37   11.58
   0  -3  13  234.59    9.08
   0  -3  13  238.17    8.98
   0  -3  13  243.93    9.01
   0   3 -13  239.73    9.60
   0  -3  13  262.13    9.07
   0   3 -13  254.04    9.49
   0  -3  12   25.24    1.85
   0  -3  12   27.52    1.84
   0  -3  12   26.98    1.84
   0   3 -12   26.54    2.29
   0  -3  12   27.99    1.88
   0   3 -12   28.15    2.15
   0  -3  11  545.42   18.90
   0  -3  11  521.08   18.88
   0  -3  11  559.94   19.04
   0  -3  11  566.32   18.95
   0   3 -11  573.05   19.40
   0  -3  10    7.09    1.07
   0   3 -10    5.00    1.30
   0  -3  10    8.91    1.11
   0  -3  10    6.90    1.15
   0  -3   9  359.04   12.34
   0   3  -9  346.88   12.65
   0  -3   9  357.54   12.48
   0  -3   8   29.12    1.53
   0   3  -8   27.52    1.79
   0  -3   8   27.98    1.64
   0  -3   7  378.94   13.09
   0   3  -7  383.33   13.30
   0  -3   7  384.75   13.25
   0   3  -6   67.59    2.90
   0  -3   6   70.63    2.74
   0   3  -5  206.23    7.52
   0  -3   5  216.24    7.43
   0   3  -5  218.92    7.55
   0  -3   4  124.73    4.20
   0   3  -4  126.66    4.44
   0  -3   4  130.51    4.40
   0   3  -4  105.98    4.39
   0   3  -3   88.11    3.38
   0  -3   3   92.71    3.26
   0   3  -3   94.06    3.35
   0   3  -2   55.22    2.13
   0  -3   2   55.87    2.11
   0   3  -2   52.17    2.08
   0  -3   1 1173.89   37.24
   0   3  -1 1078.81   37.13
   0  -3   0  447.18   15.71
   0   3   0  441.30   15.56
   0  -3   0  485.48   15.46
   0  -3  -1  160.97    5.64
   0   3   1  165.64    5.68
   0   3   2  404.45   13.40
   0  -3  -2  404.51   13.38
   0  -3  -2  372.32   13.47
   0  -3  -3 1528.20   49.85
   0   3   3 1548.75   49.87
   0   3   3 1389.97   49.86
   0  -3  -3 1534.63   49.91
   0  -3  -4  579.57   19.94
   0   3   4  596.13   19.95
   0  -3  -4  584.79   19.91
   0   3   4  594.30   19.93
   0  -3  -5  675.44   22.43
   0   3   5  644.22   22.45
   0  -3  -5  653.34   22.53
   0   3   5  684.26   22.54
   0   3   6  478.01   16.20
   0  -3  -6  484.62   16.12
   0   3   6  477.77   16.32
   0  -3  -6  444.26   16.29
   0   3   7 1450.97   48.96
   0  -3  -7 1475.55   48.86
   0  -3  -7 1417.44   49.12
   0   3   7 1503.99   49.15
   0  -3  -7 1472.64   48.73
   0  -3  -8  328.56   11.24
   0   3   8  314.08   11.36
   0  -3  -8  301.79   11.53
   0   3   8  332.97   11.58
   0  -3  -8  327.72   11.08
   0   3   9  388.18   13.50
   0   3   9  382.91   13.27
   0  -3  -9  375.73   13.10
   0  -3  -9  388.01   12.95
   0  -3  -9  345.79   13.46
   0   3  10   30.39    1.92
   0  -3 -10   29.99    1.72
   0  -3 -10   32.33    1.58
   0  -3 -10   23.98    2.12
   0   3  10   32.04    2.12
   0   3  10   30.23    1.92
   0   3  11  282.42   10.09
   0  -3 -11  291.13    9.89
   0   3  11  258.41   10.12
   0  -3 -11  259.85   10.28
   0   3  11  278.85   10.34
   0  -3 -11  282.92    9.72
   0   3  12  500.28   16.90
   0  -3 -12  477.85   16.63
   0   3  12  454.16   16.84
   0  -3 -12  458.72   17.03
   0   3  12  492.00   17.15
   0  -3 -12  495.27   16.47
   0  -3 -13   19.17    2.08
   0   3  13   21.33    2.16
   0   3  13   21.56    2.01
   0  -3 -13   23.17    1.69
   0   3  13   20.99    1.89
   0  -3 -14  514.83   19.06
   0   3  14  518.97   19.14
   0   3  14  539.53   18.91
   0  -3 -14  554.91   18.67
   0   3  14  556.63   18.94
   0  -3 -15    8.21    1.83
   0   3  15    8.06    1.86
   0   3  15    9.69    1.66
   0   3  15    8.53    1.57
   0  -3 -15    7.97    1.38
   0   3  16   14.68    1.76
   0  -3 -16    9.22    1.99
   0   3  16    9.22    1.70
   0  -3 -16   10.06    1.55
   0   3  17   14.59    1.92
   0  -3 -17   16.27    2.29
   0  -3 -17   16.65    1.72
   0   3  17   13.65    1.99
   0  -3 -18   35.80    2.48
   0   3  18   34.85    2.66
   0   3  18   35.51    2.61
   0  -3 -18   30.00    2.77
   0   3  19  168.93    7.23
   0   3  19  182.51    7.22
   0  -3 -19  170.84    6.94
   0  -3 -19  163.52    7.27
   0  -3 -20   84.88    4.18
   0   3  20   84.51    4.36
   0   3  20   77.43    4.75
   0  -3 -20   79.88    4.49
   0   3  20   82.65    4.36
   0  -3 -21   -0.90    1.73
   0   3  21   -2.42    2.38
   0   3  21   -0.74    1.83
   0  -3 -21   -0.70    1.91
   0   3  21    0.31    1.71
   0  -3 -22    9.54    2.01
   0   3  22   11.41    2.10
   0   3  22   11.87    2.26
   0  -3 -22    9.48    2.28
   0   3  23   31.55    2.81
   0   3  23   27.14    2.79
   0   3  24    2.63    2.06
   0   4 -24   -0.17    3.08
   0  -4  22    0.93    1.67
   0   4 -22    2.69    2.64
   0  -4  21    6.93    2.00
   0   4 -21    5.26    2.92
   0  -4  21    7.19    1.66
   0  -4  21    5.43    1.82
   0  -4  21    7.57    2.04
   0  -4  21    6.53    1.87
   0  -4  20   16.34    2.07
   0  -4  20   13.42    2.03
   0   4 -20   13.77    3.27
   0  -4  20   16.79    2.10
   0  -4  20   14.60    2.25
   0  -4  20   11.43    2.10
   0   4 -20   14.21    2.75
   0  -4  19  149.93    6.18
   0  -4  19  156.24    6.18
   0  -4  19  139.41    6.09
   0  -4  19  129.93    6.27
   0  -4  19  155.05    6.29
   0   4 -19  141.85    7.20
   0   4 -19  145.71    7.02
   0  -4  18    7.31    1.70
   0  -4  18    8.94    1.79
   0  -4  18    5.10    1.64
   0  -4  18    6.33    1.93
   0  -4  18    3.34    1.90
   0   4 -18    3.73    2.57
   0   4 -18    6.29    2.40
   0   4 -17  336.93   13.24
   0  -4  17  314.82   12.50
   0  -4  17  354.60   12.38
   0   4 -17  332.12   13.35
   0  -4  17  351.97   12.44
   0  -4  17  344.61   12.42
   0   4 -16    4.09    1.77
   0  -4  16    3.69    1.36
   0  -4  16    1.00    1.45
   0  -4  16    4.41    1.41
   0   4 -16    2.72    2.00
   0  -4  16    3.76    1.31
   0   4 -15  105.49    5.16
   0  -4  15   96.07    4.58
   0  -4  15  106.98    4.44
   0  -4  15  108.83    4.57
   0   4 -15  100.37    5.23
   0  -4  15  102.32    4.49
   0   4 -14    3.87    1.77
   0  -4  14    5.20    1.38
   0  -4  14    4.55    1.48
   0  -4  14    5.24    1.50
   0   4 -14    5.46    1.89
   0  -4  14    4.75    1.46
   0  -4  13  705.62   24.78
   0  -4  13  730.58   24.86
   0   4 -13  734.89   25.48
   0  -4  13  761.08   24.86
   0  -4  13  701.30   25.02
   0  -4  12    3.42    1.15
   0  -4  12    4.62    1.14
   0  -4  12    3.21    1.27
   0  -4  12    2.93    1.18
   0   4 -12    2.38    1.45
   0  -4  11   14.47    1.32
   0  -4  11   13.92    1.48
   0   4 -11   13.23    1.75
   0  -4  11   12.81    1.34
   0  -4  10  441.43   16.05
   0  -4  10  473.47   16.28
   0  -4  10  482.92   16.06
   0   4 -10  466.78   16.45
   0  -4   9  271.89   10.15
   0   4  -9  291.97   10.49
   0  -4   9  298.32   10.15
   0  -4   9  292.57   10.38
   0  -4   8    0.91    0.74
   0   4  -8   -0.05    1.16
   0  -4   8    0.14    0.84
   0   4  -7    1.06    0.83
   0  -4   7    2.68    0.68
   0  -4   6    1.65    0.28
   0  -4   6    1.89    0.68
   0   4  -6    4.76    0.86
   0   4  -6    0.75    0.70
   0   4  -6    1.13    0.78
   0  -4   5   88.28    3.13
   0  -4   5   91.45    3.39
   0   4  -5   88.21    3.43
   0   4  -5   89.12    3.46
   0   4  -5   83.01    3.48
   0  -4   4  708.17   23.28
   0   4  -4  699.95   23.41
   0   4  -4  674.47   23.41
   0   4  -4  702.95   23.49
   0  -4   3    5.51    0.60
   0   4  -3    4.62    0.61
   0  -4   3    5.55    0.72
   0   4  -3    6.98    0.69
   0   4  -3    4.97    0.59
   0   4  -2   60.30    2.37
   0  -4   2   61.62    2.42
   0  -4   2   58.96    2.41
   0   4  -2   56.27    2.30
   0  -4   1  228.48    7.72
   0  -4   1  209.71    7.64
   0   4  -1  217.93    7.56
   0  -4   0    0.18    0.56
   0   4   0    0.78    0.51
   0  -4   0    0.25    0.28
   0  -4  -1    4.60    0.77
   0   4   1    5.93    0.62
   0  -4  -1    5.95    0.55
   0   4   2   13.08    0.90
   0  -4  -2   13.92    0.86
   0  -4  -2    7.34    1.04
   0  -4  -3   95.45    3.67
   0   4   3   96.92    3.72
   0  -4  -3   97.15    3.84
   0  -4  -4   55.33    2.44
   0  -4  -4   52.25    2.35
   0   4   4   55.45    2.39
   0   4   4   50.47    2.39
   0   4   5   22.55    1.46
   0  -4  -5   21.67    1.45
   0   4   5   21.39    1.42
   0  -4  -5   23.88    1.50
   0   4   6 2741.42   93.29
   0  -4  -6 2821.03   93.22
   0  -4  -6 2799.37   93.33
   0   4   6 2873.21   93.34
   0   4   7  326.16   11.39
   0  -4  -7  311.01   11.30
   0   4   7  329.92   11.49
   0  -4  -7  317.34   11.48
   0   4   8    4.27    1.08
   0  -4  -8    5.25    0.93
   0  -4  -8    6.04    1.55
   0   4   8    5.31    1.17
   0  -4  -8    5.30    0.82
   0   4   9    5.34    1.10
   0  -4  -9    5.03    0.91
   0  -4  -9    4.97    1.16
   0   4   9    5.15    1.23
   0  -4  -9    4.06    0.76
   0   4  10  221.84    8.46
   0  -4 -10  217.62    8.09
   0   4  10  223.51    8.32
   0  -4 -10  219.57    8.55
   0  -4 -10  224.82    7.90
   0   4  11   68.92    3.28
   0  -4 -11   65.84    3.13
   0   4  11   73.64    3.37
   0  -4 -11   70.06    3.58
   0   4  11   70.13    3.56
   0  -4 -11   71.13    3.62
   0  -4 -11   72.21    2.95
   0   4  12   -1.21    1.49
   0   4  12   -0.47    1.15
   0  -4 -12   -0.65    1.07
   0  -4 -12   -0.40    1.73
   0   4  12   -0.32    1.54
   0  -4 -12    0.36    1.50
   0  -4 -12    0.41    0.91
   0   4  13   67.08    3.37
   0   4  13   60.20    3.33
   0  -4 -13   68.49    3.12
   0  -4 -13   60.15    3.57
   0   4  13   66.73    3.64
   0  -4 -13   64.52    2.86
   0  -4 -13   57.60    3.60
   0   4  14    2.71    1.35
   0   4  14    2.20    1.39
   0  -4 -14    2.90    1.18
   0  -4 -14    0.70    1.65
   0   4  14    2.78    1.56
   0  -4 -14    2.08    1.66
   0  -4 -14    3.93    1.06
   0   4  15    2.04    1.40
   0  -4 -15    2.31    1.22
   0   4  15    1.04    1.48
   0  -4 -15    2.39    1.75
   0   4  15    3.21    1.56
   0  -4 -15    3.35    1.64
   0   4  16   23.90    2.14
   0  -4 -16   20.77    2.35
   0   4  16   22.28    2.16
   0  -4 -16   21.32    1.94
   0   4  16   21.85    2.40
   0  -4 -16   21.22    2.48
   0   4  17   23.99    2.24
   0  -4 -17   23.86    1.96
   0  -4 -17   20.53    2.58
   0   4  17   21.30    2.31
   0   4  17   20.49    2.42
   0  -4 -17   20.26    2.77
   0   4  18   39.73    2.79
   0  -4 -18   36.74    2.51
   0  -4 -18   41.62    3.14
   0   4  18   38.84    2.87
   0   4  18   44.24    3.29
   0  -4 -18   33.00    3.33
   0   4  19   96.94    4.49
   0  -4 -19   92.21    4.27
   0  -4 -19   85.96    4.70
   0   4  19   88.02    4.56
   0   4  19   85.77    4.80
   0  -4 -19   72.44    5.05
   0  -4 -20    2.50    1.99
   0  -4 -20    0.31    1.62
   0   4  20    1.75    1.86
   0   4  20   -1.74    2.31
   0   4  20    3.42    1.82
   0  -4 -21   29.38    3.14
   0  -4 -21   42.28    2.85
   0   4  21   41.80    3.10
   0   4  21   42.35    3.21
   0   4  21   37.76    3.44
   0   4  21   33.28    3.40
   0   4  22  116.57    5.69
   0   4  22  121.58    5.67
   0  -4 -22  118.02    5.36
   0  -4 -22  105.99    5.78
   0   4  23    3.20    2.17
   0   4  23    0.57    1.95
   0   4  24   37.22    3.09
   0  -5  22    2.53    1.76
   0   5 -22    2.36    2.80
   0  -5  21   14.41    2.09
   0   5 -21   16.45    3.19
   0  -5  21   14.27    2.05
   0  -5  21   13.49    2.13
   0  -5  21   18.79    2.39
   0  -5  21   15.02    2.09
   0  -5  20   10.31    1.82
   0  -5  20   11.05    1.93
   0  -5  20   13.08    1.98
   0   5 -20    6.74    2.75
   0  -5  20    9.90    2.03
   0  -5  20   13.96    2.15
   0   5 -20   11.60    2.60
   0  -5  19  136.89    5.62
   0  -5  19  131.34    5.53
   0  -5  19  119.38    5.53
   0  -5  19  113.81    5.68
   0  -5  19  133.31    5.62
   0   5 -19  127.54    6.71
   0   5 -19  118.61    6.48
   0   5 -18  129.95    6.72
   0  -5  18  132.72    6.07
   0  -5  18  135.76    5.77
   0  -5  18  146.76    5.92
   0   5 -18  128.37    6.82
   0  -5  18  134.61    5.75
   0   5 -17  133.22    6.76
   0  -5  17  143.52    5.87
   0  -5  17  136.82    6.06
   0   5 -17  134.08    6.74
   0  -5  17  139.65    5.85
   0  -5  17  145.20    5.87
   0  -5  16   29.95    2.42
   0  -5  16   29.55    2.21
   0  -5  16   32.41    2.34
   0  -5  16   30.68    2.27
   0   5 -16   31.07    2.93
   0   5 -16   27.94    2.98
   0  -5  15   53.33    2.90
   0  -5  15   54.71    2.89
   0  -5  15   56.50    2.89
   0   5 -15   53.93    3.54
   0  -5  15   50.18    3.03
   0  -5  14  129.00    5.64
   0  -5  14  148.74    5.78
   0  -5  14  144.33    5.98
   0   5 -14  149.94    6.44
   0  -5  14  148.06    5.73
   0  -5  13   20.85    1.71
   0  -5  13   21.72    1.97
   0   5 -13   27.06    2.39
   0  -5  13   25.46    1.88
   0  -5  12   27.87    1.83
   0  -5  12   24.04    2.04
   0  -5  12   28.46    1.87
   0   5 -12   25.20    2.32
   0  -5  11   12.67    1.35
   0  -5  11   13.57    1.59
   0   5 -11   14.06    1.77
   0  -5  11   14.26    1.34
   0  -5  10   37.00    2.17
   0  -5  10   42.45    2.39
   0  -5  10   42.44    2.15
   0   5 -10   41.06    2.54
   0  -5   9   21.67    1.60
   0   5  -9   21.43    1.84
   0  -5   9   25.77    1.59
   0  -5   9   25.66    1.80
   0  -5   8  487.05   15.25
   0   5  -8  432.92   15.46
   0  -5   8  408.86   15.24
   0   5  -8  453.72   15.43
   0   5  -8  423.10   15.51
   0  -5   7    7.28    0.47
   0  -5   7    5.72    1.03
   0   5  -7    5.44    1.13
   0   5  -7    6.21    1.01
   0   5  -7    4.18    1.05
   0  -5   6    0.67    0.39
   0   5  -6    0.77    0.82
   0   5  -6   -0.18    0.86
   0  -5   5  864.32   29.21
   0   5  -5  902.80   29.43
   0   5  -5  879.33   29.45
   0  -5   5  869.28   29.44
   0   5  -5  872.43   29.53
   0  -5   4  407.73   13.75
   0   5  -4  394.80   13.78
   0   5  -4  399.59   13.81
   0  -5   4  415.62   13.89
   0   5  -4  402.58   13.89
   0  -5   3  159.47    5.57
   0   5  -3  153.63    5.48
   0   5  -3  147.80    5.58
   0  -5   3  149.11    5.61
   0   5  -3  152.27    5.50
   0   5  -2  999.39   33.30
   0  -5   2 1007.96   33.42
   0  -5   2 1049.35   33.44
   0   5  -2  948.28   33.24
   0   5  -1 1004.19   32.85
   0  -5   1 1037.01   33.08
   0   5  -1  929.47   32.81
   0   5   0 2123.65   66.22
   0  -5   0 2078.98   66.50
   0  -5  -1    1.28    0.50
   0   5   1    1.87    0.63
   0  -5  -1    1.53    0.83
   0  -5  -2  243.25    8.55
   0  -5  -2  231.79    8.87
   0   5   2  255.53    8.63
   0  -5  -3 1376.54   46.06
   0   5   3 1401.96   46.12
   0  -5  -3 1359.10   46.33
   0  -5  -4  136.59    4.93
   0   5   4  126.59    4.94
   0  -5  -4  121.52    5.04
   0  -5  -5  269.10    9.64
   0   5   5  273.34    9.58
   0  -5  -5  269.58    9.54
   0   5   5  252.75    9.61
   0   5   6  318.20   11.31
   0  -5  -6  326.34   11.31
   0   5   6  297.67   11.28
   0  -5  -6  323.66   11.31
   0   5   7   36.47    2.09
   0  -5  -7   35.88    2.02
   0  -5  -7   32.68    2.08
   0   5   7   34.21    2.11
   0   5   8   89.25    4.22
   0  -5  -8  101.08    4.13
   0   5   8   99.27    4.30
   0  -5  -8   98.71    4.30
   0  -5  -9  106.94    4.43
   0  -5  -9  116.52    5.07
   0  -5  -9  121.67    4.74
   0   5   9  110.91    4.78
   0   5   9  114.37    4.89
   0  -5  -9  110.01    4.88
   0  -5 -10    2.11    0.84
   0  -5 -10    0.16    1.34
   0  -5 -10    1.57    1.02
   0   5  10    0.20    1.04
   0   5  10    2.52    1.23
   0  -5 -10    1.73    1.14
   0  -5 -11   69.56    2.98
   0  -5 -11   68.50    3.19
   0   5  11   69.37    3.42
   0  -5 -11   65.31    3.62
   0   5  11   66.01    3.53
   0  -5 -11   66.72    3.56
   0  -5 -12   48.80    2.63
   0   5  12   43.03    2.78
   0  -5 -12   43.53    3.06
   0   5  12   49.56    3.10
   0  -5 -12   45.45    3.05
   0  -5 -12   51.60    2.39
   0   5  13  621.23   20.99
   0   5  13  591.82   21.09
   0  -5 -13  602.78   20.77
   0  -5 -13  585.19   21.36
   0   5  13  613.10   21.33
   0  -5 -13  571.45   21.39
   0  -5 -13  606.91   20.54
   0   5  14   43.56    2.72
   0  -5 -14   41.96    2.46
   0   5  14   45.63    2.80
   0  -5 -14   38.65    3.02
   0   5  14   42.90    2.90
   0  -5 -14   41.35    2.19
   0  -5 -14   37.68    2.94
   0   5  15   65.25    3.32
   0   5  15   64.25    3.49
   0  -5 -15   56.60    3.03
   0  -5 -15   52.92    3.57
   0   5  15   64.58    3.63
   0  -5 -15   52.21    3.67
   0  -5 -15   60.68    2.82
   0   5  16  180.44    7.35
   0  -5 -16  187.87    7.11
   0   5  16  178.04    7.48
   0  -5 -16  179.73    7.72
   0   5  16  182.95    7.67
   0  -5 -16  166.10    7.79
   0  -5 -16  182.44    6.80
   0   5  17   12.48    1.95
   0  -5 -17   11.92    1.76
   0   5  17   10.36    2.09
   0  -5 -17    8.99    2.38
   0   5  17   14.92    2.19
   0  -5 -17   11.99    2.46
   0   5  18   59.48    3.45
   0  -5 -18   50.15    3.78
   0   5  18   55.51    3.50
   0  -5 -18   61.48    3.21
   0   5  18   56.41    3.87
   0  -5 -18   53.63    3.99
   0   5  19   63.77    3.56
   0  -5 -19   55.95    3.16
   0   5  19   49.99    3.52
   0  -5 -19   48.20    3.72
   0   5  19   52.30    3.73
   0  -5 -19   50.90    3.96
   0   5  20   15.75    2.21
   0  -5 -20   16.59    2.67
   0  -5 -20   13.64    1.97
   0   5  20   14.67    2.38
   0   5  20   11.31    2.54
   0  -5 -20   11.86    2.66
   0   5  21   31.51    2.84
   0  -5 -21   25.48    2.98
   0  -5 -21   28.17    2.43
   0   5  21   27.90    2.77
   0   5  21   22.63    3.10
   0  -5 -21   26.28    3.28
   0  -5 -22   63.20    3.65
   0   5  22   56.03    3.96
   0   5  22   69.32    3.97
   0  -5 -22   57.82    4.26
   0  -5 -22   55.29    4.61
   0   5  23   74.93    4.17
   0   5  23   54.08    4.04
   0   5  24   11.03    2.32
   0   6 -22    2.01    2.77
   0  -6  21    6.28    1.81
   0   6 -21    2.94    2.79
   0  -6  20    1.42    1.96
   0   6 -20    0.97    2.54
   0  -6  20   -0.50    1.68
   0  -6  20    3.51    1.81
   0  -6  20    1.34    1.65
   0   6 -19   32.67    3.48
   0  -6  19   36.51    2.76
   0  -6  19   35.61    2.79
   0   6 -19   30.16    3.53
   0  -6  19   34.77    2.74
   0  -6  19   37.38    2.68
   0   6 -18   92.24    5.37
   0  -6  18   89.09    4.61
   0  -6  18   91.14    4.41
   0  -6  18   93.41    4.44
   0   6 -18   88.81    5.38
   0  -6  18   88.14    4.32
   0  -6  17    2.13    1.63
   0  -6  17    3.91    1.82
   0   6 -17    1.44    2.41
   0  -6  17    0.29    1.51
   0  -6  17    2.38    1.80
   0  -6  16   33.70    2.47
   0  -6  16   36.50    2.72
   0   6 -16   36.91    3.33
   0  -6  16   40.57    2.58
   0  -6  15   54.95    2.86
   0  -6  15   48.82    3.09
   0  -6  15   49.82    2.82
   0   6 -15   46.51    3.46
   0  -6  14   59.38    3.07
   0  -6  14   62.42    3.41
   0  -6  14   64.16    3.13
   0   6 -14   61.58    3.73
   0  -6  13   19.08    1.73
   0  -6  13   18.57    1.94
   0  -6  13   19.30    1.75
   0   6 -13   16.92    2.15
   0  -6  12   -1.20    1.23
   0  -6  12   -0.57    1.41
   0  -6  12    0.56    1.25
   0   6 -12    0.60    1.48
   0  -6  11  111.52    4.69
   0  -6  11  123.81    4.70
   0   6 -11  114.75    5.08
   0  -6  11  107.78    4.87
   0   6 -10  305.03   11.37
   0  -6  10  304.56   10.95
   0   6 -10  308.76   11.26
   0  -6  10  312.34   10.85
   0  -6  10  291.22   11.10
   0  -6   9  182.74    6.73
   0   6  -9  162.61    6.98
   0  -6   9  194.46    6.87
   0   6  -9  175.94    7.11
   0  -6   8  411.11   13.77
   0   6  -8  424.29   14.54
   0  -6   8  405.95   14.41
   0   6  -8  441.18   14.54
   0  -6   8  392.99   14.31
   0   6  -8  409.35   14.65
   0  -6   7  691.76   23.35
   0   6  -7  678.45   23.87
   0  -6   7  693.77   23.86
   0   6  -7  740.10   23.90
   0   6  -7  705.63   24.03
   0  -6   7  709.00   23.79
   0  -6   6 1119.27   37.08
   0   6  -6 1094.29   37.37
   0   6  -6 1162.22   37.42
   0  -6   6 1015.35   37.40
   0   6  -6 1107.90   37.50
   0  -6   6 1178.50   37.41
   0  -6   5  400.30   13.79
   0   6  -5  402.57   13.90
   0   6  -5  396.91   13.91
   0   6  -5  387.67   14.01
   0  -6   5  434.72   14.06
   0  -6   4  458.71   15.83
   0   6  -4  453.32   15.79
   0   6  -4  463.37   15.81
   0  -6   4  487.94   15.99
   0   6  -4  457.34   15.92
   0  -6   3   78.52    3.26
   0   6  -3   79.44    3.12
   0  -6   3   75.95    3.33
   0   6  -3   77.59    3.23
   0   6  -3   77.28    3.13
   0   6  -2 1025.50   34.91
   0  -6   2 1082.09   35.12
   0   6  -2 1031.77   34.87
   0   6  -1  361.04   12.80
   0  -6   1  385.65   13.09
   0   6  -1  373.15   12.80
   0   6   0  669.82   22.48
   0   6   0  629.40   22.45
   0  -6   0  717.67   22.84
   0  -6  -1 1001.42   33.38
   0   6   1  990.97   32.99
   0   6   1  897.17   32.98
   0  -6  -1 1000.78   32.84
   0   6   1 1033.51   33.02
   0  -6  -2   30.96    1.54
   0  -6  -2   31.26    1.97
   0   6   2   24.93    1.63
   0   6   2   31.01    1.65
   0  -6  -3  202.85    7.57
   0  -6  -3  198.91    7.20
   0  -6  -3  188.54    7.54
   0   6   3  202.25    7.26
   0  -6  -4  248.47    8.69
   0  -6  -4  223.39    8.37
   0   6   4  227.69    8.45
   0  -6  -4  232.36    8.36
   0   6   5 1729.82   58.78
   0  -6  -5 1741.50   58.70
   0  -6  -5 1811.16   58.94
   0  -6  -6    3.02    1.41
   0   6   6    4.46    2.07
   0  -6  -6    2.64    1.20
   0  -6  -7   67.14    3.92
   0   6   7   74.62    3.79
   0   6   7   72.84    3.88
   0  -6  -7   88.17    3.94
   0  -6  -8   38.32    2.67
   0   6   8   36.09    2.50
   0  -6  -8   37.98    2.43
   0  -6  -8   45.38    2.57
   0   6   8   38.44    2.38
   0  -6  -9   -0.70    1.44
   0  -6  -9   -0.37    1.10
   0   6   9    1.07    1.02
   0  -6  -9   -0.67    1.35
   0   6   9    0.80    1.24
   0  -6 -10  141.05    5.54
   0  -6 -10  133.83    6.16
   0   6  10  149.65    6.02
   0  -6 -10  149.87    5.81
   0   6  10  144.35    6.06
   0  -6 -10  144.19    6.06
   0  -6 -11   66.17    3.05
   0  -6 -11   58.65    3.65
   0   6  11   69.68    3.53
   0  -6 -11   71.39    3.31
   0   6  11   72.12    3.66
   0  -6 -11   65.88    3.60
   0  -6 -12  245.87    8.89
   0  -6 -12  246.65    9.12
   0   6  12  251.37    9.46
   0  -6 -12  232.32    9.64
   0   6  12  253.79    9.59
   0  -6 -12  231.56    9.55
   0   6  13   59.21    3.40
   0  -6 -13   61.35    3.16
   0  -6 -13   56.41    3.53
   0   6  13   58.56    3.56
   0  -6 -13   58.62    3.55
   0  -6 -13   63.73    2.88
   0   6  14   14.43    1.80
   0   6  14   14.08    1.91
   0  -6 -14   15.37    1.71
   0  -6 -14   12.61    2.10
   0   6  14   17.66    2.15
   0  -6 -14   13.88    2.20
   0  -6 -14   15.52    1.41
   0   6  15  151.51    6.19
   0  -6 -15  147.28    5.92
   0   6  15  143.28    6.33
   0  -6 -15  128.75    6.51
   0   6  15  144.07    6.41
   0  -6 -15  134.65    6.58
   0  -6 -15  149.45    5.65
   0   6  16   67.10    3.80
   0   6  16   68.13    3.94
   0  -6 -16   72.33    3.67
   0  -6 -16   63.53    4.29
   0   6  16   78.46    4.21
   0  -6 -16   65.05    4.24
   0  -6 -16   69.58    3.24
   0   6  17  135.73    5.90
   0  -6 -17  138.43    5.63
   0   6  17  122.91    6.07
   0  -6 -17  125.74    6.34
   0   6  17  137.31    6.24
   0  -6 -17  131.57    5.28
   0  -6 -17  122.54    6.35
   0   6  18   11.17    2.09
   0   6  18    9.53    2.32
   0  -6 -18   12.30    1.78
   0  -6 -18    6.45    2.46
   0   6  18   14.11    2.40
   0  -6 -18    9.96    2.54
   0   6  19   58.25    3.58
   0  -6 -19   51.11    3.96
   0   6  19   57.99    3.69
   0  -6 -19   57.20    3.21
   0   6  19   59.58    4.09
   0  -6 -19   48.91    4.02
   0   6  20   32.87    2.94
   0  -6 -20   35.76    2.57
   0   6  20   32.85    3.01
   0  -6 -20   33.89    3.32
   0   6  20   31.27    3.14
   0  -6 -20   34.62    3.47
   0   6  21    5.98    2.02
   0   6  21    4.98    2.03
   0  -6 -21    3.46    1.59
   0  -6 -21    5.09    2.35
   0   6  21    0.26    2.57
   0  -6 -21    4.58    2.48
   0  -6 -22    0.54    2.31
   0   6  22    3.11    2.14
   0  -6 -22    0.17    2.64
   0  -6 -22   -1.21    1.87
   0   6  22    0.73    1.99
   0   6  23   34.14    2.92
   0   6  23   21.98    2.85
   0  -6 -23   26.98    3.31
   0  -7  21    7.67    2.06
   0   7 -21    2.80    2.62
   0  -7  20   19.23    2.40
   0  -7  20   23.12    2.39
   0  -7  20   22.09    2.33
   0  -7  20   23.41    2.45
   0  -7  19    2.18    1.79
   0  -7  19    2.99    1.74
   0  -7  19    4.12    1.64
   0  -7  19    1.28    1.64
   0   7 -19    0.92    2.52
   0  -7  18    8.23    1.95
   0  -7  18    5.79    1.65
   0   7 -18    6.74    2.59
   0  -7  18    6.71    1.90
   0  -7  17   -0.18    1.69
   0   7 -17   -2.26    2.62
   0  -7  17   -1.50    1.98
   0  -7  17   -0.62    1.58
   0  -7  16    9.32    1.79
   0   7 -16    5.80    2.46
   0  -7  16   11.98    2.02
   0  -7  16   11.76    1.74
   0  -7  15    0.19    1.46
   0   7 -15    0.80    2.05
   0  -7  15   -0.68    1.80
   0  -7  15    0.93    1.31
   0   7 -14   25.90    2.61
   0  -7  14   28.04    2.08
   0  -7  14   26.38    2.33
   0  -7  14   24.82    2.08
   0  -7  13   12.32    1.81
   0  -7  13   11.46    1.60
   0  -7  13   13.00    1.70
   0   7 -13    9.75    2.01
   0   7 -13   10.05    2.14
   0   7 -12  746.53   26.13
   0  -7  12  756.20   25.59
   0   7 -12  759.48   25.99
   0  -7  12  713.26   25.74
   0   7 -11   41.68    2.94
   0  -7  11   44.85    2.60
   0   7 -11   44.32    2.90
   0  -7  11   42.85    2.72
   0  -7  10    1.19    1.20
   0  -7  10    2.08    1.21
   0   7 -10    0.86    1.41
   0   7 -10    1.15    1.57
   0  -7   9  226.11    7.68
   0   7  -9  228.04    8.60
   0   7  -9  234.16    8.52
   0  -7   9  216.31    8.45
   0   7  -9  235.03    8.78
   0  -7   9  227.30    8.37
   0  -7   8 1481.40   50.38
   0   7  -8 1540.30   51.06
   0   7  -8 1583.73   51.05
   0  -7   8 1547.57   51.06
   0   7  -8 1515.44   51.23
   0  -7   8 1545.21   50.93
   0  -7   7  234.60    8.50
   0   7  -7  242.33    8.95
   0   7  -7  253.20    8.98
   0  -7   7  246.88    9.09
   0  -7   7  265.02    9.01
   0  -7   6  521.21   18.02
   0   7  -6  517.48   18.23
   0   7  -6  542.06   18.28
   0  -7   6  533.31   18.45
   0   7  -6  536.46   18.43
   0  -7   6  545.65   18.37
   0  -7   5  589.90   20.45
   0   7  -5  595.22   20.48
   0   7  -5  604.77   20.51
   0  -7   5  594.84   20.74
   0  -7   5  641.86   20.74
   0   7  -5  594.42   20.64
   0  -7   4   29.72    1.74
   0   7  -4   31.29    1.71
   0   7  -4   27.27    1.63
   0  -7   4   29.49    1.89
   0  -7   4   28.59    1.87
   0   7  -4   30.21    1.77
   0  -7   3   29.81    1.79
   0   7  -3   27.84    1.62
   0   7  -3   33.24    1.78
   0  -7   3   25.95    1.94
   0   7  -3   28.09    1.60
   0   7  -2   11.50    1.07
   0  -7   2    8.21    1.11
   0   7  -2    7.61    0.92
   0   7  -1    7.36    0.95
   0  -7   1    7.53    1.16
   0   7  -1    9.96    1.01
   0   7   0   43.19    2.12
   0   7   0   43.40    2.14
   0  -7   0   45.21    2.48
   0  -7  -1  214.10    8.19
   0   7   1  213.33    7.75
   0   7   1  218.66    7.78
   0  -7  -1  225.48    7.57
   0   7   1  199.48    7.79
   0  -7  -2    6.40    0.84
   0   7   2    5.88    1.07
   0  -7  -2    6.52    1.29
   0   7   2    8.76    1.36
   0  -7  -3  155.53    5.97
   0   7   3  144.75    6.02
   0  -7  -3  173.04    6.58
   0  -7  -3  169.30    6.56
   0   7   3  170.81    6.19
   0  -7  -4  707.18   23.36
   0  -7  -4  672.40   23.79
   0  -7  -4  749.64   23.78
   0   7   4  622.77   23.32
   0   7   4  686.80   23.44
   0  -7  -5  252.15    9.21
   0   7   5  246.96    9.29
   0  -7  -5  257.48    9.52
   0  -7  -5  254.32    9.27
   0  -7  -6  341.00   11.98
   0   7   6  298.54   11.78
   0  -7  -6  356.62   12.24
   0   7   7   36.98    2.41
   0  -7  -7   37.84    2.31
   0  -7  -7   34.11    2.37
   0  -7  -8   13.82    2.06
   0  -7  -8   12.05    1.60
   0   7   8   12.93    1.67
   0  -7  -8   15.19    1.74
   0  -7  -9    3.86    1.67
   0   7   9    2.87    1.30
   0   7   9    3.56    1.36
   0  -7  -9    2.93    1.31
   0  -7  -9    4.26    1.35
   0  -7 -10    0.10    1.58
   0  -7 -10   -0.07    1.33
   0   7  10    0.25    1.42
   0  -7 -10    1.17    1.41
   0   7  10   -0.08    1.56
   0  -7 -11  675.22   23.44
   0  -7 -11  662.05   24.20
   0  -7 -11  698.91   23.72
   0   7  11  691.13   23.95
   0   7  11  697.10   24.03
   0  -7 -11  669.54   23.99
   0  -7 -12   18.28    1.78
   0  -7 -12   14.23    2.41
   0  -7 -12   18.18    2.02
   0   7  12   17.09    2.08
   0   7  12   17.45    2.28
   0  -7 -12   16.39    2.19
   0  -7 -13   67.29    3.34
   0  -7 -13   73.66    3.64
   0   7  13   72.17    3.90
   0  -7 -13   66.33    4.09
   0   7  13   76.07    4.13
   0  -7 -13   70.03    4.01
   0   7  14  242.60    9.45
   0  -7 -14  242.55    9.08
   0  -7 -14  216.05    9.55
   0   7  14  245.78    9.55
   0  -7 -14  238.01    8.73
   0  -7 -14  224.72    9.59
   0   7  15  157.89    6.70
   0   7  15  162.24    7.02
   0  -7 -15  157.64    6.61
   0  -7 -15  154.19    7.26
   0   7  15  169.70    7.19
   0  -7 -15  166.77    6.24
   0  -7 -15  153.72    7.23
   0   7  16   10.20    1.93
   0  -7 -16   12.18    1.87
   0  -7 -16    7.01    2.43
   0   7  16   15.95    2.39
   0   7  16   18.11    2.42
   0  -7 -16   12.67    2.61
   0  -7 -16   15.15    1.60
   0   7  17   69.97    3.94
   0   7  17   63.17    4.19
   0  -7 -17   70.64    3.70
   0  -7 -17   68.13    4.35
   0   7  17   75.40    4.34
   0  -7 -17   68.94    4.41
   0  -7 -17   72.69    3.36
   0   7  18   -2.03    1.94
   0  -7 -18   -1.09    1.58
   0  -7 -18   -1.30    2.24
   0   7  18    0.23    2.10
   0   7  18   -0.96    2.14
   0  -7 -18    0.12    1.23
   0  -7 -18   -1.40    2.15
   0   7  19    4.67    1.93
   0  -7 -19    2.64    1.66
   0  -7 -19    7.77    2.59
   0   7  19    5.12    2.32
   0   7  19    4.73    2.14
   0  -7 -19    7.86    2.50
   0  -7 -19    4.95    1.43
   0   7  20   12.78    2.18
   0  -7 -20   12.84    1.99
   0  -7 -20   16.46    2.74
   0   7  20   14.99    2.43
   0   7  20   14.00    2.58
   0  -7 -20   13.31    2.79
   0   7  21    0.80    1.89
   0  -7 -21   -0.94    1.61
   0  -7 -21    2.11    2.39
   0   7  21    0.13    2.04
   0  -7 -21   -0.50    2.36
   0   7  22   31.94    2.88
   0  -7 -22   30.99    2.72
   0   7  22   30.95    3.20
   0  -7 -22   26.89    3.50
   0  -7 -22   34.48    3.43
   0   7  23    3.93    2.27
   0  -7 -23    1.62    2.66
   0   7  23    6.59    2.14
   0   8 -21    6.33    2.96
   0  -8  20   14.97    2.35
   0   8 -20   13.09    3.11
   0  -8  19    1.14    1.83
   0  -8  19    1.90    1.75
   0   8 -19    0.47    2.50
   0  -8  18   16.55    2.22
   0   8 -18   15.48    2.92
   0  -8  18   20.65    2.15
   0   8 -17   33.06    3.34
   0  -8  17   30.61    2.66
   0  -8  17   33.52    2.64
   0   8 -16   13.55    2.57
   0  -8  16   14.37    2.14
   0  -8  16   13.69    1.95
   0  -8  15   41.71    3.07
   0   8 -15   44.11    3.50
   0   8 -15   41.52    3.46
   0  -8  15   48.29    2.89
   0  -8  14  124.46    5.74
   0  -8  14  142.00    5.70
   0   8 -14  125.02    6.11
   0   8 -14  125.96    6.22
   0  -8  13  150.48    6.56
   0  -8  13  156.44    6.42
   0  -8  13  154.61    6.27
   0   8 -13  154.00    6.78
   0   8 -13  161.28    6.96
   0  -8  12   67.22    3.35
   0   8 -12   66.73    4.04
   0  -8  12   70.51    3.54
   0   8 -12   71.15    3.92
   0  -8  12   65.48    3.66
   0   8 -11  256.77   10.24
   0  -8  11  262.77    9.69
   0  -8  11  259.08    9.82
   0   8 -11  281.09   10.47
   0  -8  11  258.17   10.03
   0   8 -10   32.69    2.57
   0  -8  10   36.52    2.33
   0   8 -10   33.42    2.34
   0  -8  10   35.30    2.35
   0   8 -10   35.39    2.49
   0  -8  10   32.10    1.29
   0  -8   9   18.62    1.69
   0   8  -9   16.24    1.81
   0  -8   9   15.42    0.88
   0   8  -9   15.85    1.68
   0   8  -9   15.28    1.66
   0  -8   9   13.93    1.58
   0  -8   8   24.12    1.96
   0   8  -8   19.27    1.99
   0  -8   8   22.52    1.27
   0   8  -8   23.24    1.90
   0   8  -8   25.44    1.90
   0  -8   8   25.18    2.03
   0  -8   7  606.96   20.09
   0   8  -7  565.63   20.18
   0  -8   7  568.65   19.60
   0   8  -7  574.57   19.97
   0  -8   7  581.58   20.23
   0   8  -7  585.50   19.97
   0  -8   6   74.87    3.44
   0   8  -6   65.82    3.33
   0  -8   6   70.62    3.01
   0   8  -6   71.38    3.20
   0   8  -6   69.89    3.16
   0  -8   6   65.64    3.44
   0   8  -5   30.47    1.99
   0  -8   5   34.78    2.22
   0  -8   5   30.98    1.85
   0   8  -5   29.59    1.85
   0  -8   5   36.58    2.15
   0   8  -5   27.69    1.79
   0  -8   4   -1.41    1.54
   0   8  -4   -0.05    1.06
   0  -8   4    0.30    0.94
   0   8  -4    1.92    0.94
   0   8  -4    0.90    0.83
   0  -8   4    1.20    1.12
   0   8  -3  106.72    4.31
   0  -8   3  105.22    4.41
   0   8  -3  109.89    4.16
   0   8  -3  101.75    4.14
   0  -8   3  101.84    4.51
   0   8  -2   47.15    2.30
   0  -8   2   44.69    2.59
   0  -8   2   48.72    2.59
   0   8  -2   48.31    2.33
   0   8  -1  398.97   13.93
   0  -8   1  396.71   14.32
   0   8  -1  404.77   13.94
   0   8   0  132.17    5.07
   0  -8   0  127.95    5.41
   0   8   0  129.60    5.01
   0  -8  -1   16.43    1.76
   0   8   1   20.06    1.49
   0   8   1   17.35    1.38
   0   8   1   17.66    1.42
   0  -8  -2  523.28   18.05
   0  -8  -2  515.63   17.21
   0   8   2  512.71   17.35
   0   8   2  498.63   17.44
   0   8   2  470.51   17.41
   0  -8  -3   43.85    2.18
   0   8   3   34.88    2.18
   0  -8  -3   37.90    2.62
   0  -8  -3   40.89    2.68
   0   8   3   43.10    2.34
   0  -8  -4   85.10    3.77
   0   8   4   87.11    3.86
   0  -8  -4   83.91    4.20
   0  -8  -4   88.00    4.38
   0   8   4   90.18    3.93
   0  -8  -5 1487.03   55.03
   0  -8  -5 1631.92   54.62
   0  -8  -5 1743.44   55.09
   0   8   5 1556.05   54.60
   0   8   5 1725.56   54.72
   0  -8  -6    0.24    1.38
   0   8   6    3.44    1.28
   0  -8  -6    3.93    1.32
   0   8   6    1.40    1.39
   0  -8  -6   -0.33    1.33
   0  -8  -7   22.75    2.08
   0  -8  -7   21.22    1.79
   0   8   7   20.85    1.97
   0   8   7   20.69    1.80
   0  -8  -7   19.94    1.89
   0  -8  -8  119.31    5.04
   0  -8  -8  106.74    4.89
   0  -8  -8   99.51    5.20
   0   8   8  111.31    4.89
   0  -8  -8  107.41    4.79
   0  -8  -9  242.70   10.08
   0   8   9  255.79    9.78
   0  -8  -9  254.03    9.73
   0  -8  -9  264.60    9.83
   0  -8 -10    3.18    1.95
   0   8  10    1.47    1.87
   0  -8 -10    2.51    1.59
   0  -8 -10    3.28    1.67
   0  -8 -11  108.31    5.50
   0  -8 -11  114.18    5.09
   0   8  11  107.06    5.16
   0   8  11  103.59    5.14
   0  -8 -11  109.13    5.21
   0  -8 -12  653.99   22.66
   0  -8 -12  625.15   23.45
   0  -8 -12  672.62   22.97
   0   8  12  658.80   23.27
   0   8  12  663.01   23.24
   0  -8 -12  647.40   23.24
   0  -8 -13    3.29    1.44
   0  -8 -13    3.25    2.19
   0  -8 -13    5.59    1.63
   0   8  13    4.81    1.87
   0   8  13    2.96    2.05
   0  -8 -13    1.17    1.93
   0  -8 -14   53.82    2.87
   0  -8 -14   53.40    3.67
   0  -8 -14   53.86    3.23
   0   8  14   54.11    3.55
   0   8  14   53.35    3.55
   0  -8 -14   55.16    3.64
   0  -8 -15    3.19    1.19
   0  -8 -15    1.92    2.04
   0  -8 -15    0.25    1.83
   0   8  15    0.66    1.86
   0   8  15    2.23    1.82
   0  -8 -15    3.71    2.09
   0   8  16    0.78    1.94
   0  -8 -16    1.58    1.33
   0  -8 -16    1.82    1.68
   0  -8 -16    2.64    2.22
   0   8  16    5.57    2.09
   0   8  16    2.28    1.95
   0  -8 -16    2.55    2.01
   0   8  17   65.04    3.78
   0  -8 -17   62.86    3.55
   0   8  17   61.12    4.15
   0  -8 -17   66.29    4.46
   0   8  17   67.36    4.14
   0  -8 -17   64.65    3.24
   0  -8 -17   57.74    4.24
   0   8  18   16.74    2.32
   0  -8 -18   19.45    2.17
   0  -8 -18   16.36    2.98
   0   8  18   17.59    2.70
   0   8  18   17.06    2.79
   0  -8 -18   13.23    2.80
   0  -8 -18   16.92    1.81
   0   8  19    3.54    2.00
   0  -8 -19    2.85    2.68
   0  -8 -19    2.73    1.73
   0   8  19    4.01    2.41
   0   8  19    4.52    2.24
   0  -8 -19    1.06    1.51
   0  -8 -19    2.55    2.48
   0   8  20    8.52    2.12
   0  -8 -20    6.34    2.56
   0  -8 -20    9.38    2.74
   0  -8 -20    6.36    1.77
   0   8  20    9.80    2.34
   0   8  20    9.77    2.54
   0  -8 -20    1.42    2.41
   0   8  21   31.89    2.81
   0  -8 -21   29.69    3.52
   0  -8 -21   28.79    2.48
   0  -8 -21   26.20    3.40
   0   8  21   25.45    2.96
   0  -8 -21   22.12    3.27
   0  -8 -22    0.61    2.59
   0   8  22    0.13    2.20
   0   8  22    1.27    2.05
   0  -8 -22   -0.92    1.93
   0  -8 -23    1.41    2.97
   0   8  23    4.35    2.09
   0   9 -20    8.74    2.78
   0  -9  20    7.90    2.17
   0  -9  19   72.15    4.28
   0   9 -19   67.41    4.97
   0  -9  18   60.46    3.63
   0  -9  18   55.68    3.59
   0   9 -18   48.77    4.24
   0  -9  17   17.57    2.33
   0   9 -17   21.85    2.95
   0  -9  17   18.81    2.36
   0  -9  16   29.02    2.65
   0   9 -16   26.79    2.37
   0  -9  16   26.45    2.49
   0  -9  16   27.14    2.67
   0   9 -16   30.58    3.24
   0   9 -16   25.83    3.02
   0  -9  15  114.25    5.43
   0  -9  15  111.25    5.26
   0  -9  15  110.79    5.15
   0   9 -15  124.26    5.91
   0   9 -15  117.54    6.05
   0  -9  14   38.38    3.10
   0  -9  14   45.21    2.97
   0  -9  14   47.23    2.87
   0   9 -14   48.89    3.53
   0   9 -14   43.11    3.36
   0   9 -13   49.00    3.58
   0  -9  13   44.21    2.86
   0  -9  13   45.50    3.03
   0   9 -13   64.35    3.81
   0  -9  13   46.87    3.32
   0   9 -12  123.26    6.00
   0  -9  12  127.48    5.34
   0  -9  12  121.49    5.48
   0   9 -12  126.78    5.89
   0  -9  12  118.06    5.57
   0  -9  11   21.23    1.96
   0   9 -11   19.43    2.45
   0   9 -11   18.04    2.22
   0  -9  11   22.44    2.16
   0   9 -10   34.34    2.67
   0  -9  10   36.39    2.50
   0  -9  10   36.44    1.52
   0   9 -10   40.91    2.72
   0   9 -10   36.02    2.44
   0  -9  10   37.94    2.62
   0  -9   9    0.72    1.55
   0   9  -9    1.43    1.50
   0  -9   9    4.77    0.67
   0   9  -9    3.77    1.34
   0  -9   9    2.46    1.45
   0   9  -9    3.08    1.28
   0  -9   8    3.08    1.43
   0   9  -8    0.61    1.26
   0  -9   8    1.34    0.72
   0   9  -8    1.59    1.21
   0  -9   8   -0.30    1.52
   0   9  -8    1.63    1.16
   0  -9   7   11.14    1.65
   0   9  -7   10.38    1.55
   0  -9   7   11.01    1.14
   0   9  -7   12.74    1.51
   0  -9   7    9.49    1.54
   0   9  -7   12.14    1.34
   0   9  -6  128.16    5.29
   0  -9   6  129.02    5.44
   0  -9   6  123.24    5.00
   0   9  -6  133.68    5.09
   0  -9   6  129.24    5.48
   0   9  -6  124.29    5.05
   0  -9   5    1.67    1.59
   0   9  -5    7.71    1.34
   0  -9   5    2.46    1.18
   0   9  -5    4.80    1.23
   0  -9   5    3.77    1.47
   0   9  -5    2.12    1.07
   0   9  -4  478.90   16.30
   0  -9   4  441.77   16.30
   0   9  -4  454.66   16.08
   0   9  -4  475.53   16.12
   0  -9   4  481.54   16.61
   0   9  -3   17.29    1.63
   0  -9   3   17.62    1.68
   0   9  -3   18.81    1.50
   0   9  -3   16.49    1.44
   0  -9   3   16.01    1.69
   0   9  -2  109.55    4.41
   0  -9   2  110.73    4.68
   0   9  -2  105.14    4.29
   0  -9   2  103.42    4.68
   0   9  -1   45.04    2.37
   0  -9   1   46.10    2.72
   0  -9   1   44.23    2.71
   0   9  -1   48.46    2.36
   0   9   0   86.24    3.74
   0   9   0   89.63    3.76
   0  -9   0   90.66    4.25
   0  -9   0   83.93    4.02
   0   9   0   92.07    3.81
   0   9   1   10.44    1.26
   0   9   1   11.47    1.37
   0  -9  -1   11.89    1.78
   0  -9  -1    9.23    1.49
   0   9   1   10.31    1.33
   0  -9  -2   28.84    2.34
   0   9   2   30.94    1.93
   0   9   2   28.69    1.94
   0   9   2   28.25    1.95
   0  -9  -3  152.51    5.92
   0   9   3  150.45    6.13
   0  -9  -3  151.17    6.72
   0  -9  -3  166.53    6.73
   0   9   3  163.83    6.19
   0  -9  -4  758.95   26.15
   0   9   4  746.89   26.28
   0  -9  -4  795.25   26.87
   0  -9  -4  764.48   26.89
   0   9   4  781.68   26.38
   0  -9  -5  838.99   29.24
   0   9   5  851.39   29.29
   0  -9  -5  888.52   29.80
   0  -9  -5  847.21   29.86
   0   9   5  861.07   29.39
   0  -9  -6  801.81   27.65
   0  -9  -6  865.48   28.14
   0   9   6  831.93   27.76
   0   9   6  793.06   27.66
   0  -9  -7   -0.18    1.63
   0   9   7   -0.15    1.44
   0  -9  -7   -0.15    1.38
   0   9   7   -0.31    1.64
   0  -9  -7    0.21    1.29
   0  -9  -8    3.61    1.75
   0   9   8    4.08    1.50
   0  -9  -8    5.60    1.54
   0   9   8    4.01    1.51
   0  -9  -8    5.06    1.44
   0   9   9  130.42    6.13
   0  -9  -9  136.58    6.66
   0  -9  -9  153.37    6.44
   0  -9  -9  151.58    6.39
   0   9   9  160.51    6.41
   0  -9  -9  151.23    6.24
   0  -9 -10   16.04    2.14
   0  -9 -10   15.91    2.08
   0  -9 -10   14.82    2.44
   0  -9 -10   17.77    2.12
   0   9  10   14.36    2.15
   0  -9 -11    2.56    1.71
   0  -9 -11    1.78    1.86
   0  -9 -11    5.02    2.18
   0   9  11    0.39    2.20
   0  -9 -11    5.05    1.80
   0  -9 -12   23.53    2.97
   0  -9 -12   22.46    2.77
   0  -9 -12   30.06    2.53
   0   9  12   32.52    2.81
   0  -9 -12   29.77    2.76
   0  -9 -13    7.79    2.20
   0  -9 -13    9.46    2.27
   0  -9 -13    8.68    1.56
   0  -9 -13    9.47    1.92
   0   9  13    8.98    2.10
   0  -9 -13    6.75    2.07
   0  -9 -14   14.06    2.57
   0  -9 -14   12.71    2.37
   0  -9 -14   13.18    1.65
   0  -9 -14    9.98    1.92
   0   9  14   13.23    2.43
   0  -9 -14   10.40    2.27
   0  -9 -15   11.96    2.47
   0  -9 -15   11.85    2.46
   0  -9 -15   14.50    1.61
   0  -9 -15   11.41    2.05
   0   9  15   11.58    2.42
   0  -9 -15   13.46    2.49
   0  -9 -16    2.54    2.42
   0  -9 -16   -0.28    2.33
   0  -9 -16    1.21    1.30
   0  -9 -16    0.27    1.74
   0   9  16    3.86    2.26
   0   9  16    0.37    2.17
   0  -9 -16    3.76    2.23
   0   9  17  158.05    6.68
   0  -9 -17  142.57    7.49
   0  -9 -17  143.72    7.36
   0  -9 -17  157.33    6.64
   0   9  17  153.98    7.20
   0   9  17  158.35    7.21
   0  -9 -17  152.98    6.19
   0  -9 -17  140.12    7.14
   0   9  18   29.96    2.84
   0  -9 -18   18.02    3.51
   0  -9 -18   21.67    3.41
   0  -9 -18   27.32    2.57
   0   9  18   28.81    3.36
   0   9  18   30.49    3.22
   0  -9 -18   27.48    2.28
   0  -9 -18   23.47    3.21
   0   9  19   68.60    4.01
   0  -9 -19   58.20    4.73
   0  -9 -19   64.28    4.82
   0  -9 -19   63.35    3.80
   0   9  19   77.80    4.66
   0   9  19   68.45    4.37
   0  -9 -19   55.47    4.61
   0  -9 -19   64.87    3.39
   0   9  20   17.24    2.50
   0  -9 -20   17.12    3.20
   0  -9 -20   17.04    2.21
   0  -9 -20   18.22    3.20
   0   9  20   18.14    2.70
   0  -9 -20   16.19    2.96
   0   9  21   -0.97    1.95
   0  -9 -21    2.26    1.83
   0   9  21    0.14    2.20
   0  -9 -21    1.33    2.48
   0  -9 -21    0.80    2.50
   0   9  22   17.79    2.51
   0  -9 -22   15.95    3.00
   0  -9 -23   -1.66    2.82
   0  10 -20    0.85    2.72
   0  10 -19   64.81    4.74
   0 -10  19   62.24    4.00
   0  10 -18   46.66    4.14
   0 -10  18   47.58    3.53
   0 -10  17   64.15    3.60
   0 -10  17   55.89    3.77
   0  10 -17   60.18    4.32
   0 -10  17   52.13    3.67
   0 -10  16    4.28    1.87
   0 -10  16    2.45    2.04
   0  10 -16    1.17    2.06
   0 -10  16    0.11    1.81
   0 -10  15   41.33    3.22
   0 -10  15   45.40    3.28
   0 -10  15   46.46    3.05
   0  10 -15   44.60    3.58
   0  10 -15   43.03    3.67
   0  10 -14    6.57    1.62
   0 -10  14    1.31    2.12
   0 -10  14   12.18    2.22
   0 -10  14    8.95    2.08
   0  10 -14    8.84    2.40
   0  10 -14    3.78    2.22
   0 -10  13   26.80    2.59
   0  10 -13   29.38    1.84
   0 -10  13   31.09    2.58
   0 -10  13   30.87    2.38
   0  10 -13   31.02    2.91
   0  10 -13   25.56    2.91
   0  10 -12    5.45    0.99
   0 -10  12    4.93    1.76
   0 -10  12    3.09    1.76
   0 -10  12    4.97    1.64
   0  10 -12    3.35    1.86
   0  10 -12    2.49    1.88
   0 -10  11   -2.45    1.73
   0  10 -11   -1.16    1.78
   0 -10  11   -1.44    1.83
   0  10 -11   -2.64    1.84
   0  10 -11   -1.84    1.94
   0 -10  11    0.08    0.39
   0  10 -11    0.07    0.72
   0  10 -10   28.96    1.26
   0  10 -10   29.66    2.67
   0 -10  10   31.62    2.40
   0 -10  10   30.61    1.41
   0  10 -10   29.06    2.41
   0 -10  10   27.70    2.47
   0  10 -10   29.89    2.27
   0  10  -9    2.76    1.61
   0 -10   9   -0.96    1.75
   0 -10   9    1.27    0.71
   0  10  -9    0.50    1.35
   0 -10   9   -0.69    1.77
   0  10  -9    0.21    1.41
   0  10  -8    5.21    1.51
   0 -10   8    5.03    1.82
   0 -10   8    4.13    0.96
   0  10  -8    5.79    1.41
   0  10  -8    7.58    1.34
   0 -10   8    2.39    1.53
   0 -10   7   -0.08    1.81
   0  10  -7    2.90    1.44
   0 -10   7    3.54    1.04
   0  10  -7    4.63    1.30
   0 -10   7    1.54    1.47
   0  10  -7    2.09    1.08
   0 -10   6   80.59    4.17
   0  10  -6   88.47    3.95
   0 -10   6   76.63    3.62
   0  10  -6   85.80    3.68
   0  10  -6   82.14    3.63
   0 -10   6   80.29    4.19
   0  10  -5  202.63    7.67
   0 -10   5  187.38    7.52
   0  10  -5  199.64    7.40
   0 -10   5  205.78    8.04
   0  10  -5  202.08    7.43
   0  10  -4  122.77    5.22
   0 -10   4  118.06    5.23
   0  10  -4  129.65    4.97
   0 -10   4  135.99    5.60
   0  10  -4  122.01    5.00
   0  10  -3  136.59    5.52
   0 -10   3  136.04    5.69
   0  10  -3  143.32    5.30
   0 -10   3  132.66    5.86
   0  10  -3  128.08    5.33
   0  10  -2  409.27   14.08
   0 -10   2  404.38   14.41
   0 -10   2  410.15   14.51
   0  10  -2  376.95   13.93
   0  10  -1  340.53   12.07
   0 -10   1  361.43   12.59
   0 -10   1  336.44   12.50
   0  10  -1  324.13   12.02
   0  10   0  206.35    7.87
   0  10   0  203.44    7.82
   0 -10   0  217.73    8.46
   0 -10   0  212.88    8.28
   0  10   0  217.25    7.93
   0  10   1  192.05    7.50
   0  10   1  203.87    7.48
   0 -10  -1  192.01    8.02
   0 -10  -1  197.93    7.88
   0  10   1  201.26    7.55
   0  10   2    3.85    1.29
   0 -10  -2    4.09    1.64
   0  10   2    3.74    1.32
   0 -10  -2    1.92    1.48
   0  10   2    5.25    1.31
   0  10   3   54.57    2.95
   0 -10  -3   63.17    3.56
   0 -10  -3   53.50    2.60
   0  10   3   56.63    2.87
   0 -10  -3   57.63    3.52
   0 -10  -3   43.13    3.02
   0  10   3   57.94    3.01
   0 -10  -4  511.77   17.66
   0  10   4  497.45   17.85
   0 -10  -4  530.01   18.55
   0 -10  -4  499.03   18.50
   0  10   4  508.12   17.98
   0 -10  -5    9.53    1.51
   0  10   5    9.80    1.72
   0 -10  -5    9.88    2.09
   0 -10  -5    5.55    1.92
   0  10   5   11.06    1.72
   0 -10  -6  215.16    8.23
   0  10   6  210.58    8.31
   0 -10  -6  226.41    8.81
   0 -10  -6  207.18    8.82
   0  10   6  210.83    8.35
   0 -10  -7    7.43    1.75
   0  10   7    6.67    1.62
   0 -10  -7   11.08    1.65
   0  10   7   11.68    1.75
   0 -10  -8   53.69    3.23
   0 -10  -8   60.41    3.60
   0  10   8   54.84    3.28
   0  10   8   60.56    3.41
   0 -10  -9   13.63    2.07
   0  10   9   13.30    1.90
   0 -10  -9   15.11    1.92
   0  10   9   14.39    2.09
   0 -10  -9   13.95    2.00
   0 -10 -10   16.10    2.27
   0 -10 -10   14.74    2.52
   0 -10 -10   20.35    2.39
   0  10  10   16.76    2.39
   0 -10 -10   19.02    2.15
   0  10  10   16.90    2.20
   0  10  11  240.39   10.06
   0 -10 -11  262.35   10.78
   0 -10 -11  281.52   10.35
   0 -10 -11  245.54   10.30
   0  10  11  259.72   10.28
   0 -10 -11  264.03   10.20
   0 -10 -12   67.90    4.72
   0 -10 -12   73.81    4.22
   0 -10 -12   67.40    4.50
   0  10  12   79.97    4.39
   0 -10 -12   65.54    4.12
   0 -10 -13  104.38    5.65
   0 -10 -13   87.25    5.27
   0 -10 -13  100.33    5.03
   0  10  13   99.70    5.26
   0 -10 -13   97.71    5.15
   0 -10 -14    6.17    2.50
   0 -10 -14    5.48    2.47
   0 -10 -14    5.44    1.58
   0 -10 -14    5.47    1.94
   0  10  14    7.64    2.33
   0 -10 -14    8.83    2.19
   0 -10 -15    0.73    2.56
   0 -10 -15    2.90    2.28
   0 -10 -15    0.31    1.38
   0 -10 -15    0.20    1.80
   0  10  15   -0.48    2.21
   0 -10 -15    1.00    1.97
   0 -10 -16   32.91    3.54
   0 -10 -16   31.77    3.45
   0 -10 -16   32.82    2.43
   0 -10 -16   35.97    2.86
   0  10  16   36.01    3.32
   0 -10 -16   33.81    3.15
   0 -10 -17    4.91    2.79
   0 -10 -17    2.76    2.49
   0 -10 -17    2.44    1.63
   0 -10 -17    3.49    2.05
   0  10  17    3.85    2.38
   0 -10 -17    1.95    2.50
   0  10  18  112.66    5.50
   0 -10 -18  100.33    6.20
   0 -10 -18  106.90    6.27
   0 -10 -18  109.33    5.46
   0  10  18  119.79    6.09
   0 -10 -18  122.24    5.06
   0 -10 -18  110.84    6.09
   0  10  19   10.01    2.24
   0 -10 -19    6.78    2.82
   0 -10 -19    7.74    2.94
   0 -10 -19    6.03    1.96
   0  10  19   10.74    2.60
   0 -10 -19    8.91    2.62
   0 -10 -20    2.13    2.72
   0 -10 -20    3.63    2.60
   0  10  20    2.47    2.00
   0 -10 -20    2.89    2.44
   0 -10 -20    4.47    1.98
   0 -10 -21    0.10    1.79
   0 -10 -21    0.51    2.58
   0  10  21    0.56    2.05
   0  10  22   14.87    2.37
   0 -11  18   35.13    3.18
   0  11 -18   38.23    3.69
   0 -11  17    4.08    2.21
   0  11 -17    5.97    2.82
   0 -11  16    2.75    2.19
   0  11 -16    1.73    2.31
   0 -11  16    3.79    2.06
   0 -11  15    0.09    1.81
   0 -11  15   -1.51    2.12
   0  11 -15   -0.87    1.92
   0 -11  15    0.44    2.01
   0 -11  14    1.40    1.97
   0 -11  14    1.48    2.09
   0 -11  14    1.91    1.89
   0  11 -14    4.70    2.03
   0  11 -14    2.60    2.10
   0 -11  13   30.76    2.98
   0 -11  13   30.09    2.93
   0  11 -13   30.62    3.21
   0 -11  13   32.21    2.66
   0  11 -13   37.35    3.02
   0 -11  12   49.34    3.61
   0  11 -12   56.90    3.70
   0  11 -12   49.91    3.78
   0 -11  12   59.37    3.40
   0 -11  11   11.34    2.11
   0  11 -11    9.82    1.93
   0 -11  11   13.92    0.89
   0  11 -11    8.73    2.16
   0  11 -11    9.05    2.20
   0 -11  11   14.71    2.22
   0  11 -10   61.92    3.47
   0 -11  10   62.11    3.78
   0 -11  10   59.73    2.50
   0  11 -10   63.51    3.56
   0 -11  10   66.26    3.60
   0  11 -10   64.75    3.91
   0  11  -9   17.05    1.90
   0 -11   9   14.30    2.10
   0 -11   9   16.90    1.29
   0  11  -9   15.10    1.93
   0  11  -9   15.91    2.08
   0 -11   9   18.41    2.28
   0 -11   8   52.77    3.29
   0  11  -8   54.85    2.88
   0 -11   8   45.74    2.51
   0  11  -8   51.69    2.91
   0  11  -8   55.26    3.27
   0 -11   8   47.95    3.31
   0 -11   7   48.74    3.18
   0  11  -7   47.16    2.63
   0 -11   7   42.99    2.43
   0  11  -7   50.21    2.67
   0  11  -7   46.87    2.98
   0 -11   6  102.87    4.85
   0  11  -6   93.05    4.11
   0 -11   6   89.88    4.12
   0  11  -6  101.76    4.16
   0  11  -6   92.89    4.40
   0 -11   5   11.94    1.89
   0  11  -5   15.22    1.50
   0 -11   5   12.76    1.65
   0  11  -5   13.01    1.52
   0  11  -5   14.84    1.82
   0 -11   4   -0.09    1.63
   0  11  -4    0.05    1.12
   0 -11   4    1.20    1.39
   0  11  -4    1.53    1.16
   0  11  -4   -0.72    1.73
   0  11  -3    2.10    1.23
   0 -11   3    1.10    1.81
   0 -11   3    1.68    1.57
   0  11  -3    3.36    1.28
   0  11  -3    0.76    1.46
   0 -11   2 1054.91   36.86
   0  11  -2 1056.00   36.38
   0 -11   2 1109.72   37.08
   0  11  -2 1096.24   36.52
   0  11  -1   26.66    2.00
   0 -11   1   23.14    2.48
   0 -11   1   26.32    2.49
   0  11  -1   25.38    1.98
   0  11  -1   22.33    2.05
   0 -11   0   21.11    2.32
   0  11   0   19.32    1.79
   0 -11   0   20.23    2.11
   0  11   0   18.94    1.77
   0  11   0   19.79    1.77
   0  11   1   -0.43    1.40
   0 -11  -1    1.77    1.63
   0 -11  -1    2.25    1.45
   0  11   1    1.61    1.40
   0  11   1    1.79    1.43
   0  11   2    4.79    1.37
   0  11   2    3.18    1.44
   0 -11  -2    2.68    1.86
   0 -11  -2    2.79    1.55
   0  11   2    3.24    1.40
   0  11   3  217.56    8.58
   0 -11  -3  223.62    9.23
   0  11   3  232.75    8.50
   0 -11  -3  234.04    9.44
   0 -11  -3  223.71    8.94
   0  11   3  227.94    8.70
   0  11   4   63.53    3.20
   0 -11  -4   57.35    3.87
   0 -11  -4   55.62    2.99
   0  11   4   62.08    3.15
   0 -11  -4   64.53    3.81
   0 -11  -4   57.24    3.54
   0  11   4   61.51    3.34
   0 -11  -5  134.25    6.43
   0 -11  -5  138.13    5.63
   0  11   5  142.60    5.79
   0 -11  -5  147.12    6.45
   0 -11  -5  125.95    5.98
   0  11   5  135.08    5.93
   0 -11  -6   -0.73    1.98
   0 -11  -6    1.62    1.48
   0  11   6   -0.32    1.48
   0 -11  -6   -1.59    1.86
   0 -11  -6    0.19    1.73
   0  11   6   -0.41    1.63
   0 -11  -7    4.10    1.47
   0  11   7    4.03    1.53
   0 -11  -7    4.22    1.81
   0 -11  -7    3.54    2.01
   0  11   7    3.21    1.67
   0 -11  -8    0.23    1.88
   0  11   8   -0.18    1.61
   0 -11  -8    1.13    1.47
   0  11   8    0.28    1.73
   0 -11  -9   -0.80    1.70
   0  11   9   -0.09    1.80
   0 -11  -9    0.95    1.58
   0  11   9   -0.10    1.75
   0 -11 -10  136.40    6.42
   0 -11 -10  145.50    6.61
   0  11  10  151.35    6.57
   0  11  10  143.04    6.37
   0 -11 -11    3.64    2.17
   0  11  11    8.23    2.13
   0 -11 -11    6.18    2.15
   0 -11 -11    5.25    2.51
   0 -11 -11    6.84    2.09
   0  11  11    5.84    2.29
   0  11  12  196.97    7.96
   0 -11 -12  174.28    8.06
   0 -11 -12  176.89    8.47
   0 -11 -12  193.21    8.10
   0  11  12  191.72    8.13
   0 -11 -12  181.27    7.93
   0  11  13   26.96    2.86
   0 -11 -13   30.66    3.43
   0 -11 -13   31.85    3.22
   0 -11 -13   33.35    2.98
   0  11  13   29.54    3.02
   0 -11 -13   26.43    2.87
   0  11  14   16.70    2.60
   0 -11 -14   22.02    3.11
   0 -11 -14   25.80    2.99
   0 -11 -14   19.31    2.27
   0 -11 -14   25.06    2.69
   0  11  14   21.15    2.85
   0 -11 -14   22.69    2.76
   0 -11 -15    1.41    2.40
   0 -11 -15   -0.56    2.23
   0 -11 -15    2.58    1.66
   0 -11 -15    2.61    1.94
   0  11  15    2.61    2.57
   0 -11 -15    2.52    2.11
   0 -11 -16   50.98    4.34
   0 -11 -16   50.36    4.13
   0 -11 -16   51.02    3.22
   0 -11 -16   58.81    3.74
   0  11  16   49.98    3.99
   0 -11 -16   48.58    3.80
   0 -11 -17   32.03    3.80
   0 -11 -17   38.72    3.86
   0 -11 -17   40.70    2.83
   0 -11 -17   48.46    3.36
   0  11  17   44.33    3.66
   0 -11 -17   40.23    3.74
   0  11  18    5.39    2.06
   0 -11 -18    5.16    2.79
   0 -11 -18    6.92    2.69
   0 -11 -18    8.63    1.66
   0 -11 -18    6.54    2.16
   0  11  18    7.56    2.41
   0 -11 -18    7.39    2.68
   0 -11 -19   15.18    3.13
   0 -11 -19   14.32    3.08
   0  11  19   12.05    2.39
   0 -11 -19   17.77    2.87
   0 -11 -19   16.89    2.48
   0 -11 -20   38.72    3.07
   0 -11 -20   38.26    4.00
   0  11  20   33.71    3.17
   0  11  21    1.71    2.14
   0 -12  17    1.92    2.08
   0  12 -16    0.41    2.42
   0 -12  16    0.12    2.24
   0  12 -15    9.37    2.51
   0 -12  15    9.47    2.39
   0 -12  14    5.82    2.06
   0 -12  14    3.01    2.13
   0  12 -14    5.06    2.01
   0 -12  14    3.46    2.08
   0  12 -13   52.70    4.02
   0 -12  13   57.27    3.68
   0 -12  13   54.29    3.78
   0  12 -13   64.56    3.87
   0 -12  13   59.43    3.91
   0  12 -12   67.21    3.76
   0 -12  12   63.61    4.10
   0  12 -12   70.06    4.00
   0 -12  12   67.59    3.99
   0  12 -12   63.63    4.32
   0 -12  11   66.04    3.90
   0  12 -11   66.20    3.57
   0 -12  11   57.41    2.42
   0  12 -11   59.32    3.84
   0  12 -11   65.56    4.12
   0 -12  11   66.99    3.87
   0  12 -10   56.55    3.38
   0 -12  10   66.02    3.97
   0 -12  10   56.51    2.50
   0  12 -10   60.64    3.60
   0  12 -10   62.38    3.83
   0 -12  10   62.92    3.83
   0  12  -9   -0.23    1.58
   0 -12   9    1.97    1.97
   0 -12   9    0.51    1.06
   0  12  -9    2.03    1.80
   0  12  -9    1.41    1.96
   0  12  -8  392.68   14.47
   0 -12   8  420.77   15.15
   0 -12   8  395.67   14.09
   0  12  -8  408.56   14.49
   0  12  -8  408.99   14.87
   0 -12   7   35.64    2.93
   0  12  -7   30.96    2.30
   0 -12   7   27.94    2.12
   0  12  -7   33.04    2.34
   0  12  -7   30.73    2.51
   0 -12   6  103.57    5.09
   0  12  -6   90.85    4.26
   0 -12   6   94.28    4.36
   0  12  -6  106.61    4.36
   0  12  -6  100.59    4.67
   0 -12   5  337.21   12.62
   0  12  -5  318.70   11.77
   0 -12   5  313.48   11.97
   0  12  -5  337.52   11.75
   0  12  -5  335.44   12.10
   0 -12   4   21.70    2.37
   0  12  -4   21.57    1.88
   0 -12   4   20.31    2.12
   0  12  -4   22.28    1.79
   0  12  -4   17.90    1.95
   0 -12   3   17.24    2.21
   0  12  -3   11.48    1.53
   0 -12   3   12.51    1.96
   0  12  -3   14.62    1.56
   0  12  -3   11.85    1.77
   0  12  -2   87.85    4.00
   0 -12   2   80.75    4.28
   0  12  -2   79.17    3.78
   0 -12   2   85.40    4.41
   0  12  -2   87.29    3.97
   0  12  -1   85.31    3.93
   0 -12   1   82.12    4.36
   0  12  -1   80.78    3.81
   0 -12   1   81.70    4.34
   0  12  -1   81.48    3.88
   0  12   0  181.78    6.93
   0 -12   0  183.52    7.58
   0  12   0  170.76    6.91
   0 -12   0  178.65    7.51
   0  12   0  172.26    6.98
   0  12   1    8.10    1.58
   0 -12  -1    5.09    1.87
   0  12   1    3.92    1.46
   0 -12  -1    4.22    1.74
   0  12   1    5.28    1.51
   0  12   2   15.86    1.86
   0 -12  -2   13.46    2.41
   0  12   2   13.75    1.72
   0  12   2   12.33    1.73
   0 -12  -2   13.78    2.15
   0 -12  -3   -0.10    1.67
   0 -12  -3    3.13    2.14
   0  12   3   -0.25    1.71
   0  12   3    3.64    1.46
   0 -12  -3   -0.51    1.97
   0  12   3   -1.15    1.61
   0  12   4  438.46   15.85
   0 -12  -4  429.09   16.58
   0  12   4  436.18   15.67
   0 -12  -4  463.48   16.76
   0 -12  -4  436.88   16.29
   0  12   4  454.92   15.98
   0  12   5  103.55    4.78
   0 -12  -5   98.51    5.43
   0 -12  -5  104.31    4.56
   0  12   5  107.13    4.70
   0 -12  -5  105.70    5.55
   0 -12  -5  102.64    5.17
   0  12   5  104.71    4.93
   0 -12  -6   73.23    4.65
   0 -12  -6   73.78    3.79
   0  12   6   77.96    3.98
   0 -12  -6   82.63    4.66
   0 -12  -6   79.86    4.31
   0  12   6   75.46    4.09
   0 -12  -7   13.62    2.61
   0 -12  -7   13.92    1.83
   0  12   7   13.66    1.98
   0 -12  -7   13.27    2.28
   0 -12  -7   11.43    2.07
   0  12   7   11.97    2.06
   0 -12  -8   16.93    2.61
   0 -12  -8   13.65    1.90
   0  12   8   11.94    1.87
   0 -12  -8   13.36    2.33
   0  12   8   13.16    2.16
   0 -12  -8   10.98    2.02
   0 -12  -9   24.35    2.50
   0  12   9   23.84    2.43
   0 -12  -9   26.52    2.88
   0  12   9   29.53    2.67
   0 -12  -9   20.51    2.56
   0 -12 -10   92.85    4.95
   0  12  10  101.34    5.01
   0  12  10   86.39    4.79
   0 -12 -10  101.43    5.38
   0 -12 -11  291.57   12.18
   0 -12 -11  339.35   12.58
   0  12  11  319.61   12.26
   0  12  11  311.11   12.14
   0 -12 -12    5.05    2.33
   0  12  12    4.43    2.13
   0 -12 -12    4.01    2.27
   0 -12 -12    5.40    2.68
   0  12  12    3.25    2.32
   0 -12 -13   11.77    2.83
   0 -12 -13   10.58    2.45
   0  12  13   10.11    2.17
   0 -12 -13    9.18    2.33
   0  12  13    9.00    2.49
   0 -12 -13   11.45    2.38
   0  12  14   16.58    2.59
   0 -12 -14   14.98    3.13
   0 -12 -14   15.85    2.78
   0 -12 -14   17.85    2.64
   0  12  14   18.63    2.93
   0 -12 -14   18.70    2.81
   0  12  15  100.89    5.32
   0 -12 -15   94.48    5.77
   0 -12 -15   85.40    5.36
   0 -12 -15   99.67    4.89
   0 -12 -15   97.85    5.21
   0  12  15   98.99    5.47
   0 -12 -15   90.71    5.26
   0 -12 -16    4.04    2.60
   0 -12 -16    7.08    2.70
   0 -12 -16    3.97    1.83
   0 -12 -16    6.46    2.14
   0  12  16    7.36    2.46
   0 -12 -16    5.64    2.44
   0 -12 -17   12.54    3.06
   0 -12 -17    8.39    2.75
   0 -12 -17   10.16    1.91
   0 -12 -17    8.76    2.29
   0  12  17   12.32    2.72
   0 -12 -17   15.00    2.81
   0 -12 -18   12.80    2.96
   0 -12 -18   14.54    2.37
   0 -12 -18   13.88    3.18
   0  12  18   13.82    2.78
   0 -12 -18   13.82    2.99
   0 -12 -19    1.71    2.38
   0  12  19   -0.11    2.07
   0 -12 -19   -0.81    2.09
   0  12  20   11.10    2.44
   0 -13  15    1.75    2.21
   0 -13  14   52.03    3.90
   0 -13  13   75.58    4.48
   0  13 -13   86.89    4.75
   0 -13  13   78.23    4.69
   0 -13  12   75.29    4.60
   0 -13  12   77.42    4.51
   0  13 -12   75.12    4.34
   0 -13  11   52.65    3.67
   0  13 -11   45.19    3.10
   0  13 -11   46.48    3.70
   0  13 -11   47.08    3.34
   0  13 -10    4.03    1.60
   0 -13  10    6.78    2.23
   0  13 -10    4.11    1.95
   0  13 -10    4.50    2.18
   0  13  -9   59.06    3.30
   0 -13   9   60.26    4.03
   0 -13   9   54.97    2.73
   0  13  -9   63.42    3.51
   0  13  -9   57.33    3.79
   0 -13   8   74.39    4.45
   0  13  -8   70.12    3.59
   0 -13   8   65.03    3.33
   0  13  -8   74.01    3.76
   0  13  -8   75.86    4.14
   0  13  -7   32.30    2.45
   0 -13   7   38.13    3.19
   0 -13   7   33.03    2.34
   0  13  -7   41.40    2.84
   0  13  -7   35.51    2.84
   0 -13   6   15.17    2.52
   0  13  -6   14.22    1.84
   0 -13   6   15.44    1.83
   0  13  -6   16.52    1.94
   0  13  -6   18.43    2.35
   0  13  -5   15.26    1.78
   0 -13   5   16.49    2.42
   0 -13   5   17.45    1.99
   0  13  -5   17.05    1.85
   0  13  -5   12.65    1.95
   0  13  -4   79.75    3.79
   0 -13   4   87.28    4.75
   0 -13   4   84.89    4.16
   0  13  -4   76.88    3.74
   0  13  -4   81.42    4.09
   0  13  -3  113.67    5.10
   0 -13   3  105.69    5.26
   0  13  -3  110.49    4.88
   0  13  -3  122.78    4.80
   0 -13   3  115.37    5.71
   0  13  -2   10.75    1.89
   0 -13   2    5.52    2.08
   0  13  -2   14.45    1.76
   0 -13   2   11.45    2.25
   0  13  -2   12.86    1.64
   0  13  -2   13.59    1.76
   0  13  -1    4.01    1.63
   0 -13   1    4.38    1.99
   0 -13   1    4.74    1.89
   0  13  -1    4.28    1.36
   0 -13   1    3.17    2.09
   0  13  -1    4.70    1.53
   0 -13   0  105.84    5.28
   0  13   0  107.76    4.69
   0 -13   0   99.85    5.30
   0  13   0  100.16    4.65
   0 -13   0  105.75    5.71
   0  13   0  108.78    4.78
   0  13   1    2.56    1.51
   0 -13  -1    3.74    2.06
   0 -13  -1    2.56    1.74
   0  13   1    5.43    1.61
   0  13   1    4.86    1.57
   0  13   2   29.09    2.37
   0 -13  -2   32.70    3.12
   0 -13  -2   32.55    2.93
   0  13   2   30.70    2.45
   0  13   2   33.30    2.38
   0  13   3   71.16    3.76
   0  13   3   78.69    3.72
   0 -13  -3   75.65    4.54
   0 -13  -3   65.56    4.11
   0  13   3   72.48    3.85
   0  13   4  172.53    6.98
   0  13   4  172.37    6.82
   0 -13  -4  162.15    7.73
   0 -13  -4  174.04    7.84
   0 -13  -4  158.80    7.37
   0  13   4  172.16    7.10
   0  13   5   31.94    2.52
   0 -13  -5   29.24    3.18
   0  13   5   26.82    2.42
   0 -13  -5   29.90    3.01
   0 -13  -5   28.22    2.75
   0  13   5   32.50    2.68
   0  13   6   55.52    3.35
   0 -13  -6   61.76    4.21
   0 -13  -6   56.64    3.15
   0  13   6   53.81    3.24
   0 -13  -6   59.60    4.09
   0 -13  -6   56.27    3.62
   0  13   6   53.57    3.39
   0 -13  -7   13.73    2.46
   0 -13  -7   15.11    1.80
   0  13   7   12.07    2.08
   0 -13  -7   12.85    2.42
   0 -13  -7   13.83    2.19
   0  13   7   12.15    2.07
   0 -13  -8   18.66    2.82
   0 -13  -8   20.51    2.17
   0  13   8   17.71    2.33
   0 -13  -8   22.19    2.80
   0 -13  -8   21.35    2.54
   0  13   8   20.39    2.40
   0 -13  -9   66.58    4.58
   0 -13  -9   66.35    3.95
   0  13   9   70.56    3.98
   0 -13  -9   76.90    4.67
   0  13   9   76.67    4.16
   0 -13  -9   62.34    4.07
   0 -13 -10   19.86    2.60
   0  13  10   22.75    2.65
   0 -13 -10   24.64    3.06
   0  13  10   22.97    2.65
   0 -13 -10   22.27    2.76
   0 -13 -11  136.09    6.39
   0 -13 -11  130.10    6.49
   0 -13 -11  147.33    6.86
   0  13  11  148.57    6.66
   0  13  11  123.96    6.33
   0 -13 -12   72.91    4.46
   0  13  12   69.31    4.29
   0 -13 -12   65.26    4.42
   0  13  12   71.40    4.40
   0 -13 -12   68.38    4.27
   0 -13 -13    4.33    2.70
   0 -13 -13    3.93    2.03
   0 -13 -13    2.83    2.13
   0  13  13    2.36    2.19
   0  13  13    2.65    2.11
   0 -13 -14    0.17    2.54
   0 -13 -14   -0.69    2.20
   0 -13 -14    3.23    2.16
   0  13  14    3.49    2.40
   0  13  14    0.62    2.06
   0 -13 -15   67.48    5.02
   0 -13 -15   68.56    4.76
   0 -13 -15   65.64    4.08
   0 -13 -15   82.20    4.63
   0  13  15   70.92    4.65
   0 -13 -15   67.84    4.54
   0 -13 -16   24.08    3.65
   0 -13 -16   22.18    3.33
   0 -13 -16   25.50    2.68
   0 -13 -16   29.17    3.07
   0  13  16   28.76    3.42
   0 -13 -16   27.56    3.26
   0  13  17   26.10    3.27
   0 -13 -17   30.02    3.59
   0 -13 -17   25.26    3.16
   0 -13 -18    1.18    2.57
   0 -13 -18    2.83    2.49
   0  13  19    1.03    2.07
   0 -14  13   78.95    4.81
   0 -14  10   10.93    2.61
   0  14 -10   10.73    2.34
   0 -14   9   10.64    2.49
   0  14  -9   10.72    2.09
   0  14  -9   10.20    2.24
   0  14  -8    2.61    1.56
   0 -14   8    4.01    2.32
   0 -14   8    3.55    1.28
   0  14  -8    4.35    1.66
   0  14  -8    5.31    2.05
   0 -14   7   38.92    3.40
   0  14  -7   38.43    2.61
   0 -14   7   41.81    2.57
   0  14  -7   43.26    2.76
   0  14  -7   43.36    3.04
   0  14  -6   30.51    2.30
   0 -14   6   29.75    3.13
   0 -14   6   27.69    2.37
   0  14  -6   27.54    2.29
   0  14  -6   35.64    2.73
   0  14  -5   47.04    2.82
   0 -14   5   43.35    3.66
   0 -14   5   46.15    3.04
   0  14  -5   51.58    2.84
   0  14  -5   57.07    3.30
   0 -14   4    0.38    2.25
   0  14  -4    3.06    1.44
   0 -14   4    4.68    1.68
   0  14  -4    4.37    1.43
   0  14  -4    3.79    1.82
   0  14  -3   -1.58    2.04
   0 -14   3    0.76    1.87
   0 -14   3    0.13    2.14
   0  14  -3    1.97    1.41
   0 -14   3    1.45    2.28
   0  14  -3    1.09    1.39
   0  14  -3    0.53    1.55
   0 -14   2  170.36    7.75
   0  14  -2  174.63    7.11
   0 -14   2  166.92    7.43
   0  14  -2  162.92    6.82
   0 -14   2  178.70    8.26
   0  14  -2  183.68    6.73
   0  14  -2  172.00    7.06
   0 -14   1   36.68    3.31
   0  14  -1   40.37    2.77
   0 -14   1   31.96    3.24
   0  14  -1   36.01    2.53
   0 -14   1   36.66    3.61
   0  14  -1   42.46    2.80
   0  14   0   15.24    2.02
   0 -14   0    6.93    2.41
   0  14   0    8.65    1.80
   0 -14   0   14.87    2.97
   0 -14   0    8.53    2.33
   0 -14  -1   14.70    2.68
   0 -14  -1   21.65    2.69
   0  14   1   21.85    2.25
   0  14   1   26.52    2.27
   0  14   2    9.63    1.88
   0 -14  -2    9.84    2.46
   0 -14  -2   13.03    2.26
   0  14   2   12.92    1.98
   0  14   2   12.60    1.95
   0  14   3   87.30    4.58
   0  14   3   99.54    4.56
   0 -14  -3  102.98    5.48
   0 -14  -3   95.08    5.13
   0  14   3  101.63    4.82
   0  14   4  113.28    5.42
   0  14   4  126.51    5.31
   0 -14  -4  115.73    6.21
   0 -14  -4  130.45    6.51
   0 -14  -4  112.59    5.86
   0  14   4  118.14    5.53
   0  14   5  132.62    5.94
   0  14   5  135.52    5.75
   0 -14  -5  138.08    6.87
   0 -14  -5  140.30    6.92
   0 -14  -5  126.80    6.31
   0  14   5  130.29    6.07
   0  14   6   58.03    3.45
   0  14   6   54.35    3.28
   0 -14  -6   51.02    4.16
   0 -14  -6   58.16    4.24
   0 -14  -6   52.83    3.79
   0  14   6   57.08    3.67
   0  14   7   58.77    3.61
   0 -14  -7   59.38    4.35
   0  14   7   62.27    3.53
   0 -14  -7   60.71    4.30
   0 -14  -7   61.38    4.10
   0  14   7   61.03    3.83
   0 -14  -8   25.92    3.21
   0 -14  -8   24.88    2.35
   0  14   8   21.94    2.55
   0 -14  -8   27.43    3.11
   0  14   8   25.61    2.64
   0 -14  -8   22.85    2.89
   0 -14  -9   75.80    4.95
   0 -14  -9   72.72    4.14
   0  14   9   69.69    4.21
   0 -14  -9   80.93    4.93
   0  14   9   79.98    4.41
   0 -14  -9   78.72    4.65
   0 -14 -10   -0.16    2.31
   0 -14 -10    0.10    1.94
   0  14  10   -0.22    1.93
   0 -14 -10   -1.02    2.19
   0  14  10    0.58    2.00
   0 -14 -10   -1.17    1.98
   0 -14 -11    2.04    1.95
   0  14  11   -0.34    1.94
   0 -14 -11    1.45    2.20
   0  14  11    3.24    2.12
   0 -14 -11    2.38    2.04
   0 -14 -12    3.39    2.07
   0 -14 -12   -0.67    1.94
   0 -14 -12    1.29    2.22
   0  14  12   -0.87    2.15
   0  14  12   -2.40    2.21
   0 -14 -13    1.29    2.02
   0  14  13   -0.90    2.28
   0 -14 -13    0.53    2.68
   0 -14 -13   -0.14    2.30
   0 -14 -14   -0.55    2.36
   0 -14 -14   -2.10    2.46
   0  14  14   -1.73    2.59
   0 -14 -14    1.25    2.63
   0 -14 -15   17.69    2.58
   0 -14 -15   17.66    3.05
   0  14  15   16.75    2.86
   0 -14 -16    0.66    2.05
   0 -14 -16    2.76    2.73
   0  14  16    4.35    2.70
   0 -14 -17   62.87    4.74
   0 -15   8    7.10    2.34
   0 -15   7   18.17    2.88
   0  15  -7   21.00    2.59
   0 -15   6   75.46    4.86
   0 -15   6   69.38    3.80
   0  15  -6   76.61    4.24
   0 -15   5    3.53    2.43
   0  15  -5    1.92    1.40
   0 -15   5    1.98    1.77
   0  15  -5    5.15    1.61
   0  15  -5    4.56    1.92
   0 -15   4   52.85    3.97
   0  15  -4   60.60    3.46
   0 -15   4   48.27    3.35
   0  15  -4   56.92    3.10
   0  15  -4   50.73    2.93
   0 -15   4   58.97    4.63
   0  15  -4   51.85    3.21
   0  15  -3   31.81    2.80
   0 -15   3   34.52    2.93
   0  15  -3   33.30    2.49
   0 -15   3   28.93    3.28
   0 -15   3   36.80    3.83
   0  15  -3   37.06    2.37
   0  15  -3   33.79    2.64
   0 -15   2    4.27    2.29
   0 -15   2    3.67    2.19
   0  15  -2    2.71    1.97
   0  15  -2    5.82    1.70
   0 -15   2    3.10    2.45
   0  15  -2    5.14    1.52
   0  15  -2    1.57    1.76
   0 -15   1   81.39    4.89
   0 -15   1   70.94    4.62
   0  15  -1   80.31    4.30
   0  15  -1   80.32    4.01
   0 -15   1   88.68    5.37
   0  15  -1   89.54    3.87
   0  15  -1   79.26    4.17
   0  15   0   87.05    4.24
   0  15   0   90.75    4.49
   0 -15   0   84.16    5.01
   0 -15   0   94.14    5.62
   0 -15   0   88.97    5.11
   0  15   0   91.77    4.51
   0  15   1   10.63    1.90
   0 -15  -1    5.32    2.72
   0 -15  -1   13.56    2.44
   0  15   1   10.94    2.06
   0  15   1   13.29    2.10
   0  15   2    7.67    1.91
   0 -15  -2    5.29    2.50
   0 -15  -2    7.79    2.42
   0  15   2    6.27    1.88
   0  15   2    9.04    1.96
   0  15   3   -0.34    1.79
   0  15   3    2.13    1.84
   0 -15  -3    2.63    2.46
   0 -15  -3   -1.07    2.06
   0  15   3    1.29    1.87
   0  15   4  125.75    5.84
   0  15   4  132.59    5.64
   0 -15  -4  128.87    6.69
   0 -15  -4  130.89    6.91
   0 -15  -4  128.27    6.46
   0  15   4  128.09    5.94
   0  15   5    5.99    1.98
   0  15   5    2.10    1.84
   0 -15  -5    2.09    2.43
   0 -15  -5    0.64    2.45
   0 -15  -5    1.61    2.01
   0  15   5    1.08    1.82
   0  15   6   20.98    2.37
   0  15   6   20.24    2.28
   0 -15  -6   16.54    3.08
   0 -15  -6   19.23    3.05
   0 -15  -6   14.34    2.71
   0  15   6   15.17    2.30
   0  15   7   39.31    3.03
   0  15   7   40.24    2.88
   0 -15  -7   32.85    3.77
   0 -15  -7   46.38    3.93
   0 -15  -7   37.78    3.34
   0  15   7   41.38    3.17
   0  15   8   29.29    2.68
   0 -15  -8   21.55    3.18
   0  15   8   22.93    2.54
   0 -15  -8   25.82    3.10
   0  15   8   24.64    2.68
   0 -15  -8   20.45    2.81
   0  15   9   52.13    3.53
   0 -15  -9   48.54    4.30
   0 -15  -9   51.19    3.35
   0  15   9   49.45    3.38
   0 -15  -9   57.71    4.28
   0  15   9   53.91    3.60
   0 -15  -9   45.31    3.74
   0 -15 -10   19.69    2.42
   0 -15 -10   15.87    3.25
   0 -15 -10   13.71    2.96
   0  15  10   16.74    2.64
   0 -15 -10   15.95    2.61
   0 -15 -11   86.24    4.89
   0  15  11   91.26    5.04
   0 -15 -11   95.32    5.38
   0 -15 -11   87.98    5.74
   0 -15 -12    6.23    2.32
   0  15  12    5.75    2.64
   0 -15 -13    5.77    2.35
   0  15  13    4.08    2.47
   0 -15 -14    5.05    2.43
   0  15  14    0.41    2.58
   0 -15 -15    1.81    2.03
   0 -15 -15    2.46    2.36
   0  15  15    1.95    2.41
   0 -15 -16   17.45    3.13
   0 -16   5    2.90    1.77
   0 -16   4   86.82    5.34
   0 -16   4   82.48    4.51
   0  16  -4   87.81    4.53
   0 -16   3    2.89    2.32
   0 -16   3    6.22    2.10
   0  16  -3    8.37    2.11
   0 -16   2  106.59    5.78
   0 -16   2   94.42    5.04
   0  16  -2   98.03    4.84
   0 -16   1   -0.15    2.26
   0 -16   1   -0.60    2.17
   0  16  -1   -0.26    1.95
   0 -16   0    1.48    2.21
   0 -16   0    4.54    2.38
   0 -16  -1   60.23    4.26
   0 -16  -1   56.68    4.24
   0  16   1   63.97    3.63
   0 -16  -2   10.21    2.40
   0 -16  -2    9.72    2.82
   0  16   2   11.27    2.01
   0 -16  -3    1.75    2.21
   0 -16  -3    5.07    2.64
   0  16   3    4.58    1.84
   0 -16  -4    8.97    2.53
   0 -16  -4    9.02    2.79
   0  16   4    9.33    1.97
   0 -16  -5   -0.63    2.47
   0 -16  -5    0.15    2.02
   0  16   5    0.71    1.90
   0  16   5    4.08    1.83
   0 -16  -6   -0.73    2.24
   0 -16  -6    0.97    2.62
   0  16   6   -0.24    1.84
   0 -16  -7   22.04    2.84
   0 -16  -7   25.35    3.41
   0  16   7   26.37    2.51
   0 -16  -8    1.62    2.32
   0 -16  -8    3.09    2.53
   0  16   8    1.49    2.01
   0 -16  -9    2.29    3.07
   0  16   9   11.21    2.35
   0  16  10   35.17    2.98
   0 -17   3   -1.32    1.97
   0 -17   2   38.66    3.20
   0 -17   1    0.25    2.14
   0 -17   0    0.13    2.25
   0  17   0   -1.07    2.07
   0 -17  -1   -0.14    2.24
   0  17   1   -1.51    2.11
   0 -17  -2   24.76    3.19
   0  17   2   25.12    2.69
   0 -17  -3   42.59    4.01
   0  17   3   50.89    3.26
   0 -17  -4   15.23    3.17
   0  17   4   22.44    2.46
   0 -17  -5   21.00    3.57
   0  17   5   28.81    2.61
   0 -17  -6   23.04    3.46
   0  17   6   27.42    2.59
   0  17   7   18.74    2.41
   0  17   8   12.09    2.22
   0  17   9    1.82    2.01
   0 -18   1    5.80    2.37
   0 -18   0   46.65    3.89
   0 -18  -1    0.72    2.37
   0 -18  -2   -2.25    2.49
   1 -18   0    5.64    2.32
   1 -17  -4   39.68    3.98
   1 -17  -3   73.32    4.92
   1 -17  -2   12.29    2.76
   1 -17  -1   10.14    2.60
   1 -17   0    3.12    2.34
   1 -17   1   16.83    2.56
   1 -17   2    0.81    1.90
  -1  16  10   16.11    2.63
  -1  16   9   56.76    3.77
  -1  16   8    0.35    2.11
   1 -16  -7    5.78    2.63
  -1  16   7    5.25    2.25
  -1  16   7    5.27    2.15
   1 -16  -6   -0.80    2.44
   1 -16  -6   -2.30    2.79
  -1  16   6    0.36    2.03
  -1  16   6    3.74    1.82
   1 -16  -5    3.25    2.63
   1 -16  -5    2.29    2.29
  -1  16   5    1.50    1.89
  -1  16   5    0.75    1.86
   1 -16  -4   39.80    3.70
  -1  16   4   40.22    3.21
   1 -16  -4   38.79    3.75
   1 -16  -3    7.54    2.63
   1 -16  -3    4.16    2.61
  -1  16   2   39.11    2.92
   1 -16  -2   39.41    3.71
   1 -16  -2   38.06    3.59
  -1  16   1   24.92    2.53
   1 -16  -1   23.06    3.10
   1 -16  -1   22.99    3.09
  -1  16   0   12.41    2.28
   1 -16   0    8.43    2.57
   1 -16   0   12.12    2.55
  -1  16  -1   -0.73    1.99
   1 -16   1   -0.64    2.30
   1 -16   1    2.01    2.08
  -1  16  -2    5.31    2.20
   1 -16   2    5.80    2.06
   1 -16   2    3.69    2.51
   1 -16   3   39.79    3.12
   1 -16   4   10.89    2.13
   1 -15 -15    5.36    2.55
  -1  15  14   29.07    3.52
   1 -15 -14   24.07    3.05
  -1  15  13    9.16    2.81
   1 -15 -13    8.51    2.34
  -1  15  12   51.40    4.15
   1 -15 -12   53.96    3.91
  -1  15  11    8.49    2.68
   1 -15 -11    2.99    3.03
   1 -15 -10  177.75    8.90
  -1  15  10  189.28    8.33
   1 -15  -9   12.09    3.12
  -1  15   9   21.05    2.79
  -1  15   8    1.12    1.92
   1 -15  -8    4.86    2.55
   1 -15  -8    3.40    2.66
  -1  15   8    6.71    2.27
  -1  15   7    1.68    1.90
  -1  15   7    2.88    1.88
   1 -15  -7    1.79    2.29
   1 -15  -7   -0.16    2.33
  -1  15   7    0.24    1.90
  -1  15   6   15.49    2.24
  -1  15   6   13.80    2.16
   1 -15  -6   13.44    2.67
   1 -15  -6   10.22    2.81
  -1  15   6   14.15    2.33
  -1  15   5    3.86    1.93
  -1  15   5    3.00    1.87
   1 -15  -5    6.43    2.75
   1 -15  -5    6.68    2.66
  -1  15   5    6.94    2.08
  -1  15   4   33.69    2.73
  -1  15   4   30.07    2.77
   1 -15  -4   35.96    3.66
   1 -15  -4   35.30    3.61
  -1  15   4   37.31    3.00
  -1  15   3   15.66    2.19
   1 -15  -3   16.61    2.79
  -1  15   3   16.73    2.29
   1 -15  -3   16.95    3.15
  -1  15   3   15.81    2.37
   1 -15  -2   16.95    2.92
  -1  15   2   14.02    2.07
   1 -15  -2   19.20    2.87
  -1  15   2   20.35    2.29
   1 -15  -2   19.35    3.14
  -1  15   2   14.61    2.31
  -1  15   1    3.40    1.74
   1 -15  -1    2.13    2.47
  -1  15   1    6.43    1.97
   1 -15  -1    5.56    2.64
  -1  15   1    6.41    1.96
  -1  15   0    7.26    1.70
   1 -15   0    4.89    2.34
  -1  15   0   10.76    2.05
  -1  15   0    9.72    2.08
   1 -15   0   10.53    2.73
   1 -15   1   23.30    2.98
  -1  15  -1   18.26    2.08
   1 -15   1   15.72    2.61
  -1  15  -1   18.68    2.45
   1 -15   1   15.32    3.08
  -1  15  -1   18.50    2.35
   1 -15   2   70.43    4.65
  -1  15  -2   65.20    3.56
   1 -15   2   60.43    4.08
  -1  15  -2   68.87    3.89
  -1  15  -2   78.32    3.60
   1 -15   2   67.32    4.95
  -1  15  -2   70.27    3.94
   1 -15   3   92.72    5.34
  -1  15  -3   84.89    4.17
   1 -15   3   84.70    4.71
  -1  15  -3   92.70    4.63
  -1  15  -3   93.01    4.24
   1 -15   3   92.26    5.84
  -1  15  -3   90.93    4.61
   1 -15   4    6.58    2.54
  -1  15  -4    8.10    1.63
   1 -15   4    6.83    1.90
  -1  15  -4    6.03    2.01
  -1  15  -4    8.35    1.85
  -1  15  -4    6.99    1.95
  -1  15  -5    3.99    1.97
   1 -15   5    0.44    1.60
  -1  15  -5   -0.97    1.78
   1 -15   5   -1.21    2.38
  -1  15  -6   88.20    4.83
   1 -15   6   87.59    4.39
  -1  15  -6   97.78    4.36
   1 -15   6   83.44    5.26
   1 -15   7   -0.92    2.31
   1 -14 -16   61.90    4.62
  -1  14  15    1.79    2.65
   1 -14 -15    4.80    2.65
  -1  14  14   11.55    2.81
   1 -14 -14   16.21    2.76
   1 -14 -13    2.32    2.25
   1 -14 -13    3.85    2.94
  -1  14  13    1.26    2.61
   1 -14 -13    1.71    2.45
  -1  14  12    1.63    2.50
   1 -14 -12    3.75    2.20
   1 -14 -12    2.91    2.32
  -1  14  11   25.92    3.01
   1 -14 -11   29.47    2.91
   1 -14 -11   29.19    3.20
   1 -14 -10   26.30    2.71
   1 -14 -10   23.73    3.35
  -1  14  10   29.67    2.95
   1 -14 -10   23.41    3.10
   1 -14  -9    7.52    2.61
  -1  14   9    8.86    2.24
   1 -14  -9    6.73    2.40
   1 -14  -8   28.54    3.36
  -1  14   8   31.65    3.10
   1 -14  -8   33.03    3.35
  -1  14   7   -2.25    2.04
   1 -14  -7    2.43    2.08
   1 -14  -7   -0.76    2.62
  -1  14   7   -0.34    2.03
  -1  14   6   21.02    2.44
  -1  14   6   22.13    2.37
   1 -14  -6   26.63    3.21
   1 -14  -6   20.34    3.11
  -1  14   6   23.87    2.58
  -1  14   5  136.34    5.85
  -1  14   5  121.65    5.87
   1 -14  -5  142.56    6.96
   1 -14  -5  130.36    6.69
  -1  14   5  135.26    6.21
  -1  14   4   49.07    3.19
  -1  14   4   42.25    3.19
   1 -14  -4   51.05    4.15
   1 -14  -4   50.72    4.01
  -1  14   4   49.57    3.44
  -1  14   3   50.96    3.01
  -1  14   3   40.34    2.96
   1 -14  -3   49.53    4.07
   1 -14  -3   47.39    3.74
  -1  14   3   39.90    3.15
  -1  14   2   -0.08    1.89
   1 -14  -2    0.87    2.17
  -1  14   2    4.15    1.91
   1 -14  -2    0.16    2.32
  -1  14   2   -1.05    2.11
  -1  14   1   38.94    2.75
   1 -14  -1   32.35    3.20
  -1  14   1   31.91    2.83
  -1  14   1   30.13    2.56
  -1  14   0   92.45    4.38
   1 -14   0   93.34    5.09
  -1  14   0   94.66    4.42
   1 -14   0   83.12    5.07
  -1  14   0   85.51    4.60
  -1  14  -1   44.09    2.82
   1 -14   1   38.05    3.32
  -1  14  -1   50.27    3.17
  -1  14  -1   40.13    3.15
   1 -14   1   37.59    3.61
   1 -14   2  153.26    7.32
  -1  14  -2  145.52    6.24
   1 -14   2  144.83    6.77
  -1  14  -2  158.08    6.65
  -1  14  -2  169.79    6.24
  -1  14  -2  141.30    6.55
   1 -14   3   57.62    4.38
  -1  14  -3   55.60    3.22
  -1  14  -3   65.25    3.73
   1 -14   3   58.20    3.62
  -1  14  -3   69.01    3.31
  -1  14  -3   62.56    3.71
   1 -14   4    8.65    1.91
  -1  14  -4    8.02    1.68
  -1  14  -4    6.86    1.56
   1 -14   4    2.61    2.37
  -1  14  -4    3.75    2.10
   1 -14   5   35.60    2.82
  -1  14  -5   44.09    2.71
   1 -14   5   37.40    3.40
  -1  14  -5   37.50    2.58
  -1  14  -5   48.15    2.91
   1 -14   6    4.02    1.64
  -1  14  -6    4.72    1.61
   1 -14   6    0.70    2.25
  -1  14  -6    1.73    1.34
  -1  14  -6    5.54    1.90
   1 -14   7   33.65    2.46
  -1  14  -7   42.45    2.78
   1 -14   7   35.52    3.38
  -1  14  -7   37.06    2.58
  -1  14  -7   41.26    3.06
   1 -14   8    1.42    1.25
  -1  14  -8    3.33    1.93
  -1  14  -8    3.52    1.69
   1 -14   8    1.12    2.12
  -1  14  -9    4.90    1.95
   1 -14   9    3.70    2.23
  -1  14 -10   -2.36    2.09
   1 -13 -17    7.41    2.89
   1 -13 -17    7.82    2.64
   1 -13 -16   83.71    4.76
   1 -13 -16   75.64    4.31
  -1  13  16   80.88    5.18
   1 -13 -16   71.40    5.04
   1 -13 -15    0.13    2.07
   1 -13 -15   -1.60    2.50
  -1  13  15    2.61    2.53
   1 -13 -15   -0.35    2.89
   1 -13 -14   12.22    2.51
   1 -13 -14   10.14    2.61
  -1  13  14   12.29    2.75
   1 -13 -14   13.22    3.08
   1 -13 -13   10.90    2.37
   1 -13 -13   11.57    2.41
   1 -13 -13   11.66    2.95
  -1  13  13   10.19    2.76
   1 -13 -12   -0.27    2.07
   1 -13 -12    1.82    1.89
  -1  13  12   -0.78    2.48
  -1  13  11   56.34    3.91
   1 -13 -11   56.17    3.72
   1 -13 -11   52.36    4.00
  -1  13  10   32.89    2.97
   1 -13 -10   29.20    2.79
   1 -13 -10   28.98    3.21
   1 -13  -9   14.96    2.31
   1 -13  -9   13.19    2.93
  -1  13   9   18.77    2.51
   1 -13  -9   20.96    2.84
   1 -13  -8   44.38    2.89
   1 -13  -8   46.41    3.76
  -1  13   8   43.27    3.38
   1 -13  -8   46.01    3.74
   1 -13  -7    8.72    2.65
  -1  13   7    9.58    2.05
   1 -13  -7    7.82    2.26
   1 -13  -6    3.76    2.56
  -1  13   6    6.93    2.10
   1 -13  -6    7.58    2.37
  -1  13   5   14.45    2.11
   1 -13  -5   18.80    2.80
   1 -13  -5    8.45    2.76
  -1  13   5   13.74    2.30
  -1  13   4  171.45    6.80
  -1  13   4  156.07    6.89
   1 -13  -4  182.60    7.99
   1 -13  -4  159.14    7.63
  -1  13   4  167.03    7.21
  -1  13   3   -1.02    1.84
   1 -13  -3   -1.84    2.23
  -1  13   3    1.13    1.70
   1 -13  -3    0.86    2.19
  -1  13   3    0.19    1.79
  -1  13   2   -0.76    1.78
   1 -13  -2    1.30    2.11
  -1  13   2    2.17    1.67
   1 -13  -2   -0.58    2.12
  -1  13   2    1.25    1.81
  -1  13   1    6.72    1.82
   1 -13  -1    6.42    2.23
  -1  13   1    4.55    1.60
  -1  13   1    6.86    1.75
  -1  13   0  118.11    5.07
   1 -13   0  108.32    5.62
  -1  13   0  111.34    5.00
  -1  13   0  118.97    5.27
  -1  13  -1  172.34    6.75
   1 -13   1  157.95    7.12
  -1  13  -1  157.93    6.54
  -1  13  -1  169.12    6.90
  -1  13  -2  106.64    4.80
   1 -13   2   88.38    4.97
  -1  13  -2  104.80    4.82
  -1  13  -2   99.11    4.47
  -1  13  -3  218.40    8.82
  -1  13  -3  239.01    9.15
   1 -13   3  230.16    9.26
  -1  13  -3  263.29    8.87
   1 -13   3  216.13    9.70
   1 -13   4    6.17    1.74
  -1  13  -4    4.27    1.62
  -1  13  -4    1.80    1.38
   1 -13   4    1.36    2.20
  -1  13  -4    0.24    1.96
   1 -13   5   22.34    2.16
  -1  13  -5   23.20    2.23
   1 -13   5   10.31    2.68
  -1  13  -5   18.03    1.93
  -1  13  -5   24.24    2.52
   1 -13   6    7.50    1.50
  -1  13  -6    4.92    1.64
  -1  13  -6    7.05    1.47
   1 -13   6    8.68    2.20
  -1  13  -6    8.36    1.95
   1 -13   7   23.38    2.22
  -1  13  -7   29.53    2.25
   1 -13   7   26.17    3.19
  -1  13  -7   36.31    2.98
   1 -13   8   26.76    2.05
  -1  13  -8   29.62    2.57
   1 -13   8   28.44    2.98
  -1  13  -8   26.47    2.24
  -1  13  -8   30.23    2.71
   1 -13   9    0.70    1.10
  -1  13  -9    1.19    1.97
  -1  13  -9    0.71    1.49
   1 -13   9    0.13    2.07
  -1  13  -9    1.91    1.64
  -1  13 -10    0.93    2.01
  -1  13 -10   -0.38    1.94
   1 -13  10    2.48    1.97
  -1  13 -10   -0.25    1.47
  -1  13 -11    1.77    1.95
   1 -13  11    0.26    1.86
  -1  13 -12  107.73    5.53
   1 -13  12  104.65    5.58
   1 -13  13   10.13    2.65
  -1  13 -13    8.84    2.55
   1 -13  14    7.48    2.42
  -1  12  20    0.74    2.13
   1 -12 -19    7.05    2.21
   1 -12 -18    0.93    1.99
   1 -12 -18    1.84    2.61
   1 -12 -18    1.51    2.50
   1 -12 -17   -1.03    2.84
   1 -12 -17   -0.16    2.47
   1 -12 -17    1.28    2.02
  -1  12  17    0.60    2.40
   1 -12 -17    2.16    2.43
   1 -12 -16   22.85    3.40
   1 -12 -16   28.60    3.34
   1 -12 -16   27.66    2.50
   1 -12 -16   29.49    2.83
  -1  12  16   28.17    3.30
   1 -12 -16   28.33    3.29
   1 -12 -15   14.08    3.03
   1 -12 -15   10.28    2.87
   1 -12 -15   10.20    2.04
   1 -12 -15   16.72    2.47
  -1  12  15    9.68    2.78
   1 -12 -15   11.50    2.74
   1 -12 -14   93.63    5.83
   1 -12 -14  106.22    5.38
   1 -12 -14   96.42    5.57
  -1  12  14   97.81    5.66
   1 -12 -14   94.55    5.43
   1 -12 -13   -0.86    2.08
   1 -12 -13    0.13    2.17
   1 -12 -13    2.53    2.35
  -1  12  13   -1.83    2.55
   1 -12 -12   56.92    3.97
   1 -12 -12   51.63    3.79
  -1  12  12   55.30    4.02
   1 -12 -12   52.96    4.31
  -1  12  11   37.81    3.23
   1 -12 -11   27.01    2.89
   1 -12 -11   27.25    2.95
  -1  12  10  162.74    7.17
   1 -12 -10  148.36    6.92
   1 -12 -10  158.37    7.27
  -1  12   9   12.38    2.31
   1 -12  -9   10.91    1.99
   1 -12  -9   13.79    2.47
   1 -12  -8    0.09    1.53
   1 -12  -8    1.67    2.08
  -1  12   8    0.85    1.99
   1 -12  -8   -1.15    1.98
   1 -12  -7   41.88    2.73
   1 -12  -7   37.89    3.25
  -1  12   7   37.49    3.13
   1 -12  -7   36.72    3.41
   1 -12  -6   33.08    3.12
  -1  12   6   29.08    2.74
   1 -12  -6   31.99    3.15
   1 -12  -5  284.91   11.14
  -1  12   5  267.53   10.47
   1 -12  -5  259.94   11.01
  -1  12   4   11.74    1.94
   1 -12  -4    8.01    2.51
   1 -12  -4   10.06    2.42
  -1  12   4   10.88    2.04
   1 -12  -3  110.40    5.54
   1 -12  -3   98.99    5.33
  -1  12   3  104.34    4.92
  -1  12   3  100.62    4.65
  -1  12   2   38.08    2.49
   1 -12  -2   35.16    3.08
   1 -12  -2   32.86    3.26
  -1  12   2   30.43    2.40
  -1  12   2   32.97    2.54
  -1  12   1   97.51    4.38
   1 -12  -1   91.38    4.89
  -1  12   1   91.17    4.21
  -1  12   1   96.30    4.52
  -1  12   0   61.65    3.09
   1 -12   0   56.60    3.52
  -1  12   0   49.38    2.92
  -1  12   0   55.48    3.17
  -1  12  -1    8.39    1.62
   1 -12   1    9.46    2.00
  -1  12  -1    7.64    1.42
  -1  12  -1    8.44    1.61
   1 -12   2    3.92    1.77
  -1  12  -2    2.99    1.23
  -1  12  -2    3.45    1.47
   1 -12   3   31.85    2.58
  -1  12  -3   37.59    2.27
  -1  12  -3   29.60    2.07
  -1  12  -3   32.39    2.52
   1 -12   4   53.81    3.13
  -1  12  -4   60.94    2.91
  -1  12  -4   47.29    2.75
  -1  12  -4   51.03    3.11
   1 -12   5  123.45    5.45
  -1  12  -5  136.03    5.42
   1 -12   5  121.33    6.10
  -1  12  -5  128.01    5.28
  -1  12  -5  133.54    5.68
   1 -12   6  108.38    4.82
  -1  12  -6  118.96    5.05
  -1  12  -6  102.31    4.74
   1 -12   6  112.51    5.72
  -1  12  -6  123.25    5.24
   1 -12   7   52.59    2.88
  -1  12  -7   58.09    3.12
   1 -12   7   56.21    3.67
  -1  12  -7   46.48    2.86
  -1  12  -7   56.99    3.42
   1 -12   8  147.48    5.77
  -1  12  -8  150.03    6.21
  -1  12  -8  145.01    6.05
   1 -12   8  146.89    6.77
  -1  12  -8  146.03    6.45
   1 -12   9  212.19    7.91
  -1  12  -9  224.75    8.69
   1 -12   9  228.07    9.19
  -1  12  -9  213.64    8.47
  -1  12  -9  223.64    8.97
   1 -12  10   43.86    2.25
  -1  12 -10   48.12    3.39
  -1  12 -10   47.03    3.05
   1 -12  10   50.69    3.63
  -1  12 -10   49.04    3.47
  -1  12 -11   25.31    2.68
   1 -12  11   25.82    2.83
  -1  12 -11   22.57    2.33
  -1  12 -11   27.66    2.85
  -1  12 -12    0.76    1.96
  -1  12 -12    0.90    1.68
   1 -12  12    4.78    2.14
   1 -12  12    3.29    2.24
  -1  12 -12    3.05    2.21
   1 -12  13   80.54    4.84
  -1  12 -13   84.18    4.78
   1 -12  13   83.01    4.84
   1 -12  13   87.07    4.64
  -1  12 -14   27.19    2.93
   1 -12  14   17.73    2.79
  -1  12 -15   -0.54    2.41
   1 -12  15    1.48    2.09
  -1  12 -16   23.15    3.21
   1 -12  16   20.02    2.72
  -1  11  20    0.83    2.17
   1 -11 -20    0.73    1.91
   1 -11 -19   48.18    4.28
   1 -11 -19   39.46    4.09
   1 -11 -19   49.54    3.39
   1 -11 -19   43.78    3.93
  -1  11  19   41.83    3.41
   1 -11 -18   -3.14    2.92
   1 -11 -18   -0.33    2.38
   1 -11 -18    1.07    1.93
  -1  11  18   -1.18    2.57
   1 -11 -18    3.29    2.48
   1 -11 -17    9.72    2.89
   1 -11 -17    8.25    2.62
   1 -11 -17    7.81    1.71
   1 -11 -17    7.94    2.27
  -1  11  17   11.33    2.84
   1 -11 -17   10.76    2.61
   1 -11 -16   18.68    3.17
   1 -11 -16   15.93    3.00
   1 -11 -16   16.10    2.05
   1 -11 -16   23.10    2.60
  -1  11  16   20.62    3.01
   1 -11 -16   24.13    2.98
   1 -11 -15   21.95    3.30
   1 -11 -15   26.99    3.17
   1 -11 -15   17.70    2.18
   1 -11 -15   25.97    2.72
  -1  11  15   27.00    3.22
   1 -11 -15   18.00    2.68
   1 -11 -14   83.55    5.27
   1 -11 -14   84.65    4.71
   1 -11 -14   84.32    4.97
  -1  11  14   84.89    5.03
   1 -11 -14   81.63    4.79
   1 -11 -13   27.21    2.86
   1 -11 -13   25.08    3.01
   1 -11 -13   26.74    3.32
   1 -11 -13   26.67    2.86
  -1  11  13   23.82    3.07
   1 -11 -12   19.18    2.62
   1 -11 -12   17.18    2.68
   1 -11 -12   20.20    3.02
   1 -11 -12   21.31    2.58
  -1  11  12   18.22    2.84
   1 -11 -11  233.85    9.47
   1 -11 -11  209.82    9.24
  -1  11  11  234.88    9.48
   1 -11 -11  227.02    9.84
  -1  11  10   16.88    2.58
   1 -11 -10   13.47    2.44
   1 -11 -10   10.55    2.37
  -1  11   9   46.99    3.32
   1 -11  -9   47.66    3.19
   1 -11  -9   55.60    3.62
  -1  11   8    1.21    1.85
   1 -11  -8    2.82    1.57
   1 -11  -8    1.87    1.73
   1 -11  -7    8.38    1.66
   1 -11  -7    4.84    1.95
  -1  11   7    7.64    1.94
   1 -11  -7    7.97    2.09
   1 -11  -6   37.57    2.57
   1 -11  -6   39.68    3.17
  -1  11   6   42.67    2.99
   1 -11  -6   41.40    3.37
   1 -11  -5  276.21   10.72
  -1  11   5  262.78   10.22
   1 -11  -5  254.52   10.64
   1 -11  -4  161.71    7.18
   1 -11  -4  152.28    7.09
  -1  11   4  153.89    6.58
   1 -11  -3  418.03   14.94
   1 -11  -3  378.69   14.65
  -1  11   3  394.45   14.24
  -1  11   3  378.46   13.92
   1 -11  -2   28.51    2.65
   1 -11  -2   35.53    2.89
  -1  11   2   29.31    2.33
  -1  11   2   30.54    2.38
  -1  11   1   30.02    2.27
  -1  11   1   26.85    2.29
   1 -11  -1   30.54    2.59
  -1  11   0    1.99    1.44
   1 -11   0    3.43    1.84
  -1  11   0    1.90    1.45
  -1  11  -1  203.34    7.41
  -1  11  -1  170.04    7.25
   1 -11   1  197.15    7.84
  -1  11  -1  200.66    7.58
   1 -11   2  365.87   12.95
  -1  11  -2  319.95   12.35
  -1  11  -2  371.10   12.61
   1 -11   3  200.85    7.82
  -1  11  -3  185.91    7.39
  -1  11  -3  207.03    7.69
   1 -11   4    1.21    1.49
  -1  11  -4    2.12    1.35
  -1  11  -4    1.05    1.17
  -1  11  -4    0.55    1.63
   1 -11   5   39.39    2.37
  -1  11  -5   36.23    2.34
  -1  11  -5   34.45    2.13
  -1  11  -5   34.04    2.49
   1 -11   6    1.01    1.21
  -1  11  -6    0.85    1.37
  -1  11  -6    1.39    1.05
  -1  11  -6    4.53    1.51
   1 -11   7   74.40    3.50
  -1  11  -7   82.29    3.80
   1 -11   7   74.16    4.33
  -1  11  -7   79.97    3.63
  -1  11  -7   81.10    4.00
   1 -11   8   46.12    2.43
  -1  11  -8   49.04    2.95
   1 -11   8   48.07    3.33
  -1  11  -8   45.75    2.68
  -1  11  -8   51.11    3.18
   1 -11   9  149.81    5.83
  -1  11  -9  160.07    6.61
   1 -11   9  164.02    7.02
  -1  11  -9  159.91    6.45
  -1  11  -9  167.70    6.90
   1 -11  10   -0.03    0.89
   1 -11  10    2.08    2.01
  -1  11 -10    0.62    1.93
  -1  11 -10   -0.17    1.95
   1 -11  10    0.42    1.78
  -1  11 -10    0.08    1.55
  -1  11 -11    0.45    1.91
   1 -11  11   -0.27    2.00
   1 -11  11   -2.97    2.43
  -1  11 -11   -1.22    1.71
  -1  11 -11   -0.97    2.12
   1 -11  11   -0.41    0.76
  -1  11 -12  182.97    8.01
   1 -11  12  174.94    7.48
  -1  11 -12  186.08    7.43
   1 -11  12  179.63    7.84
  -1  11 -12  182.67    7.77
   1 -11  12  170.48    7.69
   1 -11  13    1.23    1.93
  -1  11 -13   -0.91    2.23
   1 -11  13    0.36    1.91
  -1  11 -13   -0.46    2.23
   1 -11  13   -1.63    2.16
   1 -11  14   14.58    2.52
  -1  11 -14   11.26    2.62
   1 -11  14   14.90    2.33
  -1  11 -14   19.40    2.57
   1 -11  14   13.71    2.29
   1 -11  15   33.21    2.82
  -1  11 -15   34.97    3.37
   1 -11  15   27.99    2.86
   1 -11  15   31.35    3.11
  -1  11 -16   -0.99    2.68
   1 -11  16    2.58    1.98
  -1  11 -17   15.87    3.09
   1 -11  17   13.94    2.44
  -1  11 -18    2.27    2.70
   1 -11  18    1.21    2.07
  -1  10  21   -0.60    2.15
   1 -10 -21   -1.16    2.79
   1 -10 -20   -0.33    2.56
   1 -10 -20    0.87    1.67
  -1  10  20    0.12    2.15
   1 -10 -20    3.42    2.23
   1 -10 -19    1.03    2.54
   1 -10 -19    0.16    2.97
   1 -10 -19    3.19    1.87
   1 -10 -19    2.64    2.52
  -1  10  19    0.56    1.96
   1 -10 -18   33.81    3.77
   1 -10 -18   37.48    3.00
   1 -10 -18   34.09    3.68
  -1  10  18   41.93    3.76
   1 -10 -18   40.52    3.64
   1 -10 -18   36.94    2.49
   1 -10 -17   44.76    4.15
   1 -10 -17   51.34    4.22
   1 -10 -17   50.54    3.47
  -1  10  17   50.19    4.03
   1 -10 -17   53.56    3.02
   1 -10 -17   52.33    4.11
   1 -10 -16    7.68    2.72
   1 -10 -16    8.31    2.63
   1 -10 -16    9.52    1.71
   1 -10 -16   10.75    2.01
  -1  10  16   12.78    2.64
   1 -10 -16    9.13    2.54
   1 -10 -15   17.80    2.94
   1 -10 -15   14.94    2.83
   1 -10 -15   18.82    2.02
   1 -10 -15   20.03    2.38
  -1  10  15   19.84    2.90
   1 -10 -15   22.04    2.75
   1 -10 -14    3.88    2.31
   1 -10 -14    4.52    2.28
   1 -10 -14    4.24    1.58
   1 -10 -14    4.10    1.90
  -1  10  14    8.04    2.46
   1 -10 -14    7.72    2.25
   1 -10 -13   15.52    2.37
   1 -10 -13   14.43    2.60
   1 -10 -13   17.81    2.90
  -1  10  13   16.60    2.72
   1 -10 -13   16.77    2.68
   1 -10 -12  277.56   11.44
   1 -10 -12  282.34   10.92
   1 -10 -12  258.91   11.05
  -1  10  12  292.59   11.19
   1 -10 -12  272.63   10.93
   1 -10 -11  188.95    8.42
   1 -10 -11  190.24    8.03
   1 -10 -11  173.48    8.04
  -1  10  11  207.68    8.29
   1 -10 -11  186.68    7.98
   1 -10 -10   96.58    5.04
   1 -10 -10   90.24    4.96
   1 -10 -10  100.69    5.47
   1 -10 -10  105.16    5.01
  -1  10  10  110.70    5.28
  -1  10   9    0.50    1.81
   1 -10  -9    0.11    1.77
   1 -10  -9   -0.19    1.58
  -1  10   8   10.42    1.93
   1 -10  -8    9.84    2.05
   1 -10  -8   10.14    1.74
  -1  10   7    4.19    1.59
   1 -10  -7    2.12    1.67
   1 -10  -7    3.40    1.36
   1 -10  -6    7.87    1.86
   1 -10  -6    6.76    1.92
  -1  10   6    6.31    1.64
   1 -10  -6    4.91    1.40
   1 -10  -5    0.33    1.55
   1 -10  -5    0.85    1.61
  -1  10   5    0.49    1.39
   1 -10  -5    0.64    1.19
   1 -10  -4   11.81    2.04
   1 -10  -4   13.18    2.05
  -1  10   4   10.60    1.79
   1 -10  -3  159.78    7.07
   1 -10  -3  159.11    6.95
  -1  10   3  160.01    6.54
   1 -10  -2    4.40    1.63
   1 -10  -2    0.97    1.92
  -1  10   2    2.42    1.49
  -1  10   2    2.60    1.46
  -1  10   1   50.05    2.79
  -1  10   1   48.98    2.81
   1 -10  -1   49.33    3.18
  -1  10   0   24.98    2.07
  -1  10   0   30.67    2.09
   1 -10   0   23.17    2.39
   1 -10   1  900.07   31.83
  -1  10  -1  943.65   31.46
   1 -10   2   37.86    2.72
  -1  10  -2   39.25    2.49
   1 -10   3  451.44   15.36
  -1  10  -3  396.97   14.93
  -1  10  -3  451.99   15.23
   1 -10   4   52.02    3.03
  -1  10  -4   64.44    3.03
  -1  10  -4   59.51    2.92
  -1  10  -4   59.32    3.20
   1 -10   5   10.69    1.46
  -1  10  -5    9.31    1.49
  -1  10  -5   11.99    1.34
  -1  10  -5    5.91    1.57
   1 -10   6  148.70    5.83
  -1  10  -6  149.42    5.90
  -1  10  -6  145.95    5.79
  -1  10  -6  147.13    6.06
   1 -10   7  110.01    4.45
  -1  10  -7  112.85    4.90
  -1  10  -7  107.93    4.73
  -1  10  -7  105.65    4.58
  -1  10  -8   45.02    1.79
   1 -10   8   42.41    2.26
  -1  10  -8   50.54    2.87
  -1  10  -8   47.69    2.62
   1 -10   8   50.37    3.12
  -1  10  -8   47.28    2.95
   1 -10   9   14.26    1.17
  -1  10  -9   13.65    1.89
  -1  10  -9   13.50    1.61
   1 -10   9    9.61    2.01
   1 -10   9   12.32    1.96
  -1  10  -9   15.82    2.00
   1 -10  10    0.37    0.70
  -1  10 -10   -1.18    1.82
   1 -10  10   -1.36    1.70
  -1  10 -10    0.17    1.55
  -1  10 -10   -1.46    1.56
   1 -10  10   -1.89    1.96
   1 -10  11    0.48    1.60
  -1  10 -11    0.21    1.68
  -1  10 -11   -2.04    1.68
   1 -10  11   -1.62    1.83
  -1  10 -11    0.94    1.86
   1 -10  11    0.42    0.65
  -1  10 -12   99.95    5.34
   1 -10  12  104.77    4.83
   1 -10  12   99.00    4.98
  -1  10 -12  102.73    5.18
   1 -10  12  100.28    5.04
   1 -10  13    3.44    1.97
  -1  10 -13    3.86    2.24
   1 -10  13    4.57    2.08
  -1  10 -13    2.11    2.19
   1 -10  13    3.12    2.05
  -1  10 -14   43.28    3.68
   1 -10  14   42.73    3.04
   1 -10  14   43.25    3.21
  -1  10 -14   49.12    3.61
   1 -10  14   37.51    3.13
   1 -10  15    0.43    2.02
  -1  10 -15    1.28    2.00
   1 -10  15   -0.17    1.85
  -1  10 -15   -0.26    2.21
   1 -10  15   -0.70    1.92
  -1  10 -16   -0.69    2.28
   1 -10  16   -0.20    1.76
   1 -10  16    0.22    2.10
  -1  10 -17   48.08    4.16
   1 -10  17   47.61    3.59
  -1  10 -18   12.92    3.05
   1 -10  18   11.53    2.40
  -1  10 -19   43.59    4.15
   1 -10  19   39.75    3.32
  -1   9  22    9.05    2.35
   1  -9 -22    5.08    2.78
  -1   9  21   17.15    2.65
   1  -9 -21   15.57    3.08
   1  -9 -20   -0.53    2.52
   1  -9 -20    1.54    2.56
   1  -9 -20    2.61    1.70
   1  -9 -20    2.90    2.45
  -1   9  20    1.92    2.09
  -1   9  19   43.28    3.31
   1  -9 -19   32.41    3.90
   1  -9 -19   38.57    4.02
   1  -9 -19   42.43    2.94
  -1   9  19   44.21    3.86
   1  -9 -19   33.44    3.62
  -1   9  18   79.35    4.53
  -1   9  18   68.66    4.71
   1  -9 -18   73.53    5.21
   1  -9 -18   68.72    5.02
   1  -9 -18   85.27    4.29
  -1   9  18   86.71    5.07
   1  -9 -18   80.32    3.73
   1  -9 -18   76.21    5.05
  -1   9  17   65.68    4.42
   1  -9 -17   68.76    4.86
   1  -9 -17   69.22    4.99
   1  -9 -17   70.25    3.95
  -1   9  17   77.03    4.70
   1  -9 -17   71.82    4.70
   1  -9 -17   73.02    3.59
   1  -9 -16  109.10    6.00
   1  -9 -16  101.34    5.86
   1  -9 -16  106.73    4.72
   1  -9 -16  111.04    5.17
  -1   9  16  110.61    5.92
   1  -9 -16  107.36    5.70
   1  -9 -15    9.40    2.52
   1  -9 -15   10.65    2.45
   1  -9 -15   10.28    1.52
   1  -9 -15    9.99    1.89
  -1   9  15   11.05    2.29
   1  -9 -15    9.81    2.45
   1  -9 -14   14.06    2.64
   1  -9 -14   11.38    2.57
   1  -9 -14    8.52    1.49
   1  -9 -14    9.32    1.83
  -1   9  14    9.86    2.29
   1  -9 -14   10.93    2.32
   1  -9 -13   28.01    2.52
   1  -9 -13   27.01    2.79
   1  -9 -13   30.54    3.02
  -1   9  13   29.08    2.82
   1  -9 -13   25.16    2.66
   1  -9 -12   46.69    3.58
   1  -9 -12   50.56    3.22
   1  -9 -12   42.11    3.35
  -1   9  12   54.73    3.62
   1  -9 -12   48.36    3.36
   1  -9 -11   58.03    3.96
   1  -9 -11   56.18    3.47
   1  -9 -11   56.37    3.72
  -1   9  11   52.89    3.54
   1  -9 -11   56.45    3.50
   1  -9 -10   62.10    3.63
   1  -9 -10   59.76    3.65
   1  -9 -10   60.43    3.94
   1  -9 -10   62.14    3.59
  -1   9  10   60.52    3.73
   1  -9  -9  107.11    5.18
   1  -9  -9  102.16    5.02
   1  -9  -9  100.83    5.40
  -1   9   9  118.91    5.23
   1  -9  -9  106.22    4.97
  -1   9   8    3.61    1.59
   1  -9  -8    1.43    1.44
   1  -9  -8    1.20    1.35
  -1   9   7  128.48    5.50
   1  -9  -7  125.11    5.60
   1  -9  -7  111.11    5.22
  -1   9   6   16.54    2.04
   1  -9  -6   15.84    2.10
   1  -9  -6   14.26    1.70
   1  -9  -5 1116.31   36.29
   1  -9  -5 1053.80   36.28
  -1   9   5 1061.07   35.88
   1  -9  -5  997.41   35.60
   1  -9  -4    1.85    1.74
   1  -9  -4    0.48    2.03
  -1   9   4    2.44    1.41
   1  -9  -4   -0.71    1.33
   1  -9  -3  145.56    6.51
   1  -9  -3  159.04    6.68
  -1   9   3  151.49    6.15
  -1   9   2   74.26    3.42
  -1   9   2   72.33    3.53
   1  -9  -2   73.76    3.84
  -1   9   1   76.78    3.52
  -1   9   1   80.52    3.63
   1  -9  -1   75.99    3.96
  -1   9   0  146.45    5.70
  -1   9   0  152.83    5.83
   1  -9   0  132.65    6.04
  -1   9  -1  197.17    7.31
   1  -9   1  188.32    7.61
  -1   9  -2  444.70   15.26
   1  -9   2  424.14   15.47
  -1   9  -3   23.37    1.97
   1  -9   3   30.88    2.08
  -1   9  -4  143.21    5.63
   1  -9   4  146.87    5.60
  -1   9  -4  155.76    5.50
  -1   9  -4  126.71    4.85
  -1   9  -5  134.12    4.86
   1  -9   5  146.02    5.52
  -1   9  -5  144.33    5.67
  -1   9  -5  147.98    5.53
  -1   9  -5  129.61    5.36
  -1   9  -6  244.75    8.44
   1  -9   6  245.21    8.95
  -1   9  -6  258.15    9.10
  -1   9  -6  237.88    8.96
  -1   9  -6  251.41    9.23
   1  -9   7  117.31    4.62
  -1   9  -7  122.55    4.96
  -1   9  -7  112.14    4.80
  -1   9  -7  113.98    5.07
   1  -9   7  127.79    5.30
   1  -9   8    3.36    0.85
  -1   9  -8    3.11    1.39
  -1   9  -8    2.49    1.20
  -1   9  -8    3.47    1.42
   1  -9   8    3.41    1.47
   1  -9   9   68.72    2.75
  -1   9  -9   62.13    3.63
   1  -9   9   68.23    3.59
  -1   9  -9   70.13    3.61
  -1   9  -9   68.49    3.33
   1  -9  10   -0.28    1.50
  -1   9 -10    0.84    1.68
   1  -9  10    1.41    0.63
  -1   9 -10    0.33    1.65
  -1   9 -10    1.33    1.31
   1  -9  11   44.28    2.75
  -1   9 -11   41.99    3.07
   1  -9  11   43.85    1.76
  -1   9 -11   45.06    3.09
   1  -9  11   32.80    2.75
  -1   9 -11   41.99    2.75
  -1   9 -12    4.83    1.95
   1  -9  12    5.84    1.67
  -1   9 -12    6.14    2.14
   1  -9  12    4.55    1.82
   1  -9  12    4.10    1.68
  -1   9 -13    4.53    2.19
  -1   9 -13   11.00    2.86
  -1   9 -14  225.91   10.25
  -1   9 -14  267.56   10.40
   1  -9  14  250.61    9.95
   1  -9  14  256.77    9.82
   1  -9  15    5.00    2.05
  -1   9 -15   10.00    2.54
  -1   9 -15    3.69    2.19
   1  -9  15    8.14    1.97
   1  -9  16   37.95    2.92
   1  -9  16   35.78    3.02
  -1   9 -16   38.19    3.40
   1  -9  17    5.03    1.83
   1  -9  17    5.67    2.12
  -1   9 -17    5.27    2.55
   1  -9  18  160.21    7.09
  -1   9 -18  149.84    7.67
  -1   9 -19    1.67    2.80
   1  -9  19    1.25    2.09
  -1   9 -20    6.92    2.97
   1  -9  20   10.14    2.22
   1  -8 -23    0.15    2.74
  -1   8  22   64.00    4.09
   1  -8 -22   54.06    4.58
   1  -8 -21    7.38    2.82
   1  -8 -21   10.08    1.96
  -1   8  21    9.98    2.43
   1  -8 -21   10.85    2.73
   1  -8 -20    1.04    2.38
   1  -8 -20   -1.02    2.71
   1  -8 -20   -0.42    1.51
   1  -8 -20   -0.16    2.29
  -1   8  20    0.11    2.14
  -1   8  19    0.54    2.18
  -1   8  19    1.06    2.05
   1  -8 -19   -0.33    2.66
   1  -8 -19    0.43    2.65
   1  -8 -19    0.91    1.58
  -1   8  19    1.51    2.45
   1  -8 -19   -1.37    2.62
  -1   8  18  185.92    8.27
  -1   8  18  192.04    8.02
   1  -8 -18  179.08    8.67
   1  -8 -18  180.12    8.52
   1  -8 -18  190.64    7.63
  -1   8  18  191.25    8.48
   1  -8 -18  193.05    7.19
   1  -8 -18  169.77    8.50
  -1   8  17    2.31    2.27
  -1   8  17    1.76    2.00
   1  -8 -17    4.22    2.67
   1  -8 -17    0.45    2.58
   1  -8 -17    2.19    1.76
  -1   8  17    3.74    2.45
   1  -8 -17    1.92    2.55
   1  -8 -17    0.62    1.30
  -1   8  16    6.80    2.30
   1  -8 -16    8.36    2.43
   1  -8 -16    8.40    2.31
   1  -8 -16    9.91    1.49
   1  -8 -16    6.43    1.85
  -1   8  16    9.07    2.46
   1  -8 -16    8.34    2.40
   1  -8 -15   39.76    3.43
   1  -8 -15   35.86    3.33
   1  -8 -15   44.82    2.42
   1  -8 -15   35.17    2.72
  -1   8  15   43.48    3.28
   1  -8 -15   37.82    3.22
   1  -8 -14    1.14    2.05
   1  -8 -14    1.78    1.79
   1  -8 -14    0.54    1.15
   1  -8 -14    0.90    1.46
  -1   8  14   -0.12    1.84
   1  -8 -14    1.40    1.86
   1  -8 -13   42.13    3.38
   1  -8 -13   39.56    3.21
   1  -8 -13   40.05    2.40
   1  -8 -13   37.40    2.74
  -1   8  13   40.08    3.15
   1  -8 -13   39.77    3.14
   1  -8 -12  158.05    7.17
   1  -8 -12  165.59    6.64
   1  -8 -12  150.56    6.94
  -1   8  12  156.42    6.96
   1  -8 -12  147.55    6.84
   1  -8 -11   40.65    3.24
   1  -8 -11   41.60    2.79
   1  -8 -11   40.48    3.02
  -1   8  11   38.69    3.14
   1  -8 -11   39.96    2.94
   1  -8 -10  162.79    6.63
   1  -8 -10  151.87    6.76
   1  -8 -10  162.24    7.08
  -1   8  10  163.79    6.81
   1  -8 -10  142.45    6.60
   1  -8  -9   76.93    3.87
   1  -8  -9   69.57    3.84
   1  -8  -9   67.98    4.12
   1  -8  -9   68.25    3.71
  -1   8   9   72.19    3.90
   1  -8  -8  181.41    7.16
   1  -8  -8  167.01    7.04
   1  -8  -8  170.02    7.40
   1  -8  -8  170.96    6.98
  -1   8   8  173.30    7.15
  -1   8   7   23.52    2.18
   1  -8  -7   23.60    2.00
   1  -8  -7   25.95    2.23
   1  -8  -7   24.53    2.17
  -1   8   6  390.87   14.45
   1  -8  -6  420.66   14.71
   1  -8  -6  394.82   14.36
   1  -8  -5  364.73   12.78
   1  -8  -5  321.81   12.27
   1  -8  -5  318.75   12.74
  -1   8   5  366.32   12.53
   1  -8  -4  613.99   20.77
   1  -8  -4  568.37   20.13
  -1   8   4  587.95   20.37
   1  -8  -4  577.48   20.71
   1  -8  -3   73.30    3.27
   1  -8  -3   74.14    3.80
  -1   8   3   76.55    3.55
   1  -8  -3   73.75    3.88
  -1   8   2   18.55    1.63
   1  -8  -2   16.56    1.86
  -1   8   1  405.86   14.20
  -1   8   1  406.85   14.33
   1  -8  -1  407.55   14.65
  -1   8   0    1.36    1.10
   1  -8   0    0.14    1.28
  -1   8  -1  879.99   29.44
   1  -8   1  854.23   29.74
  -1   8  -2    1.85    1.06
   1  -8   2    0.80    1.24
  -1   8  -3  167.13    6.39
  -1   8  -3  168.17    5.93
   1  -8   3  168.88    6.51
  -1   8  -4   37.48    2.27
  -1   8  -4   40.00    1.72
  -1   8  -4   42.84    2.21
   1  -8   4   39.02    2.22
  -1   8  -5  191.72    7.19
   1  -8   5  192.66    7.15
   1  -8   5  196.36    7.60
  -1   8  -5  191.28    7.32
  -1   8  -6  390.59   14.03
   1  -8   6  399.35   13.85
  -1   8  -6  394.08   14.17
   1  -8   6  416.95   14.35
   1  -8   7    7.66    1.07
  -1   8  -7    8.92    1.53
  -1   8  -7    8.51    1.40
   1  -8   7    8.27    1.68
  -1   8  -7   11.24    1.66
   1  -8   8   76.35    3.05
  -1   8  -8   80.03    3.65
  -1   8  -8   71.74    3.49
  -1   8  -8   74.58    3.77
   1  -8   8   81.18    3.67
   1  -8   9   10.43    0.83
  -1   8  -9    8.25    1.69
  -1   8  -9    8.31    1.42
   1  -8   9    7.85    1.54
  -1   8  -9   10.25    1.67
   1  -8  10   80.81    3.02
  -1   8 -10   88.48    4.21
  -1   8 -10   79.97    3.76
   1  -8  10   70.98    3.87
  -1   8 -10   82.80    4.29
  -1   8 -11   17.06    2.15
   1  -8  11   19.23    2.07
  -1   8 -11   14.22    2.15
  -1   8 -12  250.24    9.43
   1  -8  12  223.50    9.12
  -1   8 -12  223.96    9.37
   1  -8  13   13.64    2.08
   1  -8  13   15.49    1.99
  -1   8 -13   14.41    2.59
   1  -8  14  261.79   10.40
   1  -8  14  268.89   10.23
  -1   8 -14  277.70   10.90
   1  -8  15   44.83    3.25
   1  -8  15   52.53    3.10
  -1   8 -15   49.54    3.78
   1  -8  16   20.17    2.42
   1  -8  16   25.31    2.39
  -1   8 -16   17.76    2.88
   1  -8  17   14.73    2.26
  -1   8 -17   14.04    2.88
   1  -8  17   12.89    2.02
   1  -8  18    1.04    1.77
   1  -8  18    1.06    1.90
   1  -8  18    0.54    1.61
  -1   8 -18   -1.69    2.52
   1  -8  19   56.76    3.84
  -1   8 -19   68.11    4.70
  -1   8 -20    0.71    2.62
   1  -8  20   -2.03    2.39
   1  -8  21   -0.71    2.01
  -1   7  23   29.25    3.03
   1  -7 -23   23.40    3.30
   1  -7 -22   33.88    3.79
  -1   7  22   34.80    3.27
  -1   7  22   46.90    3.42
  -1   7  21   53.22    3.50
   1  -7 -21   45.74    3.88
   1  -7 -21   42.52    2.96
  -1   7  21   41.23    3.46
   1  -7 -21   44.85    3.94
  -1   7  20    0.70    2.07
  -1   7  20    0.42    2.07
   1  -7 -20    0.51    2.22
   1  -7 -20   -2.04    2.44
   1  -7 -20    0.08    1.67
  -1   7  20   -1.10    2.32
  -1   7  20   -0.81    1.93
   1  -7 -20   -1.73    2.71
  -1   7  19    5.94    2.01
  -1   7  19    4.22    1.99
   1  -7 -19    8.10    2.67
   1  -7 -19    3.20    2.40
   1  -7 -19    4.25    1.64
  -1   7  19    5.10    2.11
  -1   7  19    7.85    2.44
   1  -7 -19    2.69    2.65
  -1   7  18   11.87    2.30
  -1   7  18   17.41    2.37
   1  -7 -18   12.94    2.75
   1  -7 -18   17.31    2.83
   1  -7 -18   13.43    1.97
  -1   7  18   16.23    2.73
  -1   7  18   17.63    2.38
   1  -7 -18   15.24    1.59
   1  -7 -18   10.81    2.60
  -1   7  17    3.42    2.07
  -1   7  17   -0.29    1.99
   1  -7 -17    1.76    2.07
   1  -7 -17    2.03    2.25
   1  -7 -17    1.87    1.55
  -1   7  17   -0.43    2.03
  -1   7  17    0.25    2.07
   1  -7 -17    2.15    1.15
   1  -7 -17   -0.54    2.17
  -1   7  16  137.23    6.12
  -1   7  16  124.05    6.26
   1  -7 -16  141.43    6.63
   1  -7 -16  135.20    6.82
   1  -7 -16  137.36    5.83
  -1   7  16  136.58    6.31
  -1   7  16  147.11    6.58
   1  -7 -16  130.51    6.56
   1  -7 -16  142.82    5.44
  -1   7  15   -0.11    1.83
   1  -7 -15    1.69    1.98
   1  -7 -15   -0.52    1.89
   1  -7 -15    2.46    1.06
   1  -7 -15   -1.33    1.79
  -1   7  15    1.26    1.89
  -1   7  15   -1.00    1.83
   1  -7 -15   -0.12    1.66
   1  -7 -14   42.77    3.49
   1  -7 -14   41.55    3.37
   1  -7 -14   47.71    2.47
   1  -7 -14   48.57    2.84
  -1   7  14   45.29    3.12
  -1   7  14   46.07    3.37
   1  -7 -14   47.62    3.40
   1  -7 -13   72.38    4.15
   1  -7 -13   57.25    3.88
   1  -7 -13   62.34    3.04
   1  -7 -13   67.75    3.41
  -1   7  13   65.21    3.64
  -1   7  13   69.42    4.01
   1  -7 -13   56.36    3.77
   1  -7 -12  189.27    8.22
   1  -7 -12  192.30    8.18
   1  -7 -12  191.98    7.33
   1  -7 -12  207.19    7.69
  -1   7  12  192.36    8.08
   1  -7 -12  188.83    8.02
   1  -7 -11  202.81    8.49
   1  -7 -11  204.36    7.92
   1  -7 -11  191.14    8.20
  -1   7  11  204.77    8.26
   1  -7 -11  202.34    8.20
   1  -7 -10  111.57    5.48
   1  -7 -10  112.81    5.06
   1  -7 -10  116.07    5.34
  -1   7  10  116.74    5.30
   1  -7 -10  117.96    5.26
   1  -7  -9    8.11    1.43
   1  -7  -9    5.59    1.46
   1  -7  -9    8.99    1.84
   1  -7  -9    8.79    1.56
  -1   7   9    6.44    1.62
   1  -7  -8   10.01    1.53
   1  -7  -8    9.63    1.78
   1  -7  -8   11.05    1.86
  -1   7   8   10.04    1.69
   1  -7  -8   12.52    1.61
   1  -7  -7  540.39   18.42
   1  -7  -7  505.79   18.33
   1  -7  -7  465.06   18.51
  -1   7   7  544.62   18.45
   1  -7  -7  538.54   18.30
   1  -7  -6  108.18    4.59
  -1   7   6  104.42    4.68
   1  -7  -6  106.52    4.74
   1  -7  -6   96.09    4.57
  -1   7   5 1219.56   41.91
   1  -7  -5 1297.18   42.13
   1  -7  -5 1214.68   41.79
   1  -7  -4   64.78    3.59
   1  -7  -4   74.13    4.01
  -1   7   4   69.07    3.39
   1  -7  -4   79.83    3.54
   1  -7  -3   41.26    2.64
   1  -7  -3   35.80    2.51
   1  -7  -3   38.19    2.11
  -1   7   3   42.79    2.34
  -1   7   2  196.78    7.40
   1  -7  -2  200.47    7.73
  -1   7   1  206.28    7.84
   1  -7  -1  223.12    8.18
  -1   7   0  116.32    4.49
   1  -7   0  109.85    4.81
  -1   7  -1    1.77    0.84
   1  -7   1    2.33    1.04
  -1   7  -1    1.88    0.64
  -1   7  -2   23.72    1.62
   1  -7   2   24.86    1.73
  -1   7  -2   27.09    1.30
  -1   7  -3  145.07    5.57
   1  -7   3  138.00    5.61
  -1   7  -3  149.37    5.18
  -1   7  -4    0.08    1.06
   1  -7   4    1.01    0.81
  -1   7  -4    0.78    0.91
   1  -7   4   -2.13    1.47
  -1   7  -5    3.28    1.16
   1  -7   5    5.29    0.94
   1  -7   5    4.71    1.39
  -1   7  -5    4.99    1.15
  -1   7  -6  653.29   22.75
   1  -7   6  657.44   22.53
   1  -7   6  699.19   22.93
  -1   7  -6  663.14   22.88
  -1   7  -7  696.00   24.16
   1  -7   7  703.16   23.72
  -1   7  -7  715.04   24.29
   1  -7   7  710.59   24.20
   1  -7   8 1579.74   51.90
  -1   7  -8 1621.74   52.59
  -1   7  -8 1464.40   52.36
  -1   7  -8 1587.30   52.68
   1  -7   9   16.80    0.99
  -1   7  -9   19.39    1.94
  -1   7  -9   17.50    1.86
  -1   7  -9   15.83    1.65
  -1   7 -10    4.36    1.70
   1  -7  10    4.54    1.50
   1  -7  10    5.11    0.55
  -1   7 -10    4.68    1.40
  -1   7 -10    3.96    1.51
   1  -7  11  345.85   12.98
  -1   7 -11  364.23   13.17
   1  -7  12    9.63    1.84
  -1   7 -12   11.71    2.03
   1  -7  13  148.29    6.34
  -1   7 -13  149.54    6.71
   1  -7  14   30.06    2.57
  -1   7 -14   31.98    3.00
   1  -7  15   39.77    2.89
  -1   7 -15   41.64    3.49
   1  -7  15   40.83    2.69
   1  -7  16    4.20    1.69
   1  -7  16    8.28    2.03
  -1   7 -16    5.63    2.35
   1  -7  16    6.98    1.71
   1  -7  17   17.06    2.04
   1  -7  17   15.07    2.28
  -1   7 -17   12.69    2.83
   1  -7  17   16.89    2.04
  -1   7 -18   46.15    3.85
   1  -7  18   51.35    3.40
   1  -7  18   55.29    3.21
  -1   7 -18   51.79    4.37
   1  -7  18   50.97    3.08
   1  -7  19    8.00    2.01
   1  -7  19    7.59    1.83
   1  -7  19    2.16    1.64
  -1   7 -19    6.32    2.74
  -1   7 -20   -0.52    2.70
   1  -7  20   -3.07    2.15
  -1   7 -21   -0.92    2.80
   1  -7  21    4.46    1.89
  -1   6  23    3.22    2.17
  -1   6  22    1.62    2.11
   1  -6 -22    0.13    2.26
  -1   6  22   -0.34    1.97
   1  -6 -22   -0.17    2.47
  -1   6  21   33.95    3.00
   1  -6 -21   32.92    2.54
   1  -6 -21   29.14    3.25
  -1   6  21   31.96    3.01
   1  -6 -21   27.15    3.51
  -1   6  20    3.60    2.12
  -1   6  20    4.09    2.13
   1  -6 -20    3.18    1.45
   1  -6 -20    1.02    2.32
  -1   6  20    4.16    1.89
  -1   6  20    5.18    2.34
   1  -6 -20    3.75    2.34
  -1   6  19   19.15    2.65
  -1   6  19   16.71    2.45
   1  -6 -19   16.94    1.96
   1  -6 -19   19.98    2.78
  -1   6  19   17.04    2.42
  -1   6  19   18.95    2.79
   1  -6 -19   18.07    2.85
  -1   6  18   24.68    2.61
  -1   6  18   22.08    2.59
   1  -6 -18   27.51    2.18
   1  -6 -18   26.75    2.92
  -1   6  18   26.47    2.49
  -1   6  18   28.00    2.92
   1  -6 -18   23.17    2.83
  -1   6  17    1.11    1.67
  -1   6  17   -0.11    1.82
   1  -6 -17    2.04    1.51
   1  -6 -17   -1.18    2.20
  -1   6  17    2.26    2.04
  -1   6  17    0.10    1.79
   1  -6 -17    0.48    1.08
   1  -6 -17    1.06    2.08
  -1   6  16  328.52   11.90
  -1   6  16  297.68   12.07
   1  -6 -16  308.16   11.43
  -1   6  16  318.23   11.99
   1  -6 -16  308.33   12.29
  -1   6  16  327.57   12.33
   1  -6 -16  291.06   12.28
   1  -6 -16  319.44   11.14
  -1   6  15   13.41    2.10
  -1   6  15   11.15    2.04
   1  -6 -15   11.36    1.70
   1  -6 -15   11.84    2.22
  -1   6  15   13.48    2.07
  -1   6  15   13.04    2.30
   1  -6 -15   13.30    2.33
   1  -6 -15   12.93    1.35
  -1   6  14   83.27    4.56
   1  -6 -14   96.25    4.99
   1  -6 -14   94.60    4.25
  -1   6  14   94.49    4.56
  -1   6  14   95.92    4.83
   1  -6 -14   87.54    4.83
   1  -6 -14   98.67    3.89
   1  -6 -13    4.53    1.97
   1  -6 -13    3.29    1.36
   1  -6 -13    3.53    0.97
  -1   6  13    3.34    1.76
  -1   6  13    3.72    1.57
   1  -6 -13    5.32    1.84
   1  -6 -12   33.54    2.76
   1  -6 -12   37.16    2.28
  -1   6  12   26.94    2.37
   1  -6 -12   34.73    1.98
  -1   6  12   36.68    2.82
   1  -6 -12   31.43    2.65
   1  -6 -11    3.63    1.72
   1  -6 -11    6.07    1.28
   1  -6 -11    4.32    1.04
  -1   6  11    4.24    1.45
  -1   6  11    4.62    1.71
   1  -6 -11    5.55    1.51
   1  -6 -10    0.28    1.54
   1  -6 -10    0.83    1.10
  -1   6  10    0.44    1.19
   1  -6 -10   -0.25    1.36
  -1   6  10   -0.26    1.38
   1  -6  -9  106.28    4.36
   1  -6  -9   99.40    4.68
  -1   6   9   91.48    4.50
   1  -6  -9   92.13    4.44
   1  -6  -9   94.67    4.50
   1  -6  -8   12.61    1.63
   1  -6  -8   11.66    1.72
   1  -6  -8   12.53    1.51
   1  -6  -8   11.36    1.68
  -1   6   8    9.03    1.56
   1  -6  -8    9.34    1.47
   1  -6  -7  363.40   11.94
   1  -6  -7  296.10   11.73
   1  -6  -7  311.89   11.99
   1  -6  -7  372.70   12.78
  -1   6   7  296.53   11.74
   1  -6  -6  809.08   26.81
   1  -6  -6  770.96   26.78
  -1   6   6  798.44   26.82
   1  -6  -6  747.05   26.69
   1  -6  -5 1116.12   35.54
   1  -6  -5 1046.96   35.41
   1  -6  -5 1002.72   35.25
  -1   6   5 1024.71   35.39
   1  -6  -4  674.76   22.44
  -1   6   4  643.65   22.32
   1  -6  -4  631.52   22.16
   1  -6  -3   29.22    2.12
   1  -6  -3   32.60    2.12
   1  -6  -3   28.78    1.69
  -1   6   3   30.79    1.94
   1  -6  -2  308.85   10.63
   1  -6  -2  292.36   11.05
  -1   6   2  307.35   10.80
   1  -6  -1  169.76    6.58
  -1   6   1  169.78    6.32
  -1   6   0  828.61   27.27
   1  -6   0  790.34   27.53
  -1   6   0  802.47   27.12
  -1   6  -1   72.37    3.08
   1  -6   1   74.49    3.31
  -1   6  -1   75.33    2.90
  -1   6  -2  542.27   19.06
   1  -6   2  554.32   19.21
  -1   6  -2  572.38   18.81
   1  -6   3  217.28    7.66
  -1   6  -3  204.61    7.60
  -1   6  -4  544.80   18.90
   1  -6   4  553.15   18.99
   1  -6   4  551.13   18.78
  -1   6  -4  554.76   18.82
  -1   6  -5   50.80    2.46
   1  -6   5   44.67    2.47
   1  -6   5   50.30    2.20
  -1   6  -5   49.71    2.40
  -1   6  -6   -0.15    1.04
   1  -6   6   -0.69    0.71
  -1   6  -6    0.82    1.08
  -1   6  -7 1873.26   67.24
   1  -6   7 2059.52   66.73
  -1   6  -7 2045.57   67.24
   1  -6   8   13.78    0.90
  -1   6  -8   15.29    1.71
  -1   6  -9  684.62   22.87
   1  -6   9  653.23   21.98
  -1   6 -10   66.28    3.53
   1  -6  10   66.67    3.41
  -1   6 -11   10.14    1.88
   1  -6  11   12.43    1.68
  -1   6 -12   59.54    3.44
   1  -6  12   52.59    3.12
   1  -6  13    7.97    1.43
  -1   6 -13    6.60    1.97
   1  -6  13    4.13    1.56
  -1   6 -14   35.60    3.06
   1  -6  14   39.27    2.43
   1  -6  14   35.18    2.35
   1  -6  14   37.69    2.61
   1  -6  15   50.41    2.85
  -1   6 -15   52.60    3.66
   1  -6  15   48.33    2.84
   1  -6  15   46.53    3.12
  -1   6 -16   30.63    3.16
   1  -6  16   26.77    2.62
   1  -6  16   26.55    2.33
   1  -6  16   29.18    2.39
  -1   6 -16   28.77    3.24
   1  -6  16   29.23    2.27
   1  -6  17   17.93    2.00
  -1   6 -17   14.16    2.48
   1  -6  17   20.45    2.36
   1  -6  17   16.99    2.13
  -1   6 -17   20.51    3.01
   1  -6  17   21.41    1.98
   1  -6  18   17.69    2.11
  -1   6 -18   18.24    2.90
   1  -6  18   20.94    2.38
  -1   6 -18   16.57    3.01
   1  -6  18   17.87    2.22
   1  -6  18   22.57    2.19
   1  -6  19    2.71    1.75
  -1   6 -19    5.72    2.48
   1  -6  19    5.74    1.98
   1  -6  19    4.66    1.88
  -1   6 -19    2.39    2.57
   1  -6  19    3.01    1.66
   1  -6  20    3.75    1.81
   1  -6  20    3.83    1.69
  -1   6 -20    3.08    2.68
   1  -6  20    4.34    1.99
   1  -6  20    3.83    1.90
  -1   6 -21    2.74    2.85
   1  -6  21    2.97    1.79
   1  -6  21    4.13    1.90
   1  -6  22   12.10    2.21
  -1   5  23    5.46    2.32
   1  -5 -22   56.03    4.55
   1  -5 -22   54.83    3.85
  -1   5  22   51.96    3.68
   1  -5 -22   49.65    4.32
  -1   5  22   61.45    3.85
  -1   5  21   13.76    2.31
  -1   5  21   12.87    2.40
   1  -5 -21   13.65    1.92
   1  -5 -21   11.67    3.00
   1  -5 -21   12.04    2.57
  -1   5  21   16.18    2.32
  -1   5  21    6.60    2.68
   1  -5 -21   10.14    2.87
  -1   5  20   13.72    2.29
  -1   5  20   13.48    2.57
   1  -5 -20   12.56    2.73
   1  -5 -20   12.39    1.76
  -1   5  20   11.50    2.16
   1  -5 -20   11.55    2.59
  -1   5  20    8.09    2.54
   1  -5 -20   13.81    2.72
  -1   5  19    9.38    2.25
  -1   5  19    8.54    2.02
  -1   5  19    9.06    1.95
   1  -5 -19    9.45    1.75
   1  -5 -19    4.47    2.28
  -1   5  19    9.82    2.13
   1  -5 -19    8.51    2.64
  -1   5  18   44.23    3.12
  -1   5  18   43.17    3.43
   1  -5 -18   45.79    2.79
  -1   5  18   42.95    3.08
   1  -5 -18   43.29    3.56
  -1   5  18   51.07    3.51
   1  -5 -18   45.56    3.58
  -1   5  17  187.30    7.49
  -1   5  17  166.85    7.64
   1  -5 -17  182.25    6.99
  -1   5  17  179.30    7.42
   1  -5 -17  165.59    7.72
  -1   5  17  188.95    7.85
   1  -5 -17  169.80    7.90
  -1   5  16  105.50    4.87
  -1   5  16   94.95    4.97
   1  -5 -16   99.12    4.36
  -1   5  16  102.14    4.85
   1  -5 -16   98.52    5.10
  -1   5  16  102.94    5.13
   1  -5 -16   93.26    5.15
   1  -5 -16   96.38    4.05
  -1   5  15    8.93    1.91
  -1   5  15    9.34    1.89
   1  -5 -15    7.95    1.50
  -1   5  15    8.80    1.71
   1  -5 -15    7.18    2.06
  -1   5  15   12.28    2.14
   1  -5 -15    9.88    2.08
   1  -5 -15   10.26    1.17
  -1   5  14   32.35    2.46
  -1   5  14   34.33    2.57
   1  -5 -14   38.48    2.29
  -1   5  14   34.77    2.47
   1  -5 -14   35.16    2.80
  -1   5  14   39.16    2.86
   1  -5 -14   34.42    1.93
   1  -5 -14   31.35    2.76
  -1   5  13  312.50   12.20
   1  -5 -13  320.30   12.43
  -1   5  13  331.82   12.49
   1  -5 -13  331.17   11.51
   1  -5 -13  318.52   12.54
  -1   5  13  345.23   12.17
   1  -5 -13  332.85   11.84
   1  -5 -12  295.59   11.21
  -1   5  12  296.30   10.85
   1  -5 -12  299.50   10.60
  -1   5  12  302.11   11.19
   1  -5 -12  282.16   11.18
   1  -5 -12  280.49   10.27
   1  -5 -11  206.45    8.43
   1  -5 -11  217.55    7.88
  -1   5  11  203.69    8.08
   1  -5 -11  207.87    7.62
  -1   5  11  213.09    8.38
   1  -5 -11  214.98    8.41
   1  -5 -10  170.48    6.89
   1  -5 -10  172.09    6.41
  -1   5  10  166.85    6.55
   1  -5 -10  157.88    6.11
  -1   5  10  169.29    6.78
   1  -5 -10  156.12    6.72
   1  -5  -9  199.09    7.65
  -1   5   9  186.02    7.52
   1  -5  -9  189.95    7.50
   1  -5  -9  198.95    7.20
  -1   5   9  174.11    7.26
   1  -5  -8  258.27    9.72
   1  -5  -8  265.95    9.40
  -1   5   8  232.53    9.38
   1  -5  -8  265.50    9.62
  -1   5   8  258.75    9.61
   1  -5  -7   48.32    2.64
  -1   5   7   51.20    3.46
   1  -5  -7   46.32    2.74
   1  -5  -6   34.64    2.19
   1  -5  -6   38.11    2.51
   1  -5  -6   36.89    2.16
   1  -5  -6   37.85    2.15
  -1   5   6   39.01    2.24
   1  -5  -6   34.72    2.06
   1  -5  -5   75.85    3.35
   1  -5  -5   71.14    3.28
   1  -5  -5   72.78    3.23
  -1   5   5   72.60    3.34
   1  -5  -4    8.84    1.19
   1  -5  -4    7.57    1.03
  -1   5   4   10.23    1.12
   1  -5  -4   10.91    1.12
   1  -5  -3  347.11   12.26
  -1   5   3  349.91   12.11
   1  -5  -3  339.13   12.02
   1  -5  -2  119.00    4.83
  -1   5   2  123.33    4.64
   1  -5  -2  117.43    4.50
   1  -5  -1  149.48    5.75
  -1   5   0   46.90    2.18
  -1   5   0   48.80    2.06
   1  -5   0   49.11    2.37
  -1   5  -1 1774.26   62.23
  -1   5  -1 1929.55   62.06
   1  -5   1 1892.52   62.40
   1  -5   2    4.45    0.86
  -1   5  -2    6.13    1.05
  -1   5  -2    6.16    0.85
  -1   5  -3  480.09   16.13
   1  -5   3  478.12   16.01
  -1   5  -3  449.74   15.99
  -1   5  -4  294.28   10.70
   1  -5   4  313.33   10.58
  -1   5  -4  309.75   10.73
  -1   5  -4  303.84   10.67
  -1   5  -5 1531.18   49.04
   1  -5   5 1544.15   48.86
  -1   5  -5 1433.31   49.07
   1  -5   6  734.36   24.44
  -1   5  -6  735.40   24.65
  -1   5  -6  720.86   24.83
  -1   5  -7  128.18    4.66
   1  -5   7  125.07    4.45
  -1   5  -7  127.14    5.07
  -1   5  -8  594.76   20.54
   1  -5   8  595.09   19.86
  -1   5  -9    3.38    1.24
   1  -5   9    3.85    1.09
   1  -5   9    4.65    1.19
   1  -5  10   73.74    3.23
  -1   5 -10   72.39    3.63
   1  -5  10   70.56    3.46
   1  -5  11   13.91    1.46
  -1   5 -11   15.65    1.96
   1  -5  11   12.26    1.66
  -1   5 -12   13.93    1.86
   1  -5  12   13.36    1.44
   1  -5  12   11.95    1.65
   1  -5  12   14.81    1.51
   1  -5  13    9.75    1.56
  -1   5 -13   12.58    2.07
   1  -5  13    9.40    1.61
   1  -5  13   14.84    1.55
   1  -5  14  163.47    6.71
   1  -5  14  162.30    6.36
   1  -5  14  166.61    6.35
  -1   5 -14  162.73    7.15
  -1   5 -14  152.53    6.98
   1  -5  15   -0.79    1.40
  -1   5 -15    0.70    1.97
   1  -5  15    1.53    1.26
  -1   5 -15    1.13    1.49
   1  -5  15   -0.17    1.50
   1  -5  16   30.03    2.18
   1  -5  16   25.43    2.41
   1  -5  16   26.68    2.18
  -1   5 -16   23.41    2.93
  -1   5 -16   24.97    2.72
   1  -5  17  126.83    5.80
  -1   5 -17  123.31    6.31
  -1   5 -17  122.51    6.52
   1  -5  17  125.88    5.42
   1  -5  17  133.18    5.43
   1  -5  18   45.73    2.95
  -1   5 -18   41.38    3.69
   1  -5  18   39.48    3.04
  -1   5 -18   46.89    4.01
   1  -5  18   37.27    2.79
   1  -5  18   40.91    2.73
   1  -5  19   53.32    3.20
  -1   5 -19   42.07    3.93
   1  -5  19   48.40    3.40
  -1   5 -19   46.05    4.33
   1  -5  19   57.00    3.31
   1  -5  19   52.61    3.26
   1  -5  20   90.64    4.35
   1  -5  20   93.94    4.46
   1  -5  20   84.04    4.50
   1  -5  20   82.68    4.59
   1  -5  20   90.04    4.42
  -1   5 -20   85.67    5.64
  -1   5 -20   80.30    5.32
   1  -5  21   16.78    2.25
   1  -5  21   13.66    2.05
  -1   5 -21   14.58    3.23
   1  -5  21   13.57    2.06
   1  -5  21   12.87    2.18
  -1   5 -22    0.58    2.87
   1  -5  22    1.83    1.93
  -1   4  23   50.44    3.71
  -1   4  22   40.96    3.32
   1  -4 -22   42.25    3.38
   1  -4 -22   41.23    4.18
   1  -4 -22   46.15    2.99
  -1   4  22   54.68    3.45
  -1   4  21   22.12    2.41
   1  -4 -21   20.38    2.76
  -1   4  21   24.73    2.56
  -1   4  21   17.36    2.63
   1  -4 -21   20.18    3.22
   1  -4 -21   21.50    2.20
   1  -4 -20    4.46    1.57
   1  -4 -20    2.15    2.09
  -1   4  20    4.43    1.76
  -1   4  20    0.74    2.58
  -1   4  20    3.84    2.06
  -1   4  20    3.37    1.99
   1  -4 -19   78.90    3.82
   1  -4 -19   77.44    4.44
  -1   4  19   71.08    4.07
  -1   4  19   71.26    4.65
  -1   4  19   80.15    4.22
  -1   4  19   84.99    4.58
   1  -4 -18   24.21    2.09
  -1   4  18   20.72    2.33
   1  -4 -18   25.54    2.81
  -1   4  18   29.82    2.82
  -1   4  18   20.32    2.61
  -1   4  18   21.98    2.45
   1  -4 -17   94.37    4.20
  -1   4  17   95.81    4.61
   1  -4 -17   91.71    4.88
  -1   4  17   91.29    4.93
  -1   4  17   94.80    5.01
  -1   4  17   96.45    4.69
   1  -4 -16   53.48    2.85
  -1   4  16   54.06    3.29
   1  -4 -16   55.60    3.53
  -1   4  16   57.18    3.62
  -1   4  16   55.15    3.52
  -1   4  16   62.28    3.43
   1  -4 -15    6.51    1.30
  -1   4  15    6.55    1.52
   1  -4 -15    6.74    1.90
  -1   4  15    7.61    1.82
  -1   4  15    5.24    1.60
  -1   4  15    5.96    1.63
  -1   4  14   48.33    3.14
  -1   4  14   52.82    3.04
  -1   4  14   49.98    2.92
   1  -4 -14   50.70    2.61
   1  -4 -14   57.63    3.40
  -1   4  14   51.66    3.33
   1  -4 -14   50.10    3.39
   1  -4 -14   48.12    2.37
  -1   4  13   31.53    2.45
  -1   4  13   27.46    2.30
  -1   4  13   27.89    2.20
   1  -4 -13   28.84    1.91
   1  -4 -13   23.72    2.44
  -1   4  13   27.59    2.61
   1  -4 -13   27.07    2.54
   1  -4 -13   27.26    1.66
  -1   4  12  732.56   27.10
  -1   4  12  801.48   27.02
   1  -4 -12  791.70   26.75
   1  -4 -12  792.80   27.33
  -1   4  12  805.53   27.41
   1  -4 -12  805.02   26.48
   1  -4 -12  750.55   27.39
  -1   4  11  129.35    5.70
   1  -4 -11  136.71    5.91
   1  -4 -11  141.65    5.42
  -1   4  11  134.59    5.63
  -1   4  11  143.60    5.99
   1  -4 -11  143.06    5.16
   1  -4 -11  140.93    5.99
  -1   4  10    2.03    0.96
   1  -4 -10    5.02    1.06
   1  -4 -10    1.68    1.29
   1  -4 -10    1.18    0.67
  -1   4  10    5.65    1.63
   1  -4 -10    1.42    1.14
   1  -4  -9    8.02    1.09
  -1   4   9   14.97    1.60
   1  -4  -9    9.49    1.41
  -1   4   9   10.57    1.64
   1  -4  -9    8.47    0.89
   1  -4  -8    3.13    0.91
   1  -4  -8    8.58    1.85
  -1   4   8    2.42    0.97
   1  -4  -8    4.80    1.05
  -1   4   8    3.67    1.21
   1  -4  -7 1373.52   44.86
  -1   4   7 1346.94   44.90
   1  -4  -7 1338.76   45.19
   1  -4  -7 1303.79   45.08
  -1   4   7 1316.36   45.10
   1  -4  -6   28.49    1.76
   1  -4  -6   28.43    2.01
   1  -4  -6   26.73    1.68
  -1   4   6   26.60    1.68
  -1   4   6   30.34    1.93
   1  -4  -6   28.18    1.78
   1  -4  -5 1481.49   49.13
   1  -4  -5 1508.79   49.27
   1  -4  -5 1543.40   49.05
  -1   4   5 1499.94   49.14
   1  -4  -5 1479.12   49.09
   1  -4  -5 1322.88   48.94
   1  -4  -4    5.49    0.90
  -1   4   4    6.59    0.95
   1  -4  -4    6.52    0.93
   1  -4  -4    4.25    0.94
   1  -4  -4    5.87    0.93
   1  -4  -3  832.41   27.22
  -1   4   3  820.20   27.16
   1  -4  -3  815.02   27.09
   1  -4  -3  756.35   27.08
  -1   4   2    8.70    0.85
   1  -4  -2    8.23    0.78
  -1   4   1  201.36    6.85
   1  -4  -1  190.06    7.06
  -1   4   1  185.50    7.08
  -1   4   0  196.10    6.77
  -1   4   0  188.75    7.04
   1  -4   0  194.77    7.01
  -1   4  -1   22.02    1.37
   1  -4   1   20.46    1.29
  -1   4  -1   22.98    1.22
   1  -4   2  832.06   26.95
  -1   4  -2  819.37   27.04
  -1   4  -2  764.09   26.89
   1  -4   3  255.01    8.30
  -1   4  -3  255.66    8.40
  -1   4  -3  207.11    8.28
  -1   4  -4  910.00   30.17
   1  -4   4  920.69   30.05
  -1   4  -4  864.53   30.19
   1  -4   5   14.71    0.83
  -1   4  -5   14.77    1.00
  -1   4  -5   17.00    1.18
   1  -4   6  156.23    5.46
  -1   4  -6  161.37    5.63
  -1   4  -6  159.43    5.90
   1  -4   7  550.41   18.46
  -1   4  -7  552.02   18.58
  -1   4  -7  552.07   19.03
   1  -4   7  565.16   18.87
   1  -4   8   65.90    3.10
  -1   4  -8   65.02    2.52
   1  -4   8   70.55    2.89
  -1   4  -8   66.71    3.11
   1  -4   9  488.05   17.49
  -1   4  -9  508.90   17.63
   1  -4   9  521.01   17.26
  -1   4  -9  498.74   16.83
  -1   4 -10    0.84    1.25
   1  -4  10    0.55    0.94
   1  -4  10    2.22    1.01
   1  -4  10   -0.34    0.93
   1  -4  11   36.57    2.09
  -1   4 -11   34.09    2.49
   1  -4  11   36.37    2.32
   1  -4  11   38.22    2.05
   1  -4  12  333.23   12.24
  -1   4 -12  337.99   12.58
   1  -4  12  341.49   11.97
  -1   4 -12  317.67   12.40
   1  -4  12  347.32   11.94
   1  -4  13   45.14    2.77
  -1   4 -13   45.58    3.23
   1  -4  13   46.22    2.63
  -1   4 -13   46.13    3.07
   1  -4  13   50.49    2.54
   1  -4  14  190.35    7.69
   1  -4  14  198.77    7.45
  -1   4 -14  186.04    8.16
  -1   4 -14  197.94    8.11
   1  -4  14  198.71    7.40
   1  -4  15  121.37    5.37
  -1   4 -15  122.97    5.74
  -1   4 -15  122.77    5.89
   1  -4  15  124.19    5.10
   1  -4  15  119.66    5.05
   1  -4  16    4.67    1.68
  -1   4 -16    6.77    1.94
  -1   4 -16    5.47    2.19
   1  -4  16    8.33    1.54
   1  -4  16    4.29    1.51
   1  -4  17  251.56   10.16
  -1   4 -17  250.48   10.69
  -1   4 -17  267.59   10.95
   1  -4  17  269.55    9.90
   1  -4  17  274.57    9.84
   1  -4  18  260.54    9.25
   1  -4  18  235.64    9.33
   1  -4  18  230.38    9.47
  -1   4 -18  234.89   10.37
   1  -4  18  245.15    9.29
  -1   4 -18  236.37   10.16
   1  -4  19    3.72    1.79
   1  -4  19    0.95    1.73
   1  -4  19    3.40    1.71
   1  -4  19    1.55    1.86
   1  -4  19    2.34    1.87
  -1   4 -19    0.78    2.38
  -1   4 -19    0.29    2.25
   1  -4  20  112.18    5.32
   1  -4  20  123.51    5.29
   1  -4  20  113.71    5.31
   1  -4  20  107.21    5.48
   1  -4  20  120.44    5.32
  -1   4 -20  107.19    6.48
  -1   4 -20  121.83    6.30
   1  -4  21   25.95    2.49
  -1   4 -21   25.75    3.73
   1  -4  21   26.44    2.68
   1  -4  21   30.98    2.65
   1  -4  21   30.25    2.67
   1  -4  21   33.87    2.63
   1  -4  22   21.83    2.59
  -1   4 -22   24.81    3.71
  -1   3  23   29.95    2.83
   1  -3 -23   27.24    3.58
   1  -3 -22    7.06    2.08
   1  -3 -22    8.88    1.89
   1  -3 -22    6.95    2.56
  -1   3  22    6.54    1.95
  -1   3  22    6.25    2.09
   1  -3 -22   10.10    2.90
   1  -3 -21   35.24    2.61
  -1   3  21   37.21    2.94
  -1   3  21   32.18    2.69
   1  -3 -21   33.60    2.82
  -1   3  21   30.57    3.25
  -1   3  20   93.31    4.57
   1  -3 -20   87.84    4.74
   1  -3 -20   91.58    4.37
  -1   3  20   87.17    5.14
  -1   3  20   98.32    4.73
  -1   3  19   12.28    1.93
   1  -3 -19    9.04    2.36
   1  -3 -19   12.45    1.84
  -1   3  19   11.75    2.51
  -1   3  19   16.89    2.19
  -1   3  18  130.52    5.87
   1  -3 -18  134.82    6.08
   1  -3 -18  137.08    5.60
  -1   3  18  145.79    6.07
  -1   3  18  128.73    6.33
  -1   3  17   43.80    2.83
   1  -3 -17   44.28    3.13
   1  -3 -17   45.22    2.53
  -1   3  17   42.95    2.99
  -1   3  17   40.01    3.08
  -1   3  16    9.36    1.73
   1  -3 -16   10.80    1.48
   1  -3 -16    8.10    1.91
  -1   3  16   11.64    1.91
  -1   3  16    7.59    1.79
  -1   3  15  130.39    5.56
   1  -3 -15  129.88    5.33
   1  -3 -15  140.60    5.88
  -1   3  15  140.84    5.81
  -1   3  15  127.21    5.89
   1  -3 -14   43.78    2.36
  -1   3  14   40.08    2.52
   1  -3 -14   46.77    2.92
  -1   3  14   44.36    2.76
  -1   3  14   41.58    2.82
   1  -3 -13   55.68    2.66
  -1   3  13   49.97    2.83
   1  -3 -13   59.79    3.22
  -1   3  13   54.20    3.03
  -1   3  13   51.62    3.09
  -1   3  12   46.07    2.80
  -1   3  12   49.28    2.92
   1  -3 -12   56.56    2.52
  -1   3  12   47.22    2.73
   1  -3 -12   52.60    3.04
  -1   3  12   44.82    3.04
   1  -3 -12   53.07    2.27
  -1   3  11  452.36   16.88
  -1   3  11  496.16   16.87
  -1   3  11  469.41   16.71
   1  -3 -11  499.04   16.53
   1  -3 -11  472.46   17.02
  -1   3  11  448.00   17.09
   1  -3 -11  492.61   16.30
  -1   3  10  180.07    7.53
   1  -3 -10  197.85    7.78
  -1   3  10  198.81    7.81
   1  -3 -10  213.70    7.06
   1  -3 -10  192.56    7.27
  -1   3  10  203.57    7.47
   1  -3  -9  793.21   26.40
  -1   3   9  776.98   26.07
   1  -3  -9  761.51   25.91
  -1   3   9  744.88   26.38
   1  -3  -9  765.56   25.71
  -1   3   8   21.21    1.43
   1  -3  -8   19.39    1.33
   1  -3  -8   20.59    1.70
  -1   3   8   20.19    1.70
   1  -3  -8   21.92    1.15
  -1   3   7  560.15   19.05
   1  -3  -7  558.08   19.06
  -1   3   7  533.99   18.76
   1  -3  -7  551.43   18.69
   1  -3  -6  952.34   31.46
   1  -3  -6  866.70   31.33
  -1   3   6  938.89   31.42
  -1   3   6  929.79   31.19
   1  -3  -6  948.37   31.16
   1  -3  -5  694.22   23.56
  -1   3   5  675.60   23.30
   1  -3  -5  703.07   23.32
   1  -3  -5  676.97   23.34
   1  -3  -5  676.77   23.44
  -1   3   5  719.50   23.50
   1  -3  -4  262.61    9.14
   1  -3  -4  261.29    9.22
   1  -3  -4  262.06    9.05
   1  -3  -4  246.84    9.01
  -1   3   4  262.02    9.14
   1  -3  -4  252.26    9.10
   1  -3  -3   40.00    1.86
   1  -3  -3   36.24    1.82
   1  -3  -3   43.01    1.91
  -1   3   3   41.71    1.90
   1  -3  -3   42.93    1.88
   1  -3  -2   29.66    1.42
  -1   3   2   28.84    1.46
  -1   3   1  350.24   12.67
  -1   3   1  377.70   12.51
   1  -3  -1  369.90   12.47
   1  -3   0  295.69   10.44
  -1   3   0  303.17   10.49
  -1   3   0  306.01   10.27
  -1   3  -1  805.68   27.61
   1  -3   1  839.66   27.56
  -1   3  -2   29.39    1.45
   1  -3   2   32.27    1.40
   1  -3   3  283.78    9.33
  -1   3  -3  275.36    9.40
  -1   3  -3  258.51    9.43
   1  -3   4  218.20    7.33
  -1   3  -4  217.40    7.42
  -1   3  -4  204.93    7.52
  -1   3  -5   55.98    2.23
   1  -3   5   58.50    2.15
  -1   3  -5   57.98    2.50
   1  -3   5   63.97    2.49
   1  -3   6 1587.43   53.15
   1  -3   6 1607.43   52.66
  -1   3  -6 1615.07   53.11
   1  -3   6 1612.84   52.97
  -1   3  -6 1554.20   52.73
   1  -3   7   38.06    1.94
   1  -3   7   44.87    2.22
   1  -3   7   45.03    2.02
  -1   3  -7   42.88    2.20
  -1   3  -7   44.93    1.70
   1  -3   8    0.50    0.76
   1  -3   8    1.17    0.85
   1  -3   8    1.72    0.71
  -1   3  -8    1.68    1.01
  -1   3  -8    1.14    0.37
   1  -3   9  723.28   23.98
   1  -3   9  711.36   24.24
  -1   3  -9  693.71   24.36
   1  -3   9  716.98   24.00
  -1   3  -9  703.91   23.57
  -1   3 -10   95.10    3.39
   1  -3  10   97.81    3.87
   1  -3  10   98.76    4.14
   1  -3  10   97.68    3.91
  -1   3 -10   98.23    4.33
  -1   3 -10   99.75    4.23
  -1   3 -11   66.91    2.36
   1  -3  11   62.18    2.86
   1  -3  11   62.35    3.09
   1  -3  11   65.81    2.95
  -1   3 -11   62.41    3.37
  -1   3 -11   62.94    3.26
  -1   3 -12  427.65   14.59
   1  -3  12  439.49   15.49
  -1   3 -12  461.12   15.91
   1  -3  12  455.28   15.28
  -1   3 -12  449.11   15.73
   1  -3  12  445.56   15.19
   1  -3  13  107.90    4.86
  -1   3 -13  110.52    5.33
   1  -3  13  109.72    4.70
  -1   3 -13  115.84    5.19
   1  -3  13  123.22    4.68
   1  -3  14  925.09   32.67
  -1   3 -14  954.52   33.04
   1  -3  14  986.03   32.49
  -1   3 -14  933.63   33.16
   1  -3  14  964.28   32.39
   1  -3  15   22.17    2.10
  -1   3 -15   25.83    2.55
   1  -3  15   25.53    2.07
  -1   3 -15   23.42    2.66
   1  -3  15   27.16    1.95
   1  -3  16   14.66    1.54
   1  -3  16   12.18    1.75
   1  -3  16   13.14    1.81
  -1   3 -16   13.71    2.29
   1  -3  16   14.10    1.78
  -1   3 -16   12.84    2.15
   1  -3  17   50.08    2.73
   1  -3  17   38.60    2.66
   1  -3  17   43.13    2.96
  -1   3 -17   46.69    3.66
   1  -3  17   49.00    2.84
  -1   3 -17   40.16    3.29
   1  -3  18   91.64    4.05
   1  -3  18   81.92    4.08
   1  -3  18   74.44    4.26
  -1   3 -18   86.33    5.19
   1  -3  18   93.80    4.22
  -1   3 -18   81.30    4.82
   1  -3  19   43.26    2.63
   1  -3  19   38.08    2.70
   1  -3  19   35.52    2.89
   1  -3  19   38.13    2.70
  -1   3 -19   41.25    3.78
  -1   3 -19   34.47    3.38
   1  -3  20   13.38    2.09
  -1   3 -20   11.33    2.98
   1  -3  20   15.75    1.97
   1  -3  20   12.99    2.10
   1  -3  20   17.37    2.26
  -1   3 -20    9.37    2.50
  -1   3 -21    9.87    3.15
   1  -3  21   10.46    1.95
   1  -3  21    8.57    2.07
   1  -3  21    8.46    2.06
   1  -3  21   13.55    2.25
   1  -3  21   10.74    2.03
   1  -3  22   -1.25    1.96
   1  -3  22    1.00    1.73
   1  -3  22    1.42    1.67
  -1   3 -22    2.24    2.99
   1  -3  23   -0.35    1.88
  -1   2  23   24.34    2.77
   1  -2 -23   18.35    3.38
   1  -2 -23   25.30    3.51
  -1   2  22   33.39    2.78
  -1   2  22   38.38    2.95
   1  -2 -22   31.46    3.53
   1  -2 -22   33.68    3.63
   1  -2 -22   37.06    2.71
  -1   2  21   -0.96    1.96
   1  -2 -21   -0.16    1.60
   1  -2 -21   -0.33    1.68
  -1   2  21    0.81    1.48
  -1   2  21   -1.07    2.04
   1  -2 -21    0.65    2.22
  -1   2  20   17.86    2.21
   1  -2 -20   17.81    2.07
   1  -2 -20   19.43    2.29
  -1   2  20   20.89    2.11
  -1   2  20   17.80    2.78
   1  -2 -20   15.94    2.79
  -1   2  19   12.46    1.99
   1  -2 -19   10.79    1.76
   1  -2 -19   12.62    2.12
  -1   2  19    9.68    1.74
  -1   2  19    5.74    2.36
   1  -2 -19   11.71    2.56
   1  -2 -18   24.34    2.33
  -1   2  18   24.31    2.17
   1  -2 -18   24.49    2.09
  -1   2  18   27.43    2.46
   1  -2 -18   24.85    2.97
   1  -2 -17    7.59    1.76
  -1   2  17    7.08    1.54
   1  -2 -17    8.17    1.42
  -1   2  17    5.97    1.81
   1  -2 -17    6.03    2.11
   1  -2 -16   32.45    2.54
  -1   2  16   28.31    2.33
   1  -2 -16   33.69    2.15
  -1   2  16   33.67    2.49
   1  -2 -16   27.77    2.84
  -1   2  15   46.00    2.60
   1  -2 -15   40.11    2.42
  -1   2  15   44.95    2.77
   1  -2 -15   43.74    2.79
  -1   2  14   14.84    1.60
   1  -2 -14   16.82    1.49
  -1   2  14   12.75    1.80
   1  -2 -14   15.55    1.91
  -1   2  13  746.76   26.34
   1  -2 -13  788.71   26.16
  -1   2  13  791.74   26.55
   1  -2 -13  751.43   26.56
  -1   2  12  465.18   16.04
   1  -2 -12  455.38   16.06
  -1   2  12  437.30   15.80
   1  -2 -12  458.81   15.64
  -1   2  11   86.64    3.78
   1  -2 -11   94.14    4.14
  -1   2  11   84.94    3.63
   1  -2 -11   75.90    3.42
   1  -2 -10 1907.58   63.03
  -1   2  10 1904.23   62.97
   1  -2 -10 1861.06   62.45
  -1   2  10 1858.14   62.77
   1  -2 -10 1909.79   62.62
   1  -2  -9   48.61    2.67
  -1   2   9   55.52    2.64
   1  -2  -9   54.02    2.33
  -1   2   9   54.80    2.47
   1  -2  -9   56.30    2.17
  -1   2   8   57.27    2.56
   1  -2  -8   57.83    2.45
   1  -2  -8   61.11    2.29
   1  -2  -8   59.61    2.83
  -1   2   7  316.77   11.12
   1  -2  -7  320.32   11.03
   1  -2  -7  330.27   11.37
   1  -2  -7  320.06   10.86
  -1   2   6 1675.57   55.36
   1  -2  -6 1683.99   55.30
   1  -2  -6 1654.03   55.15
   1  -2  -6 1650.50   55.60
   1  -2  -5   14.70    1.19
  -1   2   5   15.04    0.96
   1  -2  -5   16.86    0.97
   1  -2  -4   36.62    1.79
   1  -2  -4   38.27    1.67
  -1   2   4   32.98    1.74
  -1   2   4   35.56    1.60
   1  -2  -4   37.13    1.61
   1  -2  -3  513.68   17.97
   1  -2  -3  551.19   17.85
   1  -2  -3  532.54   17.85
  -1   2   3  515.10   17.93
   1  -2  -2 1060.84   36.08
  -1   2   2 1091.10   36.16
  -1   2   2 1112.83   36.16
   1  -2  -2 1080.89   36.13
   1  -2  -1  197.77    7.66
   1  -2  -1  236.57    7.71
  -1   2   1  230.82    7.73
  -1   2   1  239.18    7.75
  -1   2   0   39.48    1.69
  -1   2  -1  249.87    8.63
   1  -2   1  254.17    8.60
   1  -2   2  991.71   32.18
  -1   2  -2  943.99   32.21
  -1   2  -3   34.65    1.41
   1  -2   3   35.88    1.36
  -1   2  -3   33.85    1.52
   1  -2   4    1.21    0.26
  -1   2  -4    1.39    0.52
   1  -2   4    2.10    0.52
  -1   2  -4    1.97    0.33
   1  -2   5   22.44    1.20
   1  -2   5   23.43    0.98
   1  -2   5   26.52    1.39
  -1   2  -5   26.00    1.36
   1  -2   5   28.27    1.26
  -1   2  -5   23.52    1.03
   1  -2   6 2986.05  100.04
   1  -2   6 2912.85  100.23
   1  -2   6 3011.10  100.08
  -1   2  -6 3058.12  100.26
  -1   2  -6 3075.17   99.83
   1  -2   7  216.65    7.60
   1  -2   7  205.87    7.78
   1  -2   7  215.06    7.64
  -1   2  -7  227.43    7.91
  -1   2  -7  217.22    7.33
  -1   2  -8  559.95   19.53
   1  -2   8  541.45   19.27
   1  -2   8  556.55   19.49
   1  -2   8  577.09   19.35
  -1   2  -8  565.97   19.65
  -1   2  -8  585.98   18.98
  -1   2  -9  499.21   16.45
   1  -2   9  484.68   16.81
   1  -2   9  473.08   17.01
   1  -2   9  491.15   16.87
  -1   2  -9  497.21   17.22
  -1   2  -9  498.94   17.11
  -1   2 -10  180.95    6.02
   1  -2  10  155.10    6.62
   1  -2  10  174.01    6.43
  -1   2 -10  179.14    6.92
   1  -2  10  174.85    6.50
  -1   2 -10  177.06    6.76
  -1   2 -11   15.34    0.80
   1  -2  11   14.29    1.26
   1  -2  11   13.83    1.40
  -1   2 -11   17.22    1.74
   1  -2  11   16.18    1.31
  -1   2 -11   15.92    1.56
  -1   2 -12   78.43    2.76
   1  -2  12   70.27    3.43
  -1   2 -12   72.05    3.62
  -1   2 -12   76.16    3.83
   1  -2  12   76.12    3.36
   1  -2  12   71.53    3.26
   1  -2  13  426.40   14.91
  -1   2 -13  428.43   14.33
   1  -2  13  387.66   15.07
   1  -2  13  445.44   15.02
  -1   2 -13  443.57   15.67
  -1   2 -13  433.96   15.42
  -1   2 -14   14.95    2.10
   1  -2  14   19.00    1.69
  -1   2 -14   16.41    0.96
  -1   2 -14   17.18    1.20
   1  -2  14   16.81    1.79
   1  -2  14   18.97    1.64
  -1   2 -14   15.71    2.21
   1  -2  14   18.42    1.67
  -1   2 -15   46.11    3.14
  -1   2 -15   50.27    2.14
  -1   2 -15   45.57    1.86
   1  -2  15   48.18    2.63
   1  -2  15   44.69    2.78
  -1   2 -15   42.76    3.37
   1  -2  15   51.29    2.79
   1  -2  15   48.25    2.72
  -1   2 -16    7.44    1.81
  -1   2 -16   10.26    0.98
  -1   2 -16    7.71    0.69
   1  -2  16    9.93    1.64
   1  -2  16    7.84    1.45
   1  -2  16    9.78    1.64
  -1   2 -16    8.22    2.06
   1  -2  16    7.40    1.44
  -1   2 -17   70.49    4.05
   1  -2  17   72.51    3.48
  -1   2 -17   69.59    2.56
  -1   2 -17   69.85    2.78
   1  -2  17   59.47    3.62
  -1   2 -17   71.30    4.55
   1  -2  17   72.39    3.63
   1  -2  17   64.67    3.44
  -1   2 -18   38.21    3.10
   1  -2  18   37.83    2.43
  -1   2 -18   36.04    1.46
  -1   2 -18   35.31    1.61
   1  -2  18   29.31    2.54
  -1   2 -18   36.86    3.51
   1  -2  18   44.52    2.68
   1  -2  18   35.22    2.46
   1  -2  19    2.26    1.55
  -1   2 -19    0.47    0.42
   1  -2  19   -1.11    1.90
   1  -2  19    1.21    1.55
  -1   2 -19   -1.21    2.33
   1  -2  19   -1.31    1.50
   1  -2  20   -1.09    1.69
   1  -2  20    3.58    1.52
   1  -2  20   -0.77    1.98
  -1   2 -20   -0.81    2.56
   1  -2  20    0.24    1.33
   1  -2  21   21.11    2.56
   1  -2  21   33.83    2.45
   1  -2  21   31.35    2.74
   1  -2  21   27.02    2.24
  -1   2 -21   28.44    3.71
   1  -2  22   18.18    2.04
   1  -2  22   24.24    2.32
   1  -2  22   18.45    2.57
   1  -2  22   19.28    2.33
  -1   2 -22   17.62    3.41
   1  -2  23   40.54    3.25
  -1   1  23    7.65    2.12
   1  -1 -23    8.51    3.21
   1  -1 -23    7.41    2.79
  -1   1  22    1.72    1.65
  -1   1  22    1.96    1.76
   1  -1 -22    1.19    2.52
   1  -1 -21    7.32    1.67
   1  -1 -21    4.76    1.66
  -1   1  21    9.70    1.96
  -1   1  21    4.10    1.51
  -1   1  21    8.43    2.17
   1  -1 -21    4.82    2.47
  -1   1  20   -1.92    1.99
   1  -1 -20   -0.48    1.40
   1  -1 -20   -1.35    1.59
  -1   1  20    0.83    1.48
  -1   1  20   -0.99    2.00
   1  -1 -20   -0.60    2.32
   1  -1 -19   38.63    2.56
   1  -1 -19   36.57    2.55
  -1   1  19   41.24    2.93
  -1   1  19   32.93    2.50
  -1   1  19   33.13    2.94
   1  -1 -19   34.70    3.38
   1  -1 -18   54.97    3.05
   1  -1 -18   50.10    2.92
  -1   1  18   51.05    3.16
  -1   1  18   49.26    2.93
  -1   1  18   51.42    3.43
   1  -1 -18   50.25    3.73
   1  -1 -17   78.28    3.90
   1  -1 -17   79.61    3.83
  -1   1  17   84.33    4.14
  -1   1  17   84.00    3.93
  -1   1  17   81.89    4.33
   1  -1 -17   77.35    4.68
  -1   1  16  392.67   13.56
   1  -1 -16  377.85   13.23
   1  -1 -16  367.50   13.38
  -1   1  16  355.67   13.28
  -1   1  16  387.04   13.85
   1  -1 -16  337.92   14.03
  -1   1  15   27.35    2.08
   1  -1 -15   26.75    1.89
   1  -1 -15   24.94    2.11
  -1   1  15   26.05    1.96
  -1   1  15   22.98    2.42
   1  -1 -15   24.30    2.57
  -1   1  14  318.27   11.52
   1  -1 -14  320.60   11.18
   1  -1 -14  316.80   11.38
  -1   1  14  312.46   11.22
  -1   1  14  303.14   11.70
   1  -1 -14  301.71   11.94
   1  -1 -13   -0.06    1.32
   1  -1 -13    0.75    1.14
  -1   1  13   -0.55    1.16
  -1   1  13    0.70    1.34
   1  -1 -13    0.28    1.61
   1  -1 -12  695.36   22.62
   1  -1 -12  658.38   22.34
  -1   1  12  638.20   22.11
  -1   1  12  661.01   22.42
  -1   1  12  686.71   22.70
   1  -1 -12  609.98   23.00
   1  -1 -11  286.35   10.25
   1  -1 -11  290.14    9.99
  -1   1  11  277.04    9.80
  -1   1  11  290.80   10.08
  -1   1  11  295.92   10.35
   1  -1 -11  267.41   10.60
   1  -1 -10  131.58    5.19
   1  -1 -10  141.19    4.92
  -1   1  10  134.11    4.99
  -1   1  10  127.65    4.73
  -1   1  10  142.67    5.28
   1  -1 -10  113.07    5.40
   1  -1  -9   22.24    1.23
  -1   1   9   23.39    1.29
  -1   1   9   20.67    1.08
  -1   1   9   20.64    1.49
   1  -1  -9   21.17    1.54
  -1   1   8   23.32    1.52
   1  -1  -8   22.13    1.47
   1  -1  -8   23.29    1.23
  -1   1   8   23.66    1.26
   1  -1  -7  725.44   24.42
  -1   1   7  717.87   24.42
  -1   1   7  721.05   24.21
   1  -1  -7  719.79   24.14
   1  -1  -7  723.99   24.03
  -1   1   6   29.23    1.42
   1  -1  -6   29.31    1.37
   1  -1  -6   33.90    1.26
   1  -1  -6   33.12    1.67
  -1   1   5 3349.75  111.33
   1  -1  -5 3316.00  111.27
   1  -1  -5 3413.48  111.16
   1  -1  -5 3357.69  111.50
   1  -1  -4    9.35    0.61
  -1   1   4    8.33    0.60
   1  -1  -4    9.66    0.82
   1  -1  -3   85.48    2.94
  -1   1   3   84.16    2.94
  -1   1   3   74.04    3.06
   1  -1  -3   81.18    3.08
   1  -1  -2  742.63   23.23
   1  -1  -2  639.24   23.30
  -1   1  -2  205.38    6.99
   1  -1   2  208.68    6.97
   1  -1   3  189.67    6.24
   1  -1   3  176.02    6.14
  -1   1  -3  168.08    6.28
  -1   1  -3  191.28    6.16
  -1   1  -4 1362.22   45.24
  -1   1  -4 1382.56   45.02
  -1   1  -4 1383.14   45.29
   1  -1   4 1305.38   45.26
   1  -1   4 1349.63   45.12
  -1   1  -5   43.48    1.97
   1  -1   5   41.74    1.92
  -1   1  -5   46.07    1.65
  -1   1  -5   46.07    1.99
   1  -1   5   44.88    1.80
  -1   1  -6 1611.89   56.65
   1  -1   6 1609.81   56.59
  -1   1  -6 1698.92   56.62
  -1   1  -6 1767.41   56.25
   1  -1   6 1702.67   56.44
  -1   1  -6 1686.07   56.57
   1  -1   7 2379.15   81.77
  -1   1  -7 2524.99   81.83
  -1   1  -7 2494.23   81.91
  -1   1  -7 2527.53   81.80
   1  -1   7 2423.69   81.63
  -1   1  -8  606.78   20.02
   1  -1   8  589.00   19.95
  -1   1  -8  595.19   20.14
   1  -1   8  569.44   19.87
  -1   1  -8  586.31   19.99
   1  -1   8  574.86   19.79
   1  -1   9  468.18   16.45
  -1   1  -9  484.61   16.57
   1  -1   9  478.76   16.33
   1  -1   9  483.19   16.42
  -1   1  -9  474.63   16.70
  -1   1  -9  475.74   16.53
  -1   1 -10   74.54    3.33
   1  -1  10   76.71    3.14
   1  -1  10   71.75    3.28
   1  -1  10   80.73    3.27
  -1   1 -10   72.12    3.52
  -1   1 -10   75.07    3.36
   1  -1  11   55.36    2.66
  -1   1 -11   60.64    2.84
   1  -1  11   59.05    2.62
   1  -1  11   52.82    2.73
   1  -1  11   58.49    2.73
  -1   1 -11   58.32    3.05
  -1   1 -11   57.42    2.88
   1  -1  12    1.58    0.93
  -1   1 -12    2.22    1.25
   1  -1  12    2.21    1.02
   1  -1  12    2.38    1.00
   1  -1  12    2.72    0.98
  -1   1 -12    4.37    1.34
  -1   1 -12    2.72    1.19
   1  -1  13  136.56    5.55
  -1   1 -13  141.13    5.79
   1  -1  13  146.61    5.59
   1  -1  13  134.74    5.67
  -1   1 -13  145.49    6.22
   1  -1  13  145.88    5.71
  -1   1 -13  143.41    5.94
   1  -1  14  103.52    4.40
  -1   1 -14  104.41    4.67
   1  -1  14  104.13    4.55
  -1   1 -14  100.58    4.81
   1  -1  14  111.86    4.62
  -1   1 -14  106.02    5.16
   1  -1  14  103.10    4.41
  -1   1 -15   67.49    3.83
   1  -1  15   69.71    3.41
  -1   1 -15   71.91    3.16
   1  -1  15   67.68    3.52
  -1   1 -15   69.73    4.08
   1  -1  15   77.99    3.61
   1  -1  15   70.32    3.37
  -1   1 -16   20.72    2.22
  -1   1 -16   21.25    1.60
   1  -1  16   19.06    1.89
   1  -1  16   16.69    1.84
   1  -1  16   17.19    1.88
  -1   1 -16   17.39    2.49
   1  -1  16   20.68    1.85
  -1   1 -17    0.45    1.09
  -1   1 -17    1.25    0.67
   1  -1  17    0.90    1.36
   1  -1  17    3.01    1.50
  -1   1 -17    0.77    2.19
   1  -1  17    0.30    1.51
   1  -1  17    1.40    1.25
  -1   1 -18   15.25    1.56
  -1   1 -18   19.65    1.13
   1  -1  18   22.25    2.01
   1  -1  18   17.24    2.03
   1  -1  18   20.18    2.06
   1  -1  18   19.07    1.84
  -1   1 -18   18.74    2.79
  -1   1 -19   22.29    1.69
  -1   1 -19   20.57    1.17
   1  -1  19   23.18    2.16
   1  -1  19   17.55    1.92
   1  -1  19   14.99    2.21
   1  -1  19   23.53    2.29
  -1   1 -19   24.26    3.19
  -1   1 -20    1.70    1.09
  -1   1 -20    2.51    0.70
   1  -1  20    3.56    1.53
   1  -1  20    0.53    1.43
   1  -1  20    5.94    1.80
  -1   1 -20    0.96    2.44
   1  -1  20   -0.79    1.81
   1  -1  21    6.30    1.49
   1  -1  21    8.06    1.68
   1  -1  21    9.25    1.87
  -1   1 -21    4.81    2.57
   1  -1  21    0.63    2.01
   1  -1  22   -0.44    1.74
  -1   1 -22   -2.92    2.80
   1  -1  22    2.39    1.67
   1  -1  22    0.08    1.36
   1  -1  23  116.87    6.07
  -1   1 -23  127.67    7.44
   1  -1  23  143.99    5.93
  -1   0  23    5.53    2.06
   1   0 -23    5.41    2.94
   1   0 -23    6.70    2.94
  -1   0  22   24.60    2.41
  -1   0  22   25.24    2.68
   1   0 -22   22.66    3.38
  -1   0  21   11.57    1.75
  -1   0  21   12.38    2.02
  -1   0  21    8.98    2.10
   1   0 -21   11.53    2.64
   1   0 -20   26.11    1.86
  -1   0  20   27.36    2.23
  -1   0  20   23.87    2.39
  -1   0  20   24.82    2.57
   1   0 -20   26.87    3.07
   1   0 -19   -0.83    1.29
  -1   0  19   -0.26    1.72
  -1   0  19   -0.38    1.42
  -1   0  19   -2.63    1.86
   1   0 -19    1.27    2.00
   1   0 -18  140.90    5.52
   1   0 -18  135.02    5.76
  -1   0  18  131.05    5.31
  -1   0  18  147.37    6.05
  -1   0  18  137.17    5.73
  -1   0  18  142.08    6.27
   1   0 -18  135.18    6.62
   1   0 -17   60.41    2.98
   1   0 -17   58.88    3.13
  -1   0  17   56.99    3.40
  -1   0  17   57.37    2.68
  -1   0  17   56.66    3.07
  -1   0  17   57.22    3.67
   1   0 -17   57.41    3.97
   1   0 -16  313.88   11.08
   1   0 -16  314.31   11.20
  -1   0  16  316.83   11.49
  -1   0  16  301.23   10.85
  -1   0  16  305.62   11.20
  -1   0  16  307.71   11.67
   1   0 -16  298.80   12.05
   1   0 -15   40.86    2.30
   1   0 -15   39.14    2.40
  -1   0  15   34.78    2.48
  -1   0  15   39.09    2.02
  -1   0  15   42.91    2.33
  -1   0  15   43.11    2.86
   1   0 -15   43.08    3.13
  -1   0  14    3.02    1.29
   1   0 -14    0.63    1.18
   1   0 -14   -0.15    1.17
  -1   0  14    0.94    0.76
  -1   0  14    0.52    1.09
  -1   0  14    0.24    1.71
   1   0 -14    0.99    1.51
  -1   0  13  743.49   24.56
   1   0 -13  700.91   24.27
   1   0 -13  722.44   24.28
  -1   0  13  710.01   24.26
  -1   0  13  714.07   24.76
   1   0 -13  682.92   24.96
  -1   0  13  710.46   24.00
  -1   0  12   16.53    1.51
   1   0 -12   11.97    1.30
   1   0 -12    9.21    1.32
  -1   0  12   15.84    1.26
  -1   0  12   15.34    1.70
  -1   0  12   12.84    1.00
   1   0 -12   12.10    1.76
  -1   0  11    4.05    1.08
   1   0 -11    4.42    0.97
   1   0 -11    2.60    0.86
  -1   0  11    4.72    0.68
  -1   0  11    4.16    0.82
  -1   0  11    5.02    1.28
   1   0 -11    2.60    1.29
  -1   0  10   55.03    2.59
   1   0 -10   52.80    2.36
   1   0 -10   57.73    2.48
  -1   0  10   51.41    2.37
  -1   0  10   55.42    2.78
   1   0 -10   52.61    2.84
  -1   0  10   52.51    2.17
  -1   0   9  773.61   25.61
   1   0  -9  760.14   25.37
   1   0  -9  776.06   25.46
  -1   0   9  726.89   25.35
  -1   0   9  762.54   25.78
   1   0  -9  730.41   25.86
  -1   0   9  754.57   25.20
  -1   0   8    2.19    0.86
   1   0  -8    2.03    0.63
   1   0  -8    2.79    0.71
  -1   0   8    1.88    0.56
  -1   0   8    1.90    0.93
   1   0  -8    3.26    1.02
  -1   0   8    2.96    0.45
  -1   0   7   81.26    3.42
   1   0  -7   89.24    3.32
  -1   0   7   83.33    3.18
   1   0  -7   90.61    3.20
   1   0  -7   85.46    3.62
  -1   0   7   84.28    3.06
   1   0  -6  687.05   22.35
  -1   0   6  659.23   22.23
   1   0  -6  671.25   22.22
   1   0  -6  659.33   22.61
  -1   0   6  658.18   22.12
   1   0  -5 1215.29   39.12
  -1   0   5 1199.96   39.13
  -1   0   5 1160.41   39.03
   1   0  -5 1147.71   39.45
   1   0  -5 1168.93   39.24
  -1   0   4 2100.97   68.50
   1   0  -4 2096.99   68.49
   1   0  -4 2130.95   68.62
  -1   0   4 2038.56   68.62
   1   0  -4 1905.00   68.77
   1   0  -3    0.56    0.32
  -1   0   3    0.32    0.30
   1   0  -3    0.25    0.39
   1   0  -2  620.93   20.64
   1   0   3   41.97    1.53
  -1   0  -3   39.19    1.63
  -1   0  -4  890.69   29.88
   1   0   4  918.18   29.85
  -1   0  -4  924.96   29.96
   1   0   4  857.15   29.93
   1   0   5  378.39   12.77
   1   0   5  369.88   12.67
  -1   0  -5  377.20   12.72
  -1   0  -5  375.95   12.77
  -1   0  -6   54.00    2.21
   1   0   6   50.77    2.09
   1   0   6   51.11    2.18
   1   0   6   51.39    2.15
  -1   0  -6   52.59    2.17
  -1   0  -7  501.08   16.72
   1   0   7  482.94   16.60
   1   0   7  494.66   16.71
   1   0   7  494.11   16.66
  -1   0  -7  481.39   16.71
  -1   0  -8   75.50    3.01
   1   0   8   69.37    2.87
   1   0   8   70.51    2.95
   1   0   8   68.45    2.89
  -1   0  -8   70.31    3.00
  -1   0  -9   32.96    1.83
   1   0   9   31.72    1.69
   1   0   9   33.10    1.75
   1   0   9   26.36    1.59
  -1   0  -9   30.02    1.76
   1   0  10   13.81    1.15
  -1   0 -10   16.94    1.37
   1   0  10   16.60    1.21
   1   0  10   14.93    1.29
  -1   0 -10   11.72    1.44
  -1   0 -10   15.90    1.33
   1   0  11   23.05    1.53
  -1   0 -11   25.48    1.69
   1   0  11   24.47    1.58
   1   0  11   22.81    1.62
  -1   0 -11   22.54    1.93
  -1   0 -11   26.80    1.75
   1   0  12  101.51    4.18
  -1   0 -12  106.24    4.39
   1   0  12  107.03    4.24
   1   0  12  101.00    4.29
  -1   0 -12   97.09    4.68
  -1   0 -12  101.51    4.41
   1   0  13   71.32    3.35
  -1   0 -13   72.31    3.61
   1   0  13   79.72    3.49
   1   0  13   72.90    3.49
  -1   0 -13   82.22    4.12
  -1   0 -13   73.72    3.60
   1   0  14  178.61    6.87
  -1   0 -14  181.61    7.13
   1   0  14  191.55    6.99
   1   0  14  181.03    7.07
  -1   0 -14  183.49    7.65
   1   0  14  177.11    7.14
  -1   0 -14  175.96    7.25
  -1   0 -15  150.01    6.18
   1   0  15  152.20    6.05
   1   0  15  145.40    6.12
   1   0  15  158.59    6.26
  -1   0 -15  152.44    6.82
   1   0  15  150.30    5.95
  -1   0 -16   -0.61    1.45
  -1   0 -16    1.81    1.63
   1   0  16   -1.19    1.57
   1   0  16   -0.36    1.22
   1   0  16    0.38    1.27
   1   0  16    0.08    1.57
  -1   0 -16    1.65    1.98
  -1   0 -17   30.11    2.19
  -1   0 -17   30.00    2.46
   1   0  17   30.19    2.33
   1   0  17   31.05    2.40
   1   0  17   35.41    2.60
   1   0  17   30.31    2.12
  -1   0 -17   33.83    3.15
  -1   0 -18   34.52    2.36
  -1   0 -18   34.41    2.70
   1   0  18   36.17    2.52
   1   0  18   33.09    2.60
   1   0  18   36.73    2.70
  -1   0 -18   35.93    3.37
   1   0  18   30.38    2.21
  -1   0 -19  116.12    5.23
   1   0  19  102.36    5.10
   1   0  19   96.46    4.75
   1   0  19  114.74    5.02
   1   0  19  120.30    5.27
  -1   0 -19  107.00    5.93
  -1   0 -19  111.87    4.75
   1   0  20  100.83    5.16
   1   0  20  123.98    5.12
   1   0  20  101.32    4.76
   1   0  20  118.81    5.26
  -1   0 -20  102.46    5.94
  -1   0 -20  107.41    4.72
   1   0  21    1.12    1.61
   1   0  21    1.06    1.27
   1   0  21    2.41    1.76
   1   0  21    0.82    1.72
  -1   0 -21    0.17    2.29
   1   0  22   13.96    2.16
   1   0  22   19.49    2.07
   1   0  22   15.36    1.80
  -1   0 -22   16.95    3.19
   1   0  23   52.76    3.76
   1   0  23   71.06    3.69
  -1   0 -23   50.33    4.90
   1   1 -24   55.27    4.77
  -1  -1  23   15.92    2.52
   1   1 -23   13.23    3.33
   1   1 -23   17.02    3.24
  -1  -1  22   51.83    3.41
   1   1 -22   58.44    4.62
  -1  -1  22   63.66    3.57
  -1  -1  22   63.38    3.72
  -1  -1  21   -0.09    1.78
  -1  -1  21   -0.83    1.06
   1   1 -21    1.29    2.32
  -1  -1  21    0.58    1.39
  -1  -1  21   -0.10    1.83
  -1  -1  21   -1.30    1.87
   1   1 -20    0.12    0.93
  -1  -1  20   -0.16    1.33
  -1  -1  20   -0.95    1.63
  -1  -1  20    0.78    1.06
  -1  -1  20    2.86    1.80
   1   1 -20    1.96    2.10
   1   1 -19   92.30    3.96
  -1  -1  19  107.39    4.66
  -1  -1  19  100.20    4.21
  -1  -1  19  113.49    4.96
  -1  -1  19  112.60    5.08
   1   1 -19  104.20    5.66
   1   1 -18    2.85    0.93
  -1  -1  18    1.61    1.36
  -1  -1  18    3.64    1.66
  -1  -1  18    0.87    1.06
  -1  -1  18    1.37    1.84
   1   1 -18    0.53    2.04
   1   1 -17   54.13    2.45
  -1  -1  17   53.18    2.85
  -1  -1  17   52.40    3.09
  -1  -1  17   51.15    3.33
  -1  -1  17   49.42    2.54
   1   1 -17   49.73    3.66
   1   1 -16   62.07    2.70
  -1  -1  16   61.46    3.09
  -1  -1  16   60.53    3.31
  -1  -1  16   65.06    3.52
  -1  -1  16   58.68    2.79
   1   1 -16   55.78    3.80
   1   1 -15  187.67    6.86
  -1  -1  15  200.08    7.24
  -1  -1  15  194.47    7.43
   1   1 -15  177.75    7.93
  -1  -1  15  202.86    7.68
  -1  -1  15  180.03    6.92
   1   1 -14   89.00    3.49
  -1  -1  14   89.04    3.99
  -1  -1  14   83.36    3.72
  -1  -1  14   88.32    4.19
   1   1 -14   90.65    4.51
  -1  -1  14   81.42    3.50
   1   1 -13  227.29    8.01
   1   1 -13  228.11    8.29
  -1  -1  13  236.27    8.50
  -1  -1  13  224.59    8.22
   1   1 -13  212.76    8.86
  -1  -1  13  235.44    8.67
  -1  -1  13  215.45    8.03
  -1  -1  12   -0.50    1.13
   1   1 -12    1.39    0.82
   1   1 -12    0.27    1.15
  -1  -1  12    1.23    0.87
  -1  -1  12    0.85    1.23
   1   1 -12    1.49    1.31
  -1  -1  12    1.09    0.73
   1   1 -11   48.78    2.62
   1   1 -11   51.52    2.20
   1   1 -11   50.74    2.42
  -1  -1  11   50.73    2.56
  -1  -1  11   51.36    2.33
   1   1 -11   51.40    2.85
  -1  -1  11   53.65    2.72
  -1  -1  11   48.42    2.20
  -1  -1  10    8.02    1.08
   1   1 -10   13.93    1.07
   1   1 -10    6.21    0.78
  -1  -1  10    6.81    0.83
  -1  -1  10    7.25    1.13
  -1  -1  10    8.30    0.79
   1   1 -10    8.56    1.26
   1   1  -9  588.90   19.78
   1   1  -9  569.53   19.61
  -1  -1   9  588.99   19.72
  -1  -1   9  594.74   20.09
   1   1  -9  577.91   20.20
  -1  -1   9  585.73   19.92
  -1  -1   8   31.70    1.50
   1   1  -8   30.09    1.41
   1   1  -8   31.75    1.95
  -1  -1   8   30.17    1.76
   1   1  -8   33.14    1.59
  -1  -1   7  469.36   16.48
   1   1  -7  503.06   16.39
   1   1  -7  498.40   16.53
  -1  -1   7  484.85   16.78
   1   1  -7  477.75   16.86
   1   1  -6  299.89   10.13
  -1  -1   6  292.56   10.21
   1   1  -6  303.22   10.25
  -1  -1   6  309.04   10.50
   1   1  -6  305.64   10.56
   1   1  -5  928.82   30.97
  -1  -1   5  942.14   31.28
   1   1  -5  934.27   31.34
  -1  -1   5  930.15   31.06
   1   1  -5  945.15   31.08
  -1  -1   4    3.17    0.57
   1   1  -4    3.59    0.61
  -1  -1   4    3.31    0.38
   1   1  -3  289.14    9.80
  -1  -1   3  286.86    9.78
  -1  -1   3  287.34    9.63
   1   1  -2   98.39    3.52
   1   1  -2  102.14    3.53
  -1  -1  -3  163.34    5.39
   1   1   3  145.13    5.39
  -1  -1  -3  155.39    5.33
   1   1   3  165.95    5.32
  -1  -1  -3  146.68    5.38
  -1  -1  -4   24.04    1.03
   1   1   4   23.07    1.02
   1   1   4   17.85    1.07
  -1  -1  -4   21.54    0.99
   1   1   4   20.80    0.96
  -1  -1  -4   23.37    1.04
   1   1   4   19.68    1.05
  -1  -1  -5  458.90   14.74
   1   1   5  432.23   14.73
  -1  -1  -5  443.15   14.75
   1   1   5  437.97   14.71
  -1  -1  -5  436.18   14.76
   1   1   5  409.94   14.78
   1   1   6  157.24    5.63
  -1  -1  -6  163.05    5.65
   1   1   6  160.12    5.63
  -1  -1  -6  158.95    5.68
  -1  -1  -6  159.27    5.68
   1   1   6  155.57    5.69
   1   1   7  953.78   31.45
  -1  -1  -7  914.80   31.52
   1   1   7  935.21   31.45
  -1  -1  -7  972.35   31.51
   1   1   7  926.38   31.53
  -1  -1  -8  457.44   15.07
   1   1   8  434.37   15.01
  -1  -1  -8  422.39   15.10
   1   1   8  450.42   15.04
   1   1   8  434.82   15.10
  -1  -1  -9   11.97    1.14
   1   1   9   14.93    1.20
   1   1   9   12.89    1.05
   1   1   9   13.07    1.07
  -1  -1  -9   10.74    1.12
   1   1  10 1024.53   35.29
   1   1  10 1063.49   35.24
  -1  -1 -10 1073.69   35.26
   1   1  10 1034.14   35.15
   1   1  11   59.37    2.81
   1   1  11   59.01    2.73
  -1  -1 -11   60.52    2.76
   1   1  11   54.66    2.58
   1   1  12   74.19    3.39
   1   1  12   78.05    3.32
  -1  -1 -12   73.03    3.34
   1   1  12   67.94    3.14
   1   1  13 1046.44   36.01
   1   1  13 1103.03   35.94
  -1  -1 -13 1080.43   35.96
   1   1  13 1027.77   35.78
   1   1  14   40.46    2.43
   1   1  14   39.37    2.31
  -1  -1 -14   39.00    2.40
   1   1  14   35.45    2.21
   1   1  15   24.62    2.05
   1   1  15   24.57    1.78
   1   1  15   26.17    2.07
  -1  -1 -15   26.10    2.06
  -1  -1 -16   44.71    2.75
   1   1  16   45.43    2.55
   1   1  16   50.18    2.73
   1   1  16   44.69    2.77
  -1  -1 -16   39.62    3.37
  -1  -1 -16   39.43    2.78
  -1  -1 -17   56.53    3.30
   1   1  17   62.53    3.30
   1   1  17   59.91    2.98
   1   1  17   59.12    3.31
  -1  -1 -17   58.10    3.93
  -1  -1 -17   55.65    3.21
  -1  -1 -18  122.05    5.40
   1   1  18  121.03    5.06
   1   1  18  126.62    5.28
   1   1  18  119.37    5.43
  -1  -1 -18  110.25    6.06
  -1  -1 -18  117.01    5.26
  -1  -1 -19    1.26    1.73
  -1  -1 -19    2.57    1.77
   1   1  19    1.95    1.64
   1   1  19    3.57    1.44
   1   1  19    3.69    1.77
   1   1  19    4.09    2.15
  -1  -1 -19    2.49    2.28
  -1  -1 -20  179.10    7.25
  -1  -1 -20  189.30    7.48
   1   1  20  189.16    7.29
   1   1  20  168.01    7.04
   1   1  20  171.74    7.50
   1   1  20  187.05    7.64
  -1  -1 -20  160.18    8.28
  -1  -1 -21    1.21    1.62
  -1  -1 -21    0.37    1.78
   1   1  21    0.33    1.69
   1   1  21    1.29    1.79
   1   1  21    0.62    1.72
  -1  -1 -21   -1.01    2.31
   1   1  22    1.32    1.70
   1   1  22    2.04    1.61
  -1  -1 -22    1.25    2.47
   1   1  23   -0.46    1.91
   1   1  23    0.26    1.73
  -1  -1 -23    1.33    2.67
   1   1  24    9.02    2.18
   1   2 -24    3.57    2.98
   1   2 -23   84.47    5.78
   1   2 -23   92.52    5.71
   1   2 -22    3.84    2.69
  -1  -2  22    2.72    1.70
  -1  -2  22    5.09    1.88
   1   2 -22    4.11    2.55
  -1  -2  22    3.43    1.88
   1   2 -21   13.25    2.82
  -1  -2  21   14.95    1.88
  -1  -2  21   14.95    1.53
  -1  -2  21   15.06    2.13
  -1  -2  21   19.27    2.37
  -1  -2  21   14.25    1.96
  -1  -2  20   24.58    1.85
   1   2 -20   25.64    3.19
  -1  -2  20   24.12    2.25
  -1  -2  20   27.26    2.41
  -1  -2  20   31.00    2.58
  -1  -2  20   22.12    2.29
   1   2 -19   21.36    2.92
  -1  -2  19   16.44    1.97
  -1  -2  19   22.46    2.13
  -1  -2  19   18.10    1.66
  -1  -2  19   21.49    2.36
  -1  -2  19   15.83    2.03
   1   2 -18   15.22    2.44
  -1  -2  18   10.71    1.38
  -1  -2  18   10.81    1.78
  -1  -2  18    9.51    1.56
  -1  -2  18   10.83    1.93
  -1  -2  18   10.25    1.84
  -1  -2  17  122.33    5.07
   1   2 -17  114.86    4.08
   1   2 -17  115.16    4.02
  -1  -2  17  129.13    5.23
  -1  -2  17  120.81    4.99
   1   2 -17  118.74    5.98
  -1  -2  17  125.96    5.37
  -1  -2  17  113.84    4.75
   1   2 -16   54.38    2.12
  -1  -2  16   54.31    3.11
  -1  -2  16   58.42    3.01
  -1  -2  16   57.91    2.89
  -1  -2  16   63.38    3.28
   1   2 -16   50.91    3.73
  -1  -2  16   50.03    2.68
  -1  -2  15   -1.39    1.34
   1   2 -15    0.21    0.55
  -1  -2  15    0.92    1.17
  -1  -2  15   -0.07    1.44
   1   2 -15    0.63    1.94
  -1  -2  15   -0.14    1.01
   1   2 -14   17.04    1.96
  -1  -2  14   15.94    1.77
   1   2 -14   18.83    0.99
  -1  -2  14   18.61    1.56
  -1  -2  14   18.52    1.92
   1   2 -14   13.25    2.10
  -1  -2  14   17.78    1.44
   1   2 -13  187.27    7.56
   1   2 -13  192.05    6.57
  -1  -2  13  181.00    7.13
  -1  -2  13  199.10    7.32
  -1  -2  13  198.64    7.45
   1   2 -13  184.47    7.77
  -1  -2  13  190.12    7.02
  -1  -2  12   27.95    1.98
   1   2 -12   27.10    2.27
  -1  -2  12   30.47    2.08
   1   2 -12   28.65    1.28
  -1  -2  12   27.27    1.79
  -1  -2  11  363.84   13.07
  -1  -2  11  361.28   12.93
   1   2 -11  374.79   12.46
  -1  -2  11  379.64   13.19
   1   2 -11  369.61   13.47
  -1  -2  10    4.40    0.83
   1   2 -10    5.88    0.47
   1   2 -10    4.29    1.09
  -1  -2  10    4.83    1.01
  -1  -2   9    5.93    0.79
  -1  -2   9    5.96    0.99
   1   2  -9    6.58    1.15
   1   2  -9    5.79    0.44
   1   2  -8   25.06    1.76
  -1  -2   8   23.99    1.54
  -1  -2   8   24.46    1.38
   1   2  -7 2167.84   71.31
  -1  -2   7 2161.71   71.18
  -1  -2   7 2110.71   71.04
   1   2  -6  120.25    4.67
  -1  -2   6  116.67    4.57
  -1  -2   6  134.15    4.53
  -1  -2   6  121.18    4.48
  -1  -2   5  391.01   13.55
   1   2  -5  401.64   13.63
  -1  -2   5  403.49   13.49
  -1  -2   5  397.11   13.48
   1   2  -4  184.30    7.13
  -1  -2   4  212.60    7.09
   1   2  -4  219.64    7.19
  -1  -2   4  207.84    7.12
   1   2  -3   22.59    1.11
   1   2  -3   24.43    1.10
  -1  -2   3   24.62    1.05
  -1  -2   3   25.86    1.08
   1   2  -3   24.29    1.09
   1   2  -2 1044.16   32.35
   1   2  -2  975.35   32.25
  -1  -2   2 1040.42   32.28
   1   2  -2  938.88   32.27
  -1  -2   2  907.05   32.26
   1   2  -2  964.78   32.30
   1   2  -1  548.75   18.39
   1   2  -1  558.13   18.40
   1   2   0 1246.14   43.89
   1   2   0 1369.31   43.75
   1   2   0 1310.33   43.79
   1   2   1  573.88   19.11
   1   2   2  653.29   21.42
  -1  -2  -2  648.73   21.43
   1   2   2  625.54   21.46
  -1  -2  -3  108.17    4.29
  -1  -2  -3  121.56    4.29
  -1  -2  -3  123.23    4.34
   1   2   3  125.98    4.32
   1   2   3  128.26    4.34
  -1  -2  -4  231.96    7.91
  -1  -2  -4  232.03    7.85
   1   2   4  234.52    7.94
  -1  -2  -4  214.28    7.94
   1   2   4  227.39    7.93
  -1  -2  -5   10.69    0.73
   1   2   5   11.26    0.81
  -1  -2  -5   11.95    0.79
   1   2   5   12.09    0.76
  -1  -2  -5    9.86    0.87
   1   2   5   11.42    0.86
   1   2   5   10.58    0.73
  -1  -2  -6  157.30    5.57
  -1  -2  -6  160.23    5.63
   1   2   6  162.76    5.70
   1   2   6  153.63    5.58
  -1  -2  -6  142.22    5.77
   1   2   6  157.28    5.75
   1   2   6  161.63    5.60
  -1  -2  -7  600.55   20.05
  -1  -2  -7  593.37   20.11
   1   2   7  583.03   20.18
   1   2   7  582.84   20.07
   1   2   7  601.52   20.30
   1   2   7  610.23   20.11
  -1  -2  -8  493.45   16.50
   1   2   8  483.42   16.65
  -1  -2  -8  477.43   16.57
   1   2   8  476.39   16.52
   1   2   8  488.00   16.80
   1   2   8  496.94   16.58
  -1  -2  -9   63.14    2.62
   1   2   9   59.71    2.62
   1   2   9   57.78    2.90
   1   2   9   64.40    2.71
   1   2   9   66.70    2.81
  -1  -2  -9   62.55    2.70
   1   2  10  337.31   11.80
   1   2  10  325.33   12.13
   1   2  10  335.57   11.91
   1   2  10  341.56   11.97
  -1  -2 -10  353.05   11.88
   1   2  11  136.05    5.29
  -1  -2 -11  151.61    5.44
   1   2  11  139.79    5.52
   1   2  11  134.13    5.71
   1   2  11  139.10    5.43
   1   2  12 2611.33   89.26
   1   2  12 2577.09   89.05
   1   2  12 2788.08   89.20
  -1  -2 -12 2761.47   89.15
   1   2  13    7.06    1.69
  -1  -2 -13    9.70    1.66
   1   2  13    6.99    1.49
   1   2  13    3.92    1.30
   1   2  14  428.62   15.35
   1   2  14  408.47   15.06
   1   2  14  447.14   15.26
  -1  -2 -14  447.45   15.24
   1   2  15   12.26    1.64
   1   2  15   10.77    1.36
   1   2  15    8.80    1.54
  -1  -2 -15   10.19    1.52
   1   2  16  341.79   12.70
   1   2  16  368.06   12.63
   1   2  16  337.86   12.36
  -1  -2 -16  360.73   12.57
  -1  -2 -16  324.90   12.65
  -1  -2 -17    5.35    1.58
   1   2  17    5.85    1.27
   1   2  17    4.04    1.58
  -1  -2 -17    2.38    1.67
   1   2  17    4.74    1.63
  -1  -2 -18   29.70    2.46
   1   2  18   29.95    2.61
   1   2  18   29.51    2.45
  -1  -2 -18   30.79    2.56
   1   2  19    6.90    1.82
   1   2  19    6.21    1.84
  -1  -2 -19    7.31    1.97
  -1  -2 -19    7.17    1.81
   1   2  20   -1.52    2.08
   1   2  20   -2.25    2.07
  -1  -2 -20   -0.09    1.76
  -1  -2 -20   -1.19    1.90
   1   2  21    9.15    1.99
   1   2  21    4.75    1.80
  -1  -2 -21    6.37    1.92
  -1  -2 -21    5.64    1.88
   1   2  22    1.46    1.79
   1   2  22    0.78    1.64
  -1  -2 -22    0.18    2.50
  -1  -2 -22    0.09    1.70
   1   2  23   -0.94    1.96
   1   2  23   -1.80    1.93
  -1  -2 -23   -0.19    2.77
  -1  -2 -23   -1.49    2.12
   1   2  24   -0.37    2.00
   1   2  24   -0.65    1.87
   1   3 -24   72.55    5.29
   1   3 -23    1.83    2.79
   1   3 -22    3.77    2.68
  -1  -3  22    2.96    1.67
   1   3 -22    1.38    2.58
  -1  -3  22    1.96    1.78
  -1  -3  22    2.06    1.74
  -1  -3  21    6.23    1.79
   1   3 -21    6.13    2.65
  -1  -3  21    3.37    1.57
  -1  -3  21    2.24    1.72
  -1  -3  21    3.68    1.68
  -1  -3  20  138.98    5.63
   1   3 -20  119.70    6.63
  -1  -3  20  117.11    5.16
  -1  -3  20  113.60    5.46
  -1  -3  20  132.52    5.71
  -1  -3  20  125.16    5.55
  -1  -3  19   30.59    2.37
  -1  -3  19   19.43    1.86
   1   3 -19   23.41    2.96
  -1  -3  19   19.89    2.14
  -1  -3  19   26.43    2.38
  -1  -3  19   22.23    2.35
  -1  -3  18   -0.60    1.57
  -1  -3  18    0.72    1.18
   1   3 -18   -1.33    2.17
  -1  -3  18    0.51    1.35
  -1  -3  18   -0.25    1.61
  -1  -3  18   -1.03    1.67
  -1  -3  17   -0.14    1.38
   1   3 -17    0.37    2.10
  -1  -3  17   -0.06    1.11
  -1  -3  17   -0.07    1.26
  -1  -3  17   -0.38    1.53
  -1  -3  17   -1.04    1.43
  -1  -3  16   32.35    2.17
  -1  -3  16   29.82    2.20
   1   3 -16   30.28    2.80
  -1  -3  16   28.68    1.94
  -1  -3  16   25.96    1.99
  -1  -3  16   28.18    2.24
   1   3 -16   31.12    2.55
  -1  -3  15  107.26    4.52
   1   3 -15   95.78    4.86
  -1  -3  15   95.10    4.34
  -1  -3  15  112.10    4.61
   1   3 -15   95.23    5.03
  -1  -3  15   99.18    4.37
   1   3 -14   12.29    2.03
  -1  -3  14   14.07    1.60
  -1  -3  14   12.73    1.72
  -1  -3  14   12.39    1.47
  -1  -3  14   14.72    1.47
  -1  -3  13  286.50   10.47
  -1  -3  13  271.84   10.39
   1   3 -13  284.45   11.03
  -1  -3  13  296.05   10.59
  -1  -3  13  306.39   10.48
  -1  -3  12  473.73   15.51
   1   3 -12  431.92   15.86
  -1  -3  12  408.32   15.33
  -1  -3  12  450.82   15.37
  -1  -3  11  382.37   13.41
   1   3 -11  373.36   13.76
  -1  -3  11  358.38   13.31
  -1  -3  11  409.08   13.37
   1   3 -10  703.94   24.20
  -1  -3  10  717.84   23.90
  -1  -3  10  689.21   23.83
  -1  -3  10  696.86   23.82
  -1  -3   9   85.68    3.61
   1   3  -9   85.47    3.87
  -1  -3   9   86.92    3.59
  -1  -3   9   96.43    3.61
  -1  -3   8   62.94    2.73
   1   3  -8   62.24    2.91
  -1  -3   8   64.47    2.71
  -1  -3   8   63.26    2.68
  -1  -3   7   36.27    1.79
   1   3  -7   38.74    1.99
  -1  -3   7   36.35    1.82
  -1  -3   7   37.30    1.77
   1   3  -6  474.74   17.16
  -1  -3   6  522.37   17.04
   1   3  -6  505.54   17.18
  -1  -3   6  505.22   17.04
   1   3  -5  119.34    4.39
  -1  -3   5  118.23    4.28
  -1  -3   5  115.81    4.31
   1   3  -5  122.43    4.44
  -1  -3   4  504.09   16.69
   1   3  -4  496.10   16.78
  -1  -3   4  473.54   16.73
   1   3  -4  505.28   16.82
   1   3  -4  515.72   16.85
  -1  -3   3    1.49    0.32
   1   3  -3    1.56    0.36
   1   3  -3    1.53    0.43
  -1  -3   3    1.81    0.38
   1   3  -3    1.42    0.42
  -1  -3   3    1.98    0.39
   1   3  -2    3.32    0.33
   1   3  -2    1.49    0.40
  -1  -3   2    1.59    0.38
  -1  -3   2    1.21    0.36
   1   3  -2    1.30    0.38
   1   3  -1  101.96    3.44
  -1  -3   1   95.30    3.58
   1   3  -1  104.72    3.57
  -1  -3   1   96.17    3.55
   1   3  -1  103.49    3.55
   1   3   0   25.86    1.10
  -1  -3   0   23.44    1.10
   1   3   0   24.55    1.01
  -1  -3   0   21.38    1.03
   1   3   1  154.62    5.53
  -1  -3  -1  144.89    5.52
   1   3   1  161.85    5.43
  -1  -3  -1  167.10    5.42
   1   3   2  156.97    5.48
   1   3   2  155.97    5.40
  -1  -3  -2  153.35    5.40
  -1  -3  -3  811.73   26.81
   1   3   3  806.71   26.80
   1   3   3  786.65   26.83
  -1  -3  -4  646.09   21.48
  -1  -3  -4  626.22   21.48
   1   3   4  649.69   21.47
   1   3   4  626.39   21.46
  -1  -3  -5    3.28    0.73
   1   3   5    3.38    0.66
  -1  -3  -5    2.68    0.65
  -1  -3  -5    2.73    0.58
   1   3   5    2.73    0.65
   1   3   5    2.24    0.66
   1   3   6 1861.03   62.41
  -1  -3  -6 1840.20   62.32
  -1  -3  -6 1917.61   62.23
  -1  -3  -6 1901.90   62.48
   1   3   6 1937.50   62.44
   1   3   6 1789.43   62.38
  -1  -3  -7  194.94    6.82
  -1  -3  -7  190.63    7.15
   1   3   7  193.80    7.10
   1   3   7  180.83    7.01
   1   3   7  190.96    7.02
  -1  -3  -7  197.53    6.94
  -1  -3  -8  197.34    6.96
   1   3   8  202.88    7.29
  -1  -3  -8  186.22    7.33
   1   3   8  203.68    7.07
  -1  -3  -8  187.86    7.06
   1   3   8  192.68    7.18
  -1  -3  -9    0.95    0.64
  -1  -3  -9    0.89    0.98
   1   3   9    1.50    1.02
   1   3   9    1.69    0.79
  -1  -3  -9    1.16    0.79
   1   3   9    2.07    0.86
  -1  -3 -10  266.14    9.04
   1   3  10  263.83    9.46
  -1  -3 -10  244.55    9.54
   1   3  10  259.59    9.22
   1   3  10  242.45    9.30
  -1  -3 -10  252.46    9.14
  -1  -3 -11  133.95    5.09
  -1  -3 -11  125.98    5.64
   1   3  11  138.37    5.53
   1   3  11  139.30    5.29
   1   3  11  132.39    5.40
  -1  -3 -11  132.01    5.19
  -1  -3 -12  650.94   22.12
   1   3  12  670.18   22.65
  -1  -3 -12  611.36   22.75
   1   3  12  644.54   22.28
  -1  -3 -12  664.26   22.24
   1   3  12  647.61   22.42
   1   3  13 1484.85   48.70
   1   3  13 1491.04   48.37
  -1  -3 -13 1454.30   48.28
   1   3  13 1452.97   48.50
  -1  -3 -14   12.40    2.19
  -1  -3 -14   18.47    1.70
   1   3  14   21.22    1.89
   1   3  14   18.80    1.81
   1   3  14   17.09    2.17
  -1  -3 -15    3.64    1.34
   1   3  15    3.44    1.37
   1   3  15    2.19    1.60
   1   3  15    3.24    1.37
  -1  -3 -16   59.38    3.72
  -1  -3 -16   71.34    3.49
   1   3  16   67.18    3.64
   1   3  16   71.24    3.83
   1   3  16   75.04    3.50
  -1  -3 -17   48.01    2.87
   1   3  17   49.91    2.96
   1   3  17   46.95    3.01
   1   3  17   43.97    3.05
  -1  -3 -17   48.65    3.19
  -1  -3 -18   31.05    2.42
   1   3  18   32.22    2.43
   1   3  18   29.07    2.65
   1   3  18   28.51    2.70
  -1  -3 -18   29.22    2.67
  -1  -3 -19  110.35    4.97
   1   3  19  112.80    5.10
   1   3  19  104.12    5.24
   1   3  19  104.67    5.42
  -1  -3 -19  107.32    5.27
  -1  -3 -20    2.56    1.84
   1   3  20    2.30    2.00
   1   3  20   -1.15    2.02
  -1  -3 -20    1.59    2.02
   1   3  21   37.18    3.08
   1   3  21   40.28    2.91
  -1  -3 -21   30.38    2.96
  -1  -3 -21   37.70    2.83
   1   3  22    4.72    1.84
   1   3  22    4.33    2.16
  -1  -3 -22    2.60    2.15
  -1  -3 -22    3.42    1.72
  -1  -3 -23    0.10    1.88
   1   3  23    3.28    2.03
   1   3  23    0.73    1.92
   1   3  24    4.15    2.03
   1   3  24    2.75    1.98
   1   4 -24    2.57    2.83
   1   4 -23   10.07    2.84
   1   4 -22    0.92    2.47
   1   4 -22    1.21    2.65
   1   4 -21   -0.49    2.70
   1   4 -21    0.72    2.34
  -1  -4  21    0.36    1.52
  -1  -4  21    2.28    1.67
  -1  -4  21    1.51    1.90
  -1  -4  21    4.08    1.73
  -1  -4  20   14.98    2.11
   1   4 -20   10.98    2.93
  -1  -4  20   12.19    1.71
  -1  -4  20   13.31    2.00
  -1  -4  20   11.55    2.11
  -1  -4  20   11.88    1.88
  -1  -4  19   78.43    3.92
  -1  -4  19   70.95    3.63
  -1  -4  19   64.02    3.69
  -1  -4  19   80.91    3.94
   1   4 -19   74.85    4.91
  -1  -4  19   72.68    3.83
  -1  -4  18  191.45    7.67
  -1  -4  18  202.90    7.73
  -1  -4  18  192.91    7.57
  -1  -4  18  180.32    7.66
  -1  -4  18  210.97    7.83
   1   4 -18  193.37    8.66
   1   4 -18  193.79    8.52
  -1  -4  17   91.10    4.12
   1   4 -17   84.84    4.80
  -1  -4  17   75.57    3.98
  -1  -4  17   88.28    4.11
   1   4 -17   82.12    4.86
  -1  -4  17   87.92    4.09
   1   4 -16   27.38    2.76
  -1  -4  16   27.61    2.11
  -1  -4  16   32.53    2.24
  -1  -4  16   24.76    2.06
  -1  -4  16   28.56    2.14
  -1  -4  15    1.20    1.28
  -1  -4  15   -1.12    1.38
  -1  -4  15    1.28    1.24
   1   4 -15   -0.21    1.87
  -1  -4  15    0.56    1.15
  -1  -4  14  352.69   12.08
   1   4 -14  330.95   12.65
  -1  -4  14  316.34   12.05
  -1  -4  14  336.28   12.00
   1   4 -13   78.43    4.11
  -1  -4  13   79.30    3.64
  -1  -4  13   76.48    3.62
  -1  -4  13   82.77    3.58
   1   4 -12  404.30   15.00
  -1  -4  12  420.39   14.56
  -1  -4  12  412.27   14.60
  -1  -4  12  419.47   14.54
  -1  -4  11   31.52    1.96
   1   4 -11   35.44    2.39
  -1  -4  11   31.68    2.05
  -1  -4  11   32.31    1.96
   1   4 -10  518.17   18.23
  -1  -4  10  522.82   17.86
  -1  -4  10  511.54   17.95
  -1  -4  10  527.69   17.89
  -1  -4   9   45.25    2.29
  -1  -4   9   49.47    2.21
   1   4  -9   46.36    2.48
   1   4  -9   42.24    2.44
  -1  -4   9   41.81    2.14
  -1  -4   8    3.54    0.87
  -1  -4   8    1.06    0.65
  -1  -4   8    2.40    0.75
   1   4  -8    0.30    0.93
   1   4  -8    0.93    0.83
  -1  -4   7 1140.30   37.59
   1   4  -7 1168.11   37.82
  -1  -4   7 1079.69   37.51
   1   4  -7 1128.07   37.73
   1   4  -6   84.64    3.23
  -1  -4   6   76.02    3.04
  -1  -4   6   78.68    2.96
   1   4  -6   77.00    3.13
   1   4  -6   75.10    3.20
  -1  -4   6   69.87    2.99
  -1  -4   5  175.86    6.22
   1   4  -5  179.75    6.32
  -1  -4   5  171.21    5.94
  -1  -4   5  180.51    6.13
   1   4  -5  170.24    6.25
  -1  -4   5  174.50    6.21
   1   4  -5  176.28    6.36
   1   4  -4  440.24   14.11
  -1  -4   4  421.21   14.06
  -1  -4   4  394.84   13.89
   1   4  -4  401.63   14.00
  -1  -4   4  413.04   13.94
  -1  -4   4  424.56   14.06
   1   4  -4  418.89   14.14
   1   4  -3    5.87    0.52
   1   4  -3    5.70    0.58
  -1  -4   3    4.07    0.57
  -1  -4   3    6.48    0.64
   1   4  -3    4.61    0.61
   1   4  -2  115.84    4.04
  -1  -4   2  112.02    4.18
   1   4  -2  127.95    4.21
  -1  -4   2  111.98    4.21
   1   4  -2  113.95    4.17
   1   4  -1    3.19    0.50
   1   4  -1    2.87    0.50
  -1  -4   1    6.57    0.58
   1   4   0  184.11    5.61
  -1  -4   0  147.20    5.66
   1   4   0  148.25    5.63
   1   4   1  371.96   12.70
   1   4   1  390.83   12.81
   1   4   1  388.58   12.68
  -1  -4  -1  350.77   12.80
   1   4   2  825.12   27.02
  -1  -4  -2  811.70   27.01
  -1  -4  -2  794.40   27.13
   1   4   2  801.59   27.12
   1   4   3  328.61   10.96
  -1  -4  -3  324.36   10.95
  -1  -4  -3  287.90   10.99
   1   4   3  335.34   11.04
  -1  -4  -4  268.22    9.44
   1   4   4  279.09    9.45
   1   4   4  267.38    9.46
  -1  -4  -4  265.50    9.54
  -1  -4  -5 2098.81   69.84
   1   4   5 2166.15   69.83
   1   4   5 2044.40   69.83
   1   4   5 2062.73   69.91
  -1  -4  -5 2126.25   69.85
  -1  -4  -6 1008.38   33.64
   1   4   6  990.89   33.63
  -1  -4  -6 1001.54   33.57
   1   4   6 1031.16   33.61
   1   4   6  958.95   33.57
  -1  -4  -7  532.59   17.69
  -1  -4  -7  506.17   17.95
   1   4   7  526.57   17.93
  -1  -4  -7  521.35   17.81
   1   4   7  497.42   17.90
   1   4   7  522.64   17.89
  -1  -4  -8  200.73    7.15
   1   4   8  195.46    7.41
  -1  -4  -8  202.64    7.29
  -1  -4  -8  191.69    7.45
   1   4   8  200.38    7.44
   1   4   8  196.85    7.40
   1   4   9  200.40    7.70
  -1  -4  -9  206.56    7.53
  -1  -4  -9  201.98    7.38
  -1  -4  -9  204.38    7.84
   1   4   9  217.02    7.78
   1   4   9  200.47    7.69
  -1  -4 -10  627.37   21.16
   1   4  10  622.90   21.36
  -1  -4 -10  610.28   21.01
  -1  -4 -10  626.63   21.57
   1   4  10  644.08   21.47
   1   4  10  589.11   21.35
   1   4  10  610.81   21.13
  -1  -4 -11   31.61    1.87
   1   4  11   26.27    2.01
  -1  -4 -11   27.42    2.11
  -1  -4 -11   32.27    1.76
   1   4  11   33.12    2.14
   1   4  11   28.78    2.03
   1   4  11   29.96    1.93
  -1  -4 -12   33.49    2.02
   1   4  12   31.15    2.22
  -1  -4 -12   34.61    1.88
  -1  -4 -12   31.21    2.44
   1   4  12   33.78    2.39
   1   4  12   27.75    2.26
   1   4  12   32.60    2.12
   1   4  13   40.13    2.65
  -1  -4 -13   43.82    2.42
  -1  -4 -13   36.89    2.88
  -1  -4 -13   44.11    2.23
   1   4  13   45.22    2.84
   1   4  13   39.46    2.43
   1   4  14    8.96    1.58
  -1  -4 -14   10.44    1.40
  -1  -4 -14    7.80    1.20
  -1  -4 -14    7.56    1.78
   1   4  14    8.89    1.83
   1   4  14   10.24    1.50
   1   4  15   44.02    2.86
  -1  -4 -15   48.04    2.63
  -1  -4 -15   47.86    3.24
   1   4  15   44.19    3.03
   1   4  15   45.61    2.71
   1   4  16    2.21    1.34
  -1  -4 -16    2.26    1.70
   1   4  16    4.64    1.56
  -1  -4 -16    3.16    1.39
   1   4  16    1.86    1.78
  -1  -4 -16    3.79    1.81
   1   4  17   90.34    4.24
  -1  -4 -17   89.55    4.18
  -1  -4 -17   77.44    4.56
   1   4  17   95.24    4.51
   1   4  17   88.32    4.60
  -1  -4 -17   85.10    4.90
   1   4  18   65.58    3.38
  -1  -4 -18   62.39    3.27
  -1  -4 -18   50.06    3.71
   1   4  18   58.38    3.64
   1   4  18   56.78    3.73
  -1  -4 -18   54.97    3.93
   1   4  19   27.24    2.52
  -1  -4 -19   21.05    2.62
  -1  -4 -19   25.13    2.38
   1   4  19   21.14    2.70
   1   4  19   24.93    2.81
  -1  -4 -19   20.02    2.91
  -1  -4 -20   88.42    4.89
  -1  -4 -20   90.56    4.40
   1   4  20   93.09    4.58
   1   4  20   89.18    4.85
   1   4  20   95.33    5.00
  -1  -4 -20   83.33    5.37
  -1  -4 -21   75.46    4.58
  -1  -4 -21   83.10    4.19
   1   4  21   79.89    4.28
   1   4  21   85.65    4.63
   1   4  21   82.10    4.65
  -1  -4 -21   71.62    5.08
  -1  -4 -22    0.69    2.39
  -1  -4 -22    2.55    1.83
   1   4  22    4.90    2.08
  -1  -4 -22    2.62    2.64
   1   4  22    2.90    2.08
   1   4  23   64.26    4.21
   1   4  23   67.89    3.94
  -1  -4 -23   65.73    3.93
  -1  -4 -23   62.22    5.03
   1   4  24    1.62    1.95
   1   4  24    1.15    2.00
   1   5 -22    9.70    2.72
   1   5 -22    7.82    2.74
   1   5 -21   50.66    4.02
  -1  -5  21   59.06    3.48
  -1  -5  21   49.64    3.28
   1   5 -21   57.27    4.64
  -1  -5  21   53.50    3.45
  -1  -5  21   54.57    3.27
  -1  -5  20   25.40    2.39
  -1  -5  20   25.06    2.17
   1   5 -20   23.52    3.10
   1   5 -20   22.75    2.99
  -1  -5  20   25.93    2.38
   1   5 -20   19.61    2.92
  -1  -5  20   30.09    2.58
  -1  -5  20   26.53    2.43
  -1  -5  19    2.87    1.81
  -1  -5  19    5.20    1.80
  -1  -5  19    4.40    1.60
   1   5 -19    1.00    2.56
  -1  -5  19    3.14    1.81
  -1  -5  19    2.94    1.86
   1   5 -19    2.56    2.27
  -1  -5  18  540.88   20.71
  -1  -5  18  628.83   20.73
   1   5 -18  580.24   21.67
  -1  -5  18  604.91   20.71
  -1  -5  18  589.65   20.71
   1   5 -17   29.81    3.24
  -1  -5  17   30.45    2.47
  -1  -5  17   32.61    2.51
  -1  -5  17   31.42    2.38
  -1  -5  17   30.37    2.44
  -1  -5  16  195.55    7.75
  -1  -5  16  200.13    7.61
   1   5 -16  183.91    8.32
  -1  -5  16  202.75    7.65
  -1  -5  15    9.36    1.56
  -1  -5  15   11.01    1.57
   1   5 -15    6.19    1.98
  -1  -5  15    8.76    1.49
  -1  -5  14   11.17    1.57
   1   5 -14    9.68    1.99
  -1  -5  14   10.43    1.54
  -1  -5  14    6.85    1.32
  -1  -5  13  165.28    6.24
   1   5 -13  157.17    6.78
  -1  -5  13  153.75    6.34
  -1  -5  13  164.87    6.26
  -1  -5  12    1.16    1.15
   1   5 -12   -0.48    1.45
  -1  -5  12   -1.03    1.30
  -1  -5  12   -0.52    1.04
  -1  -5  11   40.94    2.28
   1   5 -11   36.49    2.44
  -1  -5  11   39.12    2.10
   1   5 -11   33.86    2.43
  -1  -5  11   36.88    2.12
  -1  -5  10  240.88    8.99
   1   5 -10  241.51    9.18
  -1  -5  10  247.75    8.79
   1   5 -10  242.77    9.20
  -1  -5  10  251.80    8.89
  -1  -5   9   93.37    4.22
  -1  -5   9  103.85    4.09
  -1  -5   9  104.89    4.02
   1   5  -9   98.82    4.29
   1   5  -9  105.81    4.45
   1   5  -8  261.16    9.52
  -1  -5   8  266.63    9.25
  -1  -5   8  256.57    9.33
  -1  -5   8  260.68    9.33
   1   5  -8  271.79    9.64
   1   5  -7  848.74   28.42
  -1  -5   7  812.74   28.20
   1   5  -7  824.56   28.48
  -1  -5   7  851.33   28.33
   1   5  -7  855.24   28.57
  -1  -5   7  859.79   28.31
  -1  -5   6    7.61    0.90
   1   5  -6    7.86    0.94
  -1  -5   6    9.72    0.89
   1   5  -6    6.21    0.95
  -1  -5   6    8.77    0.56
  -1  -5   6    8.47    0.94
   1   5  -6    7.31    1.02
   1   5  -5    0.67    0.61
  -1  -5   5    0.78    0.66
   1   5  -5    1.90    0.71
  -1  -5   5    0.39    0.65
  -1  -5   5    2.31    0.65
   1   5  -5   -0.24    0.65
  -1  -5   5    1.25    0.44
   1   5  -4  106.46    3.76
  -1  -5   4  114.91    4.16
   1   5  -4  113.12    4.12
   1   5  -4  111.14    4.01
  -1  -5   4  104.62    3.99
   1   5  -4  108.28    4.16
  -1  -5   4  110.24    4.14
  -1  -5   3  746.10   24.22
   1   5  -3  713.57   24.11
   1   5  -3  720.21   23.99
  -1  -5   3  684.90   24.14
   1   5  -3  710.36   24.15
  -1  -5   3  741.69   24.17
   1   5  -2  535.74   18.24
  -1  -5   2  533.87   18.28
  -1  -5   2  561.92   18.34
   1   5  -2  558.27   18.24
   1   5  -2  524.40   18.09
  -1  -5   1  346.17   11.52
   1   5  -1  349.91   11.43
  -1  -5   1  309.55   11.45
   1   5  -1  329.24   11.37
  -1  -5   0 1599.07   53.73
   1   5   0 1614.83   53.67
   1   5   0 1570.32   53.58
  -1  -5   0 1646.85   53.42
   1   5   1  455.45   15.55
   1   5   1  450.22   15.66
  -1  -5  -1  454.75   15.72
   1   5   1  476.35   15.54
   1   5   2    0.33    0.65
   1   5   2    1.57    0.55
  -1  -5  -2    0.21    0.65
  -1  -5  -3   51.26    2.23
   1   5   3   52.19    2.25
  -1  -5  -3   53.56    2.38
   1   5   3   54.20    2.35
   1   5   4    3.21    0.77
  -1  -5  -4    3.93    0.73
   1   5   4    3.66    0.73
  -1  -5  -4    3.11    0.87
  -1  -5  -4    4.89    0.90
  -1  -5  -5 1144.97   37.69
   1   5   5 1161.24   37.69
   1   5   5 1151.47   37.73
  -1  -5  -5 1025.22   37.64
   1   5   5 1119.52   37.84
  -1  -5  -5 1141.45   37.82
  -1  -5  -6  167.97    6.08
   1   5   6  161.26    6.03
   1   5   6  158.10    6.05
  -1  -5  -6  144.65    5.98
  -1  -5  -6  166.08    6.10
   1   5   6  155.88    6.13
  -1  -5  -7  525.51   18.47
  -1  -5  -7  544.80   18.43
   1   5   7  529.21   18.52
   1   5   7  530.60   18.43
   1   5   7  534.21   18.43
  -1  -5  -8  277.86   10.00
  -1  -5  -8  272.14   10.30
  -1  -5  -8  294.19   10.17
   1   5   8  273.24   10.27
   1   5   8  284.50   10.23
   1   5   8  284.85   10.22
  -1  -5  -9  360.25   12.41
  -1  -5  -9  341.27   12.78
  -1  -5  -9  359.11   12.56
   1   5   9  355.87   12.74
   1   5   9  364.18   12.77
   1   5   9  342.23   12.65
  -1  -5 -10   30.81    1.76
  -1  -5 -10   30.99    1.96
   1   5  10   30.86    2.09
  -1  -5 -10   27.95    2.15
   1   5  10   31.66    2.13
   1   5  10   28.95    2.10
   1   5  11   35.14    2.26
  -1  -5 -11   32.22    2.04
  -1  -5 -11   33.71    1.86
  -1  -5 -11   29.17    2.29
   1   5  11   36.57    2.36
   1   5  11   29.21    2.16
   1   5  11   32.15    2.00
   1   5  12  189.90    7.59
  -1  -5 -12  190.61    7.30
  -1  -5 -12  198.93    7.12
  -1  -5 -12  173.30    7.73
   1   5  12  197.10    7.67
   1   5  12  197.64    7.33
   1   5  12  188.60    7.60
  -1  -5 -13   51.87    2.72
   1   5  13   49.27    2.97
  -1  -5 -13   50.50    2.45
  -1  -5 -13   41.95    3.07
   1   5  13   51.60    3.08
   1   5  13   37.74    2.89
   1   5  13   50.18    2.71
   1   5  14   66.63    3.63
  -1  -5 -14   68.63    3.31
  -1  -5 -14   72.06    3.13
  -1  -5 -14   62.38    3.87
   1   5  14   67.11    3.74
   1   5  14   69.87    3.39
   1   5  14   61.30    3.57
   1   5  15   32.03    2.26
   1   5  15   21.06    2.47
  -1  -5 -15   36.03    2.29
   1   5  15   32.12    2.53
  -1  -5 -15   29.63    2.67
   1   5  15   34.53    2.74
  -1  -5 -15   31.43    1.98
  -1  -5 -15   26.16    2.70
   1   5  16   -0.86    1.52
  -1  -5 -16    0.07    1.33
   1   5  16   -0.66    1.67
  -1  -5 -16   -1.55    1.96
   1   5  16   -1.84    1.88
  -1  -5 -16   -0.38    1.22
  -1  -5 -16   -0.36    2.01
   1   5  17   96.78    4.47
  -1  -5 -17   95.53    4.37
   1   5  17   95.25    4.77
  -1  -5 -17   87.04    4.93
   1   5  17   98.31    4.93
  -1  -5 -17   83.37    5.00
   1   5  18    0.16    1.63
  -1  -5 -18    1.78    2.24
  -1  -5 -18    1.84    1.49
   1   5  18    1.35    2.04
   1   5  18   -0.11    2.02
  -1  -5 -18    0.54    2.11
   1   5  19  113.74    5.33
  -1  -5 -19  125.02    5.24
   1   5  19  123.22    5.74
  -1  -5 -19  102.35    5.71
   1   5  19  118.72    5.82
  -1  -5 -19  111.20    6.11
   1   5  20   15.35    2.12
  -1  -5 -20   11.36    2.53
  -1  -5 -20   16.54    2.04
   1   5  20   16.78    2.42
   1   5  20   11.95    2.44
  -1  -5 -20   15.45    2.91
  -1  -5 -21   34.83    3.24
  -1  -5 -21   38.27    2.75
   1   5  21   34.09    2.85
   1   5  21   34.47    3.16
   1   5  21   38.84    3.37
  -1  -5 -21   29.92    3.56
  -1  -5 -22   11.98    2.80
  -1  -5 -22   15.05    2.22
   1   5  22   13.19    2.39
  -1  -5 -22   10.48    2.91
   1   5  22   11.55    2.47
  -1  -5 -23  107.33    5.23
   1   5  23   99.22    5.51
   1   5  23  112.87    5.30
   1   5  24    6.31    2.36
   1   5  24    8.80    2.22
   1   6 -22    2.79    2.66
   1   6 -21   20.18    2.94
  -1  -6  21   23.99    2.34
  -1  -6  21   27.21    2.50
   1   6 -21   23.00    3.28
  -1  -6  20   14.68    1.99
   1   6 -20   17.39    3.07
   1   6 -20   15.01    2.53
  -1  -6  20   17.53    2.20
  -1  -6  20   16.50    2.18
  -1  -6  20   16.99    2.11
  -1  -6  20   15.95    2.09
   1   6 -19   48.43    3.60
  -1  -6  19   41.01    2.95
  -1  -6  19   43.07    3.05
  -1  -6  19   43.61    3.01
   1   6 -19   42.83    3.97
  -1  -6  19   46.74    2.97
   1   6 -18   24.37    3.22
  -1  -6  18   29.36    2.50
  -1  -6  18   24.77    2.42
  -1  -6  18   25.33    2.24
   1   6 -17  169.93    7.92
  -1  -6  17  173.95    6.98
  -1  -6  17  173.44    7.15
  -1  -6  17  180.03    7.03
  -1  -6  16   30.12    2.28
   1   6 -16   28.78    2.91
  -1  -6  16   26.01    2.39
  -1  -6  16   30.11    2.31
  -1  -6  15    2.32    1.44
   1   6 -15    1.93    1.90
  -1  -6  15    0.30    1.40
  -1  -6  15    2.83    1.32
  -1  -6  14  111.44    4.55
   1   6 -14  105.68    5.13
  -1  -6  14   99.47    4.67
  -1  -6  14  106.79    4.56
  -1  -6  13   62.03    3.25
  -1  -6  13   64.43    3.04
   1   6 -13   54.76    3.52
   1   6 -13   63.86    3.64
  -1  -6  13   63.76    3.13
  -1  -6  12    9.75    1.56
  -1  -6  12   12.10    1.43
  -1  -6  12   11.85    1.38
   1   6 -12   11.08    1.73
   1   6 -12    8.29    1.65
  -1  -6  11  534.57   18.58
  -1  -6  11  554.82   18.46
  -1  -6  11  499.54   18.33
   1   6 -11  515.62   18.75
  -1  -6  11  544.92   18.31
   1   6 -11  547.71   18.92
  -1  -6  10   13.94    1.53
  -1  -6  10    9.81    1.36
  -1  -6  10   11.10    1.32
   1   6 -10   10.06    1.53
  -1  -6  10   13.32    1.32
   1   6 -10   12.53    1.51
  -1  -6   9   86.44    3.41
   1   6  -9   82.70    3.67
  -1  -6   9   76.75    3.47
   1   6  -9   78.91    3.86
  -1  -6   9   79.56    3.49
  -1  -6   8   77.34    3.18
   1   6  -8   66.43    3.40
   1   6  -8   81.48    3.46
  -1  -6   8   74.56    3.30
  -1  -6   8   77.69    3.30
   1   6  -8   79.35    3.60
   1   6  -7  311.29   10.66
  -1  -6   7  298.41   10.54
  -1  -6   7  294.82   10.39
   1   6  -7  289.71   10.54
  -1  -6   7  289.96   10.02
  -1  -6   7  313.46   10.54
   1   6  -7  308.27   10.76
  -1  -6   6   16.21    1.38
   1   6  -6   24.95    1.51
  -1  -6   6   18.75    1.37
   1   6  -6   17.60    1.50
   1   6  -6   15.50    1.33
  -1  -6   6   17.59    1.05
   1   6  -5 1705.59   57.03
   1   6  -5 1767.88   57.48
  -1  -6   5 1747.52   57.53
   1   6  -5 1715.92   57.36
  -1  -6   5 1690.22   57.29
  -1  -6   5 1774.38   57.46
   1   6  -5 1736.35   57.55
   1   6  -4  115.92    4.21
  -1  -6   4  115.58    4.37
   1   6  -4  106.55    4.07
  -1  -6   4  101.97    4.16
   1   6  -4  111.87    4.28
  -1  -6   4  112.41    4.28
   1   6  -3  303.22   10.55
  -1  -6   3  294.15   10.68
   1   6  -3  307.71   10.42
  -1  -6   3  303.10   10.67
   1   6  -3  308.35   10.61
  -1  -6   3  308.72   10.67
  -1  -6   2   17.31    1.26
   1   6  -2   16.52    1.10
   1   6  -2   18.33    1.05
  -1  -6   2   16.44    1.26
   1   6  -2   17.16    1.19
  -1  -6   2   16.41    1.29
  -1  -6   1 2550.16   83.61
   1   6  -1 2524.32   83.46
   1   6  -1 2488.26   83.40
  -1  -6   0  211.92    7.31
   1   6   0  207.30    7.19
   1   6   0  184.83    7.07
  -1  -6   0  202.96    6.86
   1   6   1  608.79   19.88
   1   6   1  584.16   19.89
   1   6   1  586.00   20.01
  -1  -6  -1  587.12   19.79
  -1  -6  -1  577.06   20.09
   1   6   2  379.13   13.09
  -1  -6  -2  373.74   13.15
   1   6   2  380.28   12.98
   1   6   3    2.98    0.86
   1   6   3    4.24    0.78
  -1  -6  -3    3.86    0.71
  -1  -6  -3    2.92    0.81
  -1  -6  -4  858.98   28.63
   1   6   4  865.01   28.66
   1   6   4  860.40   28.74
  -1  -6  -4  812.86   28.76
  -1  -6  -4  842.98   28.90
   1   6   5  672.34   22.59
  -1  -6  -5  662.38   22.58
   1   6   5  638.41   22.80
  -1  -6  -5  661.97   22.67
   1   6   5  667.74   22.65
  -1  -6  -5  668.69   22.81
  -1  -6  -6  112.54    4.50
   1   6   6  104.27    4.51
  -1  -6  -6  104.15    4.46
   1   6   6  110.71    4.51
  -1  -6  -6  114.23    4.61
   1   6   6  109.33    4.69
  -1  -6  -7   23.36    1.74
   1   6   7   26.44    1.77
   1   6   7   22.55    1.69
  -1  -6  -7   21.22    1.63
  -1  -6  -7   24.27    1.76
   1   6   7   23.30    1.76
  -1  -6  -8   23.14    1.83
   1   6   8   25.63    1.90
  -1  -6  -8   23.62    1.78
   1   6   8   24.56    1.87
   1   6   8   24.64    1.76
  -1  -6  -9    0.75    0.89
  -1  -6  -9    0.36    1.14
   1   6   9    2.32    1.20
  -1  -6  -9    1.41    1.08
   1   6   9    1.66    1.22
   1   6   9    0.74    1.14
  -1  -6 -10  174.43    6.77
  -1  -6 -10  177.15    7.19
   1   6  10  175.23    7.15
  -1  -6 -10  185.30    6.99
   1   6  10  185.93    7.16
   1   6  10  182.04    7.11
  -1  -6 -11  204.11    7.56
  -1  -6 -11  199.23    8.08
   1   6  11  210.67    8.01
   1   6  11  197.77    7.95
  -1  -6 -11  208.35    7.80
   1   6  11  199.20    7.99
  -1  -6 -12   88.49    3.74
  -1  -6 -12   86.62    4.37
   1   6  12   86.53    4.21
  -1  -6 -12   84.57    3.91
   1   6  12   89.14    4.29
   1   6  12   77.58    4.04
  -1  -6 -13    0.15    1.11
  -1  -6 -13    1.39    1.21
   1   6  13   -0.96    1.56
  -1  -6 -13    0.20    1.49
   1   6  13    0.26    1.59
   1   6  13    0.38    1.24
   1   6  13   -0.35    1.57
  -1  -6 -14    3.41    1.27
   1   6  14    2.10    1.49
  -1  -6 -14    2.55    1.68
  -1  -6 -14    4.25    1.21
   1   6  14    3.36    1.67
   1   6  14    5.01    1.71
   1   6  14    3.43    1.34
   1   6  15   19.52    2.21
   1   6  15   22.46    2.05
  -1  -6 -15   18.06    1.92
   1   6  15   18.30    2.19
  -1  -6 -15   19.48    2.44
   1   6  15   21.87    2.33
  -1  -6 -15   14.43    2.26
  -1  -6 -15   20.00    1.66
   1   6  16    4.54    1.93
   1   6  16    3.52    1.55
  -1  -6 -16    5.90    1.58
   1   6  16    8.86    1.92
  -1  -6 -16    1.01    2.19
   1   6  16    7.52    1.89
  -1  -6 -16    5.34    1.27
  -1  -6 -16    4.49    2.09
   1   6  17   53.98    3.85
   1   6  17   60.45    3.42
   1   6  17   63.88    3.81
  -1  -6 -17   57.99    3.30
  -1  -6 -17   55.23    4.04
   1   6  17   62.98    3.92
  -1  -6 -17   61.28    3.12
  -1  -6 -17   58.93    4.15
   1   6  18  235.41    8.96
  -1  -6 -18  237.11    8.87
   1   6  18  220.44    9.31
  -1  -6 -18  207.50    9.42
   1   6  18  246.68    9.49
  -1  -6 -18  209.02    9.61
   1   6  19   14.61    2.18
  -1  -6 -19   16.23    2.82
  -1  -6 -19   13.90    2.05
   1   6  19   15.96    2.59
   1   6  19   15.50    2.56
  -1  -6 -19   14.45    2.63
   1   6  20   55.90    3.37
  -1  -6 -20   55.24    3.25
   1   6  20   47.74    3.52
  -1  -6 -20   46.27    3.78
   1   6  20   55.53    3.76
  -1  -6 -20   46.18    3.93
   1   6  21   10.81    2.07
  -1  -6 -21    9.70    2.49
  -1  -6 -21   11.48    1.94
   1   6  21   11.90    2.37
   1   6  21    9.59    2.46
  -1  -6 -21    9.69    2.66
  -1  -6 -22   49.68    3.25
   1   6  22   50.24    3.42
   1   6  22   45.95    3.68
  -1  -6 -22   48.74    3.89
  -1  -6 -22   43.83    4.25
   1   6  23   11.55    2.57
   1   6  23    8.90    2.33
  -1  -6 -23    8.82    2.59
  -1  -6 -23   11.61    2.23
   1   6  24    2.49    2.07
   1   7 -21    5.83    2.66
   1   7 -20   -0.47    2.42
  -1  -7  20    0.97    1.58
  -1  -7  20    0.08    1.73
  -1  -7  20   -0.09    1.70
   1   7 -19    1.35    2.06
   1   7 -19    5.41    2.61
  -1  -7  19    4.21    1.79
  -1  -7  19    7.99    1.82
  -1  -7  19    7.45    1.81
   1   7 -18   57.32    3.71
  -1  -7  18   57.37    3.51
  -1  -7  18   55.94    3.31
   1   7 -18   57.35    4.20
  -1  -7  18   59.31    3.37
  -1  -7  17   -0.26    1.66
   1   7 -17    0.51    2.23
  -1  -7  17    0.41    1.66
   1   7 -17    0.10    1.79
  -1  -7  17   -1.81    1.62
  -1  -7  16    1.33    1.65
   1   7 -16    0.47    2.33
  -1  -7  16    1.86    1.56
   1   7 -16   -0.26    2.42
  -1  -7  16    2.45    1.55
  -1  -7  15   95.87    4.67
  -1  -7  15   98.44    4.41
   1   7 -15   97.36    5.12
   1   7 -15  104.68    5.28
  -1  -7  15  104.96    4.55
  -1  -7  14    0.69    1.53
  -1  -7  14    0.07    1.32
   1   7 -14    0.70    1.77
  -1  -7  14    1.70    1.29
   1   7 -14    0.55    1.74
  -1  -7  13  103.23    4.80
  -1  -7  13  113.02    4.72
  -1  -7  13  109.88    4.71
   1   7 -13  103.82    5.06
  -1  -7  13  109.96    4.58
   1   7 -13  102.51    5.18
  -1  -7  12  101.14    4.62
  -1  -7  12  103.74    4.52
  -1  -7  12  105.38    4.49
   1   7 -12   96.75    4.80
  -1  -7  12  102.84    4.35
   1   7 -12  113.89    5.11
  -1  -7  11   15.72    1.76
  -1  -7  11   16.04    1.59
  -1  -7  11   17.51    1.61
   1   7 -11   16.08    1.87
  -1  -7  11   17.19    1.58
   1   7 -11   19.84    2.08
  -1  -7  10   21.08    1.69
  -1  -7  10   14.31    1.57
   1   7 -10   15.40    1.70
  -1  -7  10   20.41    1.63
   1   7 -10   12.62    1.79
   1   7  -9  540.28   18.95
   1   7  -9  556.93   19.02
  -1  -7   9  539.10   18.88
  -1  -7   9  540.55   18.77
   1   7  -9  549.47   19.20
  -1  -7   8  136.95    5.20
   1   7  -8  142.43    5.32
   1   7  -8  135.79    5.47
  -1  -7   8  132.73    5.13
   1   7  -8  125.98    5.20
  -1  -7   8  124.04    4.48
   1   7  -7 1357.98   46.41
   1   7  -7 1495.50   46.97
  -1  -7   7 1422.31   46.95
  -1  -7   7 1421.00   46.83
   1   7  -7 1415.86   47.05
   1   7  -7 1372.33   46.82
  -1  -7   7 1386.17   46.42
   1   7  -6   77.42    2.84
  -1  -7   6   81.44    3.57
   1   7  -6   82.37    3.46
   1   7  -6   79.57    3.34
  -1  -7   6   78.70    3.15
   1   7  -6   79.95    3.57
  -1  -7   6   81.32    3.46
   1   7  -5  992.91   32.40
  -1  -7   5  984.41   32.54
   1   7  -5  941.13   32.26
  -1  -7   5  929.49   32.30
   1   7  -5  946.37   32.48
  -1  -7   5  995.11   32.46
   1   7  -4  451.41   15.23
  -1  -7   4  452.53   15.44
   1   7  -4  437.48   15.09
  -1  -7   4  432.16   15.29
   1   7  -4  428.67   15.29
  -1  -7   4  463.50   15.39
   1   7  -3  111.78    4.27
  -1  -7   3  115.08    4.47
   1   7  -3  110.91    4.13
   1   7  -3  108.88    4.31
  -1  -7   3  109.82    4.45
  -1  -7   3  110.98    4.44
   1   7  -2  204.73    7.04
  -1  -7   2  180.03    7.13
  -1  -7   2  195.67    7.19
   1   7  -2  195.52    6.98
  -1  -7   2  191.66    7.23
   1   7  -1   19.03    1.18
  -1  -7   1   14.98    1.40
   1   7  -1   14.93    1.14
  -1  -7   1   13.31    1.27
   1   7   0   57.50    2.35
   1   7   0   47.96    2.34
  -1  -7   0   58.14    2.09
   1   7   0   52.23    2.43
  -1  -7   0   53.76    2.58
   1   7   1  384.66   12.71
   1   7   1  351.20   12.69
  -1  -7  -1  374.63   12.55
   1   7   1  364.07   12.81
  -1  -7  -1  364.58   12.95
   1   7   2  214.68    7.54
   1   7   2  209.60    7.51
   1   7   2  211.86    7.65
  -1  -7  -2  206.47    7.45
  -1  -7  -2  208.72    7.77
   1   7   3  146.40    5.63
   1   7   3  151.19    5.56
  -1  -7  -3  143.54    5.70
  -1  -7  -4    2.62    1.16
   1   7   4    2.51    0.98
  -1  -7  -4    3.10    0.89
   1   7   4    4.14    1.05
  -1  -7  -4    1.75    0.93
   1   7   5    6.72    1.81
  -1  -7  -5    3.04    1.00
  -1  -7  -5    3.05    1.02
   1   7   5    3.46    1.05
  -1  -7  -5    2.37    1.48
  -1  -7  -6  129.84    4.98
   1   7   6  114.27    4.90
   1   7   6  116.44    5.10
   1   7   6  121.16    4.94
  -1  -7  -6  122.60    4.98
  -1  -7  -6  123.42    5.17
  -1  -7  -7    8.95    1.39
   1   7   7   13.31    1.39
   1   7   7   12.83    1.50
   1   7   7   12.07    1.40
  -1  -7  -7    9.71    1.35
  -1  -7  -7   14.65    1.62
  -1  -7  -8   11.44    1.44
   1   7   8   12.12    1.52
   1   7   8    9.81    1.49
   1   7   8   12.00    1.40
  -1  -7  -8   10.81    1.44
  -1  -7  -8   11.55    1.46
  -1  -7  -9   20.15    1.90
   1   7   9   22.20    1.94
  -1  -7  -9   20.63    1.88
   1   7   9   21.72    1.85
   1   7   9   18.87    1.83
  -1  -7 -10  278.48   10.34
  -1  -7 -10  290.87   10.74
   1   7  10  282.50   10.76
  -1  -7 -10  287.12   10.58
   1   7  10  292.77   10.69
   1   7  10  279.48   10.64
  -1  -7 -11   38.47    2.36
  -1  -7 -11   39.51    2.86
  -1  -7 -11   42.86    2.59
   1   7  11   42.11    2.83
   1   7  11   41.93    2.81
   1   7  11   34.91    2.59
  -1  -7 -12  585.84   19.77
  -1  -7 -12  549.54   20.32
   1   7  12  556.88   20.30
  -1  -7 -12  591.97   20.04
   1   7  12  569.21   20.23
   1   7  12  554.24   20.22
   1   7  13    4.92    1.71
  -1  -7 -13    3.12    1.32
   1   7  13    1.81    1.74
  -1  -7 -13    3.38    1.58
  -1  -7 -13    3.69    1.95
   1   7  13    2.34    1.87
  -1  -7 -13    3.74    1.80
   1   7  14   40.65    2.60
   1   7  14   35.59    2.81
   1   7  14   42.27    3.03
  -1  -7 -14   40.37    2.68
  -1  -7 -14   36.88    3.22
   1   7  14   43.04    3.05
  -1  -7 -14   38.00    3.01
  -1  -7 -14   38.81    2.39
   1   7  15   73.71    3.74
   1   7  15   72.89    4.05
  -1  -7 -15   70.56    3.67
   1   7  15   66.33    3.98
  -1  -7 -15   72.63    4.38
   1   7  15   80.89    4.15
  -1  -7 -15   63.86    4.19
  -1  -7 -15   74.13    3.44
   1   7  16  155.86    6.39
   1   7  16  149.60    6.75
  -1  -7 -16  148.84    6.30
   1   7  16  148.15    6.78
  -1  -7 -16  137.83    6.93
   1   7  16  161.24    6.82
  -1  -7 -16  141.28    6.86
  -1  -7 -16  155.36    6.04
   1   7  17   12.78    2.07
   1   7  17   11.33    2.37
  -1  -7 -17   15.79    2.02
   1   7  17   13.75    2.22
  -1  -7 -17   14.12    2.68
   1   7  17   22.91    2.51
  -1  -7 -17   15.55    2.57
  -1  -7 -17   14.57    1.70
   1   7  18    4.70    1.78
   1   7  18    5.76    2.16
  -1  -7 -18    5.16    1.69
   1   7  18    4.34    2.27
  -1  -7 -18    4.28    2.40
   1   7  18    3.04    2.34
  -1  -7 -18    4.91    1.38
  -1  -7 -18    3.60    2.26
   1   7  19   45.45    3.01
   1   7  19   35.94    3.56
  -1  -7 -19   40.39    2.93
   1   7  19   39.82    3.42
  -1  -7 -19   41.85    3.64
   1   7  19   50.36    3.66
  -1  -7 -19   38.83    3.58
   1   7  20    1.16    1.75
   1   7  20   -0.28    2.23
  -1  -7 -20    1.38    1.66
   1   7  20    1.77    2.00
  -1  -7 -20    2.09    2.33
   1   7  20   -1.70    2.18
  -1  -7 -20    0.62    2.26
   1   7  21    0.37    1.75
   1   7  21   -1.05    2.14
  -1  -7 -21   -0.71    1.73
  -1  -7 -21   -1.43    2.42
   1   7  21   -2.37    2.40
  -1  -7 -21    0.82    2.24
  -1  -7 -22    0.92    1.75
   1   7  22   -1.08    2.06
  -1  -7 -22    2.05    2.40
   1   7  22    3.44    1.92
  -1  -7 -22   -0.17    2.33
   1   7  23   -0.99    2.06
   1   7  23   -0.69    2.21
  -1  -7 -23   -0.10    1.81
  -1  -7 -23    0.60    2.43
   1   7  24    0.91    2.20
   1   8 -21   38.17    3.92
  -1  -8  20    0.08    1.87
   1   8 -20    0.16    2.54
  -1  -8  20    0.71    1.81
   1   8 -19    3.09    2.58
  -1  -8  19   -0.10    1.66
  -1  -8  19    1.27    1.78
  -1  -8  19    1.23    1.80
   1   8 -18    7.07    2.44
  -1  -8  18    9.25    1.91
   1   8 -18   10.80    2.69
  -1  -8  18   13.98    2.03
   1   8 -18    8.32    2.08
  -1  -8  18   10.50    1.88
   1   8 -17   18.10    2.18
  -1  -8  17   19.07    2.21
  -1  -8  17   20.90    2.27
  -1  -8  17   20.26    2.12
   1   8 -17   16.51    2.68
   1   8 -17   15.74    2.76
  -1  -8  16   -0.62    1.71
   1   8 -16    0.41    1.57
  -1  -8  16   -0.39    1.56
  -1  -8  16   -2.18    1.75
  -1  -8  16    1.35    1.55
   1   8 -16   -0.96    2.19
   1   8 -16   -1.47    2.18
   1   8 -15   51.29    3.14
  -1  -8  15   53.11    3.37
  -1  -8  15   57.04    3.21
  -1  -8  15   56.65    3.17
  -1  -8  15   56.55    3.05
   1   8 -15   57.11    3.77
   1   8 -15   62.27    3.97
  -1  -8  14   18.75    2.10
   1   8 -14   16.26    1.94
  -1  -8  14   16.21    1.92
  -1  -8  14   18.55    1.90
   1   8 -14   17.93    2.46
   1   8 -14   17.53    2.28
   1   8 -13  100.55    4.69
  -1  -8  13  107.59    5.05
  -1  -8  13  115.79    4.93
  -1  -8  13  117.61    4.86
   1   8 -13  114.57    5.34
   1   8 -13  118.99    5.53
  -1  -8  12   72.89    3.62
   1   8 -12   59.12    3.11
  -1  -8  12   65.48    3.40
  -1  -8  12   68.63    3.34
   1   8 -12   61.88    3.68
   1   8 -12   66.66    3.86
   1   8 -11  751.08   25.56
  -1  -8  11  747.43   24.97
  -1  -8  11  740.05   25.11
   1   8 -11  719.31   25.27
   1   8 -11  699.59   24.72
  -1  -8  10   85.02    3.68
   1   8 -10   82.18    4.11
  -1  -8  10   81.16    3.78
   1   8 -10   84.11    3.87
   1   8 -10   74.53    3.28
   1   8  -9  118.40    4.49
   1   8  -9  130.82    5.18
  -1  -8   9  127.82    5.12
   1   8  -9  122.24    5.33
  -1  -8   9  125.91    4.96
   1   8  -9  121.01    5.08
  -1  -8   9  118.57    4.17
   1   8  -8  153.25    5.56
  -1  -8   8  167.08    6.16
   1   8  -8  161.73    6.46
  -1  -8   8  151.67    5.57
   1   8  -8  160.95    6.21
  -1  -8   8  161.26    6.29
   1   8  -8  174.75    6.31
   1   8  -7  450.97   15.67
  -1  -8   7  466.19   15.48
  -1  -8   7  438.00   15.06
   1   8  -7  407.28   15.36
  -1  -8   7  426.83   15.56
   1   8  -7  472.92   15.52
  -1  -8   6  150.23    5.57
   1   8  -6  135.02    5.57
  -1  -8   6  135.10    5.24
   1   8  -6  136.07    5.31
  -1  -8   6  139.47    5.61
   1   8  -6  142.13    5.44
   1   8  -5   46.29    2.47
  -1  -8   5   46.98    2.58
  -1  -8   5   43.52    2.29
   1   8  -5   47.99    2.23
   1   8  -5   48.68    2.30
  -1  -8   5   46.92    2.56
   1   8  -4   92.21    3.89
  -1  -8   4   94.41    4.05
  -1  -8   4   89.99    3.91
   1   8  -4   93.25    3.65
  -1  -8   4   99.20    4.10
   1   8  -4   93.20    3.79
   1   8  -3    2.63    0.95
  -1  -8   3    0.76    1.38
  -1  -8   3    1.68    0.99
   1   8  -3    3.58    0.83
  -1  -8   3    2.04    1.00
   1   8  -3    2.86    0.81
   1   8  -2  198.51    6.92
  -1  -8   2  184.10    7.14
  -1  -8   2  187.66    7.11
   1   8  -2  180.28    6.83
   1   8  -1  117.27    4.53
  -1  -8   1  116.14    4.94
   1   8  -1  122.27    4.58
  -1  -8   1  110.29    4.78
  -1  -8   0  536.39   18.35
  -1  -8   0  520.69   18.54
   1   8   0  527.27   18.13
   1   8   0  511.04   18.02
  -1  -8   0  539.60   18.72
   1   8   0  539.39   18.00
   1   8   1  178.69    6.47
  -1  -8  -1  166.96    6.09
  -1  -8  -1  170.03    6.83
   1   8   1  173.83    6.34
   1   8   1  169.35    6.33
  -1  -8  -1  178.65    6.65
   1   8   2  405.99   13.32
   1   8   2  383.98   13.24
   1   8   2  371.57   13.37
  -1  -8  -2  377.73   13.14
  -1  -8  -2  367.46   13.53
  -1  -8  -3  168.16    5.86
   1   8   3  127.83    5.73
   1   8   3  160.66    6.00
  -1  -8  -3  146.90    6.23
  -1  -8  -4  756.97   26.38
   1   8   4  765.22   26.04
   1   8   4  767.65   25.97
  -1  -8  -4  756.70   26.16
  -1  -8  -5   62.76    2.83
   1   8   5   57.01    2.90
  -1  -8  -5   55.63    3.06
   1   8   5   53.82    2.95
  -1  -8  -5   62.42    3.24
  -1  -8  -6  217.94    8.36
   1   8   6  214.58    8.43
   1   8   6  221.09    8.51
  -1  -8  -6  242.31    8.65
  -1  -8  -6  242.41    8.84
   1   8   7    3.13    1.38
  -1  -8  -7    2.50    1.16
   1   8   7    6.01    1.30
  -1  -8  -7    3.88    1.23
  -1  -8  -7    5.06    1.48
  -1  -8  -8   83.20    4.02
   1   8   8   95.69    4.13
   1   8   8   87.15    4.23
   1   8   8   86.39    4.09
  -1  -8  -8   87.09    4.11
  -1  -8  -8   88.82    4.20
  -1  -8  -9  214.51    8.42
   1   8   9  208.79    8.57
   1   8   9  229.04    8.49
   1   8   9  216.54    8.45
  -1  -8  -9  215.45    8.43
  -1  -8  -9  219.84    8.52
  -1  -8 -10  346.78   12.88
  -1  -8 -10  363.02   12.87
   1   8  10  341.08   13.03
   1   8  10  357.35   12.91
   1   8  10  336.64   12.85
  -1  -8 -11  124.34    5.27
  -1  -8 -11  120.92    5.59
   1   8  11  125.37    5.71
  -1  -8 -11  126.39    5.47
   1   8  11  115.59    5.58
   1   8  11  127.32    5.54
   1   8  12  806.27   28.11
  -1  -8 -12  827.00   27.72
  -1  -8 -12  755.87   28.41
  -1  -8 -12  837.53   28.00
   1   8  12  786.95   28.21
   1   8  12  826.56   28.15
  -1  -8 -12  787.84   28.20
   1   8  13  158.99    6.69
  -1  -8 -13  154.85    6.24
  -1  -8 -13  141.23    7.00
  -1  -8 -13  164.17    6.51
   1   8  13  157.46    6.88
   1   8  13  153.89    6.65
  -1  -8 -13  143.37    6.80
   1   8  14    3.80    1.84
  -1  -8 -14    6.86    1.46
  -1  -8 -14    5.26    1.58
  -1  -8 -14    7.09    2.15
   1   8  14    6.17    1.95
   1   8  14    8.20    2.00
  -1  -8 -14    5.41    2.02
   1   8  15   18.20    2.07
   1   8  15   21.32    2.36
  -1  -8 -15   21.80    2.22
  -1  -8 -15   18.65    2.73
   1   8  15   20.31    2.51
   1   8  15   21.11    2.48
  -1  -8 -15   24.55    1.86
  -1  -8 -15   18.74    2.57
   1   8  16   63.14    3.67
   1   8  16   60.71    3.93
  -1  -8 -16   66.23    3.62
   1   8  16   60.92    4.03
  -1  -8 -16   63.37    4.20
   1   8  16   72.98    4.10
  -1  -8 -16   70.93    3.32
  -1  -8 -16   56.92    3.99
   1   8  17    2.09    1.74
   1   8  17    2.44    2.07
  -1  -8 -17    2.52    1.73
  -1  -8 -17    2.98    2.35
   1   8  17    2.92    1.85
   1   8  17    2.65    2.01
  -1  -8 -17    3.97    1.43
  -1  -8 -17    1.99    2.14
   1   8  18    6.11    1.93
   1   8  18    7.46    2.39
  -1  -8 -18    8.14    1.87
  -1  -8 -18    3.07    2.55
   1   8  18    8.18    2.39
   1   8  18    6.75    2.40
  -1  -8 -18   10.79    2.50
  -1  -8 -18    3.84    1.55
   1   8  19    8.34    1.99
   1   8  19   11.16    2.66
  -1  -8 -19   10.00    1.94
  -1  -8 -19    8.79    2.83
   1   8  19   12.41    2.57
   1   8  19    9.19    2.43
  -1  -8 -19    9.34    1.75
  -1  -8 -19    7.11    2.63
   1   8  20   11.92    2.12
   1   8  20   12.77    2.63
  -1  -8 -20   11.24    2.04
  -1  -8 -20   12.00    2.99
   1   8  20   14.99    2.56
   1   8  20   10.71    2.61
  -1  -8 -20   13.38    1.78
  -1  -8 -20   11.75    2.71
   1   8  21   -0.09    1.73
  -1  -8 -21    0.65    1.74
  -1  -8 -21   -0.76    2.64
   1   8  21   -0.55    2.22
  -1  -8 -21   -0.17    2.40
  -1  -8 -22    7.24    1.96
   1   8  22    5.80    2.29
   1   8  22    8.19    2.09
  -1  -8 -22    5.93    2.81
   1   8  23    9.73    2.45
  -1  -8 -23    9.14    2.96
   1   8  23   11.25    2.17
   1   9 -21    3.90    2.67
   1   9 -20    8.12    2.77
   1   9 -19   86.48    5.53
  -1  -9  19   93.94    4.83
  -1  -9  18   12.01    1.99
  -1  -9  18   11.78    2.13
   1   9 -18   14.69    2.77
  -1  -9  18   14.90    2.24
  -1  -9  17    9.73    1.99
  -1  -9  17    8.64    1.95
  -1  -9  17    9.05    1.78
   1   9 -17    7.43    2.25
   1   9 -17    5.24    2.22
  -1  -9  16   12.93    2.14
   1   9 -16   12.35    1.73
  -1  -9  16   13.58    2.09
  -1  -9  16   13.35    1.93
   1   9 -16   13.93    2.43
   1   9 -16    9.10    2.27
   1   9 -15   89.26    4.25
  -1  -9  15   93.25    4.72
  -1  -9  15   99.98    4.62
  -1  -9  15  100.77    4.52
   1   9 -15   97.95    5.11
   1   9 -15   96.65    5.28
  -1  -9  14    6.47    1.86
   1   9 -14    4.18    1.32
  -1  -9  14    7.98    1.81
  -1  -9  14    4.38    1.65
   1   9 -14   11.48    2.38
   1   9 -14    4.49    2.28
   1   9 -13   -0.15    1.23
  -1  -9  13    1.38    1.70
  -1  -9  13    0.86    1.59
  -1  -9  13    1.47    1.45
   1   9 -13   -0.19    1.76
   1   9 -13   -0.67    2.00
  -1  -9  12  274.03    9.64
   1   9 -12  264.91   10.23
  -1  -9  12  262.98    9.77
   1   9 -12  254.67    9.94
  -1  -9  12  248.41    9.86
   1   9 -12  245.20    9.15
   1   9 -11    4.70    1.02
  -1  -9  11    4.57    1.58
  -1  -9  11    5.88    1.61
   1   9 -11    2.12    1.76
   1   9 -11    4.63    1.88
   1   9 -10   48.86    2.12
  -1  -9  10   52.61    3.04
   1   9 -10   54.87    3.00
  -1  -9  10   50.86    2.76
   1   9 -10   55.76    3.31
   1   9 -10   47.16    2.92
  -1  -9  10   48.12    1.76
   1   9  -9    0.59    0.47
  -1  -9   9   -0.36    1.39
   1   9  -9    0.08    1.43
  -1  -9   9    0.72    0.51
   1   9  -9   -0.57    1.30
   1   9  -9    0.68    1.37
  -1  -9   9   -0.50    1.52
   1   9  -8   90.26    4.24
  -1  -9   8   91.08    4.11
  -1  -9   8   89.48    3.47
   1   9  -8   89.35    4.01
   1   9  -8   90.51    4.05
  -1  -9   8   94.21    4.24
  -1  -9   7    0.18    1.32
   1   9  -7    0.41    1.25
  -1  -9   7    0.99    0.80
   1   9  -7    0.55    1.14
  -1  -9   7    0.76    1.36
   1   9  -7    1.73    1.12
  -1  -9   6   15.86    1.78
   1   9  -6   15.23    1.61
  -1  -9   6   16.62    1.43
   1   9  -6   15.15    1.44
   1   9  -6   16.56    1.42
  -1  -9   6   16.29    1.72
   1   9  -5    2.29    1.15
  -1  -9   5    0.87    1.30
  -1  -9   5   -0.46    1.12
   1   9  -5    1.23    0.93
  -1  -9   5    0.41    1.17
   1   9  -5   -0.85    1.05
  -1  -9   4  136.53    5.52
   1   9  -4  130.86    5.25
  -1  -9   4  127.57    5.36
   1   9  -4  133.75    5.03
  -1  -9   4  139.73    5.54
   1   9  -4  135.02    5.17
   1   9  -3    7.31    1.19
  -1  -9   3    7.17    1.37
   1   9  -3    7.02    0.93
  -1  -9   3    7.37    1.33
   1   9  -3    8.57    1.12
   1   9  -2   90.64    3.72
  -1  -9   2   84.09    3.99
  -1  -9   2   88.00    3.96
   1   9  -2   88.86    3.64
   1   9  -1   15.49    1.31
  -1  -9   1   11.26    1.58
   1   9  -1   13.81    1.23
  -1  -9   1   12.96    1.44
  -1  -9   0   13.13    1.40
   1   9   0   14.27    1.31
  -1  -9   0   14.92    1.72
   1   9   0   17.35    1.39
  -1  -9   0   12.17    1.75
   1   9   0   14.75    1.25
   1   9   1  111.10    4.82
  -1  -9  -1  128.71    5.39
   1   9   1  130.74    4.81
  -1  -9  -1  116.09    5.06
   1   9   1  119.18    4.72
   1   9   2    5.64    1.26
  -1  -9  -2   10.28    1.70
   1   9   2    9.29    1.24
  -1  -9  -2    8.64    0.96
  -1  -9  -2    6.14    1.38
   1   9   2    7.96    1.10
  -1  -9  -3  234.96    9.29
  -1  -9  -3  242.29    8.57
   1   9   3  240.24    8.64
  -1  -9  -3  253.64    9.01
   1   9   3  218.84    8.70
  -1  -9  -4 1915.88   64.88
  -1  -9  -4 1949.43   64.16
  -1  -9  -4 1807.69   64.71
  -1  -9  -4 1941.91   64.51
   1   9   4 1954.09   64.24
  -1  -9  -5  193.78    8.33
  -1  -9  -5  197.14    7.69
  -1  -9  -5  205.18    8.24
   1   9   5  201.50    7.77
  -1  -9  -5  214.83    7.98
   1   9   5  206.91    7.85
  -1  -9  -6 1323.23   42.73
  -1  -9  -6 1267.82   42.16
   1   9   6 1293.02   42.29
  -1  -9  -6 1244.58   42.41
   1   9   6 1261.43   42.32
  -1  -9  -7  558.62   19.44
   1   9   7  556.09   19.08
  -1  -9  -7  539.09   18.96
   1   9   7  521.01   19.07
  -1  -9  -7  543.83   19.18
  -1  -9  -8  155.95    6.62
  -1  -9  -8  153.68    6.32
   1   9   8  158.57    6.42
  -1  -9  -8  156.68    6.48
   1   9   8  152.62    6.39
  -1  -9  -9  200.11    7.85
   1   9   9  192.25    7.82
  -1  -9  -9  203.31    7.97
  -1  -9  -9  172.02    8.17
   1   9   9  198.05    7.81
  -1  -9  -9  199.78    7.77
   1   9  10  150.17    6.49
  -1  -9 -10  152.87    6.48
  -1  -9 -10  148.99    6.51
  -1  -9 -10  147.88    6.86
   1   9  10  155.91    6.49
  -1  -9 -10  156.80    6.48
   1   9  11   36.14    2.68
  -1  -9 -11   38.02    3.25
  -1  -9 -11   37.86    2.74
   1   9  11   33.43    2.86
   1   9  11   38.07    2.84
  -1  -9 -11   36.79    2.72
   1   9  12   21.32    2.23
  -1  -9 -12   19.62    2.05
  -1  -9 -12   19.47    2.72
  -1  -9 -12   22.13    2.30
   1   9  12   20.81    2.40
   1   9  12   20.55    2.48
  -1  -9 -12   22.50    2.46
   1   9  13    7.91    2.01
  -1  -9 -13    6.71    1.60
  -1  -9 -13    7.93    2.45
  -1  -9 -13    9.39    1.85
   1   9  13    8.27    2.20
   1   9  13    8.30    2.03
  -1  -9 -13    4.34    1.90
   1   9  14    0.43    1.81
  -1  -9 -14    0.43    1.30
  -1  -9 -14    1.59    2.18
  -1  -9 -14   -0.18    1.76
   1   9  14    0.70    1.73
   1   9  14    0.61    1.97
  -1  -9 -14   -0.34    2.01
   1   9  15   48.42    3.37
  -1  -9 -15   48.92    2.87
  -1  -9 -15   46.78    3.77
   1   9  15   49.95    3.60
  -1  -9 -15   49.11    3.28
   1   9  15   55.12    3.55
  -1  -9 -15   47.49    3.61
   1   9  16   13.46    2.08
   1   9  16   10.60    2.28
  -1  -9 -16   16.61    1.86
  -1  -9 -16   17.63    2.21
  -1  -9 -16   12.23    2.81
   1   9  16   19.74    2.56
   1   9  16   14.78    2.45
  -1  -9 -16   11.66    2.29
   1   9  17    3.88    2.19
   1   9  17    1.99    1.87
  -1  -9 -17    3.31    1.85
  -1  -9 -17    0.14    2.73
   1   9  17    6.14    2.44
   1   9  17    4.24    2.16
  -1  -9 -17    2.68    2.20
  -1  -9 -17    3.87    1.46
   1   9  18  127.92    6.40
   1   9  18  135.49    5.91
   1   9  18  124.09    6.41
  -1  -9 -18  131.81    5.89
  -1  -9 -18  112.92    6.63
   1   9  18  145.31    6.48
  -1  -9 -18  117.20    6.47
  -1  -9 -18  132.87    5.54
   1   9  19   47.52    3.82
   1   9  19   57.98    3.42
  -1  -9 -19   50.03    3.36
   1   9  19   51.22    3.85
  -1  -9 -19   46.70    4.31
   1   9  19   54.33    3.96
  -1  -9 -19   47.87    4.11
  -1  -9 -19   46.18    2.96
   1   9  20    1.53    1.90
  -1  -9 -20    4.94    1.93
  -1  -9 -20    1.90    2.77
   1   9  20   -0.64    2.57
   1   9  20    1.55    2.26
  -1  -9 -20    0.79    2.45
   1   9  21   25.01    2.65
  -1  -9 -21   24.41    2.47
  -1  -9 -21   21.34    3.33
   1   9  21   20.97    3.04
  -1  -9 -21   20.75    3.12
  -1  -9 -22    1.50    1.86
   1   9  22    1.19    2.30
   1   9  22    0.40    1.88
  -1  -9 -22   -1.17    2.70
   1   9  23   14.52    2.67
  -1  -9 -23   16.89    3.36
   1   9  23   20.23    2.46
   1  10 -19    6.50    2.74
   1  10 -18  164.69    7.70
  -1 -10  18  153.64    6.94
  -1 -10  17    6.71    1.88
  -1 -10  17    6.95    2.16
   1  10 -17    6.10    2.46
  -1 -10  17    6.81    1.87
  -1 -10  16    4.28    1.75
  -1 -10  16    4.53    1.94
  -1 -10  16    5.75    1.88
   1  10 -16    3.95    2.05
   1  10 -16    5.40    2.39
  -1 -10  15   22.83    2.41
  -1 -10  15   24.67    2.42
  -1 -10  15   25.27    2.27
   1  10 -15   24.33    2.74
   1  10 -15   24.26    2.79
  -1 -10  14   15.05    2.27
   1  10 -14   12.69    1.41
  -1 -10  14   13.51    2.38
  -1 -10  14   14.82    1.97
   1  10 -14   27.55    2.82
   1  10 -14   21.71    2.67
  -1 -10  13   -0.28    1.76
   1  10 -13   -0.17    0.94
  -1 -10  13   -0.79    1.61
  -1 -10  13   -0.80    1.62
   1  10 -13    1.55    1.86
   1  10 -13   -0.12    2.03
   1  10 -12    2.06    0.75
  -1 -10  12   -0.86    1.72
   1  10 -12   -0.11    2.29
  -1 -10  12    0.34    1.76
   1  10 -12    2.03    1.67
  -1 -10  11   89.27    4.31
   1  10 -11   88.58    4.76
   1  10 -11   93.51    4.45
  -1 -10  11   93.89    4.55
   1  10 -11   95.25    4.50
  -1 -10  10   -0.58    1.81
   1  10 -10    0.15    1.58
  -1 -10  10    0.55    0.50
  -1 -10  10   -0.35    1.60
   1  10 -10    0.07    1.57
   1  10 -10    0.57    1.64
   1  10  -9    8.11    1.66
  -1 -10   9    4.46    1.58
  -1 -10   9    5.86    0.78
   1  10  -9    6.96    1.49
  -1 -10   9    5.69    1.78
   1  10  -9    6.25    1.49
   1  10  -8    6.95    1.65
  -1 -10   8    6.12    1.66
  -1 -10   8    6.84    0.99
   1  10  -8    8.47    1.45
  -1 -10   8    4.06    1.68
   1  10  -8   11.29    1.56
   1  10  -7    4.17    1.42
  -1 -10   7    3.12    1.57
  -1 -10   7    3.90    0.98
   1  10  -7    2.15    1.09
  -1 -10   7    3.81    1.47
   1  10  -7    4.43    1.24
   1  10  -6    2.73    1.32
  -1 -10   6    1.98    1.52
  -1 -10   6    2.35    1.10
   1  10  -6    1.94    1.09
  -1 -10   6   -0.08    1.41
   1  10  -6    1.95    1.06
   1  10  -5  518.15   17.87
  -1 -10   5  520.64   18.09
  -1 -10   5  507.48   17.79
   1  10  -5  498.19   17.52
   1  10  -5  507.62   17.66
  -1 -10   5  520.24   18.13
   1  10  -4   31.59    2.03
  -1 -10   4   28.13    2.09
   1  10  -4   23.94    1.68
  -1 -10   4   28.62    2.27
   1  10  -4   23.28    1.81
   1  10  -3   67.49    3.24
  -1 -10   3   71.16    3.51
   1  10  -3   71.75    2.99
   1  10  -3   67.50    3.14
  -1 -10   3   68.55    3.57
   1  10  -2  453.83   15.35
  -1 -10   2  422.18   15.69
   1  10  -2  442.79   15.06
  -1 -10   2  439.39   15.69
   1  10  -2  427.78   15.24
   1  10  -1   30.13    1.97
  -1 -10   1   26.54    2.37
   1  10  -1   32.26    2.07
   1  10  -1   26.63    1.87
  -1 -10   1   30.26    2.23
  -1 -10   0   61.72    3.40
   1  10   0   64.74    3.20
  -1 -10   0   72.52    3.88
   1  10   0   75.17    3.18
  -1 -10   0   69.91    3.91
   1  10   0   63.52    3.10
   1  10   1  747.84   25.62
  -1 -10  -1  773.07   26.25
   1  10   1  741.98   25.49
  -1 -10  -1  761.15   25.99
   1  10   1  740.37   25.57
   1  10   2    9.62    1.53
  -1 -10  -2   12.31    1.11
  -1 -10  -2   11.94    1.84
   1  10   2   10.60    1.46
  -1 -10  -2    8.41    1.57
   1  10   2   11.28    1.46
   1  10   3    6.73    1.40
  -1 -10  -3    8.17    1.78
  -1 -10  -3    8.33    1.18
   1  10   3    6.91    1.36
  -1 -10  -3    4.85    1.43
   1  10   3    4.94    1.40
  -1 -10  -4  476.90   18.03
  -1 -10  -4  516.27   17.21
   1  10   4  493.83   17.41
  -1 -10  -4  461.95   17.84
  -1 -10  -4  492.10   17.61
   1  10   4  506.15   17.40
  -1 -10  -5  976.60   34.09
  -1 -10  -5  942.52   33.33
   1  10   5  980.28   33.47
  -1 -10  -5 1050.16   34.09
  -1 -10  -5  970.02   33.67
   1  10   5  990.71   33.42
  -1 -10  -6   53.85    3.62
  -1 -10  -6   49.68    2.96
   1  10   6   53.87    3.10
  -1 -10  -6   57.82    3.57
   1  10   6   54.55    3.06
  -1 -10  -6   53.29    3.10
  -1 -10  -7   43.03    3.04
   1  10   7   44.20    2.72
  -1 -10  -7   45.77    2.83
   1  10   7   41.91    2.79
  -1 -10  -7   42.87    2.69
  -1 -10  -8   78.64    3.97
  -1 -10  -8   76.01    4.15
  -1 -10  -8   79.43    3.85
   1  10   8   80.75    3.99
  -1 -10  -8   77.27    3.97
   1  10   8   76.46    3.92
  -1 -10  -9   11.63    1.98
  -1 -10  -9   11.70    1.68
   1  10   9    9.74    1.80
  -1 -10  -9   14.22    1.90
   1  10   9   12.86    1.94
   1  10  10   94.83    4.52
  -1 -10 -10   86.01    4.45
  -1 -10 -10   90.88    4.55
  -1 -10 -10   78.51    4.74
   1  10  10   95.90    4.54
  -1 -10 -10   85.97    4.36
  -1 -10 -11   30.39    2.53
   1  10  11   35.77    2.83
  -1 -10 -11   37.67    2.85
  -1 -10 -11   26.34    2.97
   1  10  11   38.45    2.84
  -1 -10 -11   30.90    2.61
   1  10  12   50.48    3.16
  -1 -10 -12   22.72    3.29
  -1 -10 -12   23.01    2.67
   1  10  12   49.62    3.38
  -1 -10 -12   25.38    2.73
   1  10  13  201.81    7.63
  -1 -10 -13  153.70    6.90
  -1 -10 -13  163.86    8.16
  -1 -10 -13  170.69    7.29
   1  10  13  171.80    7.39
  -1 -10 -13  155.23    7.36
   1  10  14   52.56    3.53
  -1 -10 -14   47.85    3.07
  -1 -10 -14   43.02    3.87
  -1 -10 -14   52.69    3.38
   1  10  14   47.78    3.53
  -1 -10 -14   45.91    3.52
   1  10  15   49.13    3.50
  -1 -10 -15   48.89    3.03
  -1 -10 -15   44.09    3.91
  -1 -10 -15   47.71    3.32
   1  10  15   51.28    3.60
   1  10  15   51.31    3.67
  -1 -10 -15   46.85    3.59
   1  10  16    2.71    2.12
  -1 -10 -16    1.25    1.59
  -1 -10 -16    0.60    2.00
  -1 -10 -16   -3.00    2.67
   1  10  16    1.86    2.12
   1  10  16    0.46    2.14
  -1 -10 -16    2.19    2.17
   1  10  17  109.96    5.12
   1  10  17  103.69    5.56
  -1 -10 -17  107.64    5.28
  -1 -10 -17   90.36    5.82
   1  10  17  104.59    5.71
   1  10  17  113.47    5.66
  -1 -10 -17   99.51    5.65
  -1 -10 -17  109.29    4.87
   1  10  18   13.00    2.14
   1  10  18    6.67    2.40
  -1 -10 -18   10.65    2.37
  -1 -10 -18    6.81    3.01
   1  10  18   12.91    2.63
   1  10  18   10.55    2.62
  -1 -10 -18   13.35    1.95
  -1 -10 -18    9.77    2.61
   1  10  19   14.98    2.19
  -1 -10 -19   12.55    3.02
  -1 -10 -19   15.71    2.31
   1  10  19   14.03    2.50
   1  10  19   13.01    2.70
  -1 -10 -19   11.83    1.84
  -1 -10 -19   14.18    2.76
   1  10  20    3.36    1.88
  -1 -10 -20    3.18    2.57
  -1 -10 -20    6.16    1.99
  -1 -10 -20    5.36    2.82
   1  10  20    5.94    2.57
  -1 -10 -20    4.75    2.46
   1  10  21    9.34    2.17
  -1 -10 -21   12.70    2.24
   1  10  21   10.33    2.74
  -1 -10 -21    5.83    2.60
  -1 -10 -21   14.11    2.96
  -1 -10 -22    4.75    2.86
   1  10  22    2.78    2.04
   1  10  22    3.73    2.42
   1  10  23   27.86    3.34
  -1 -11  18   39.07    3.17
   1  11 -17   47.44    3.71
  -1 -11  17   17.17    2.67
  -1 -11  16    2.45    1.97
  -1 -11  16   -1.16    2.04
   1  11 -16    1.87    2.24
  -1 -11  16    0.11    1.84
  -1 -11  15    1.96    1.82
  -1 -11  15    3.41    1.98
   1  11 -15    4.53    2.10
  -1 -11  15    2.40    1.80
  -1 -11  14    2.14    1.74
  -1 -11  14    0.91    1.97
  -1 -11  14    1.99    1.73
   1  11 -14    0.54    1.90
   1  11 -14    2.24    1.94
  -1 -11  13   37.96    3.01
  -1 -11  13   37.91    2.78
   1  11 -13   37.68    3.23
   1  11 -13   36.86    2.96
  -1 -11  13   35.80    2.93
  -1 -11  12   36.24    2.65
   1  11 -12   25.72    2.83
  -1 -11  12   31.19    2.75
   1  11 -12   32.73    2.64
  -1 -11  11   52.82    3.21
   1  11 -11   47.03    3.43
   1  11 -11   54.66    3.26
  -1 -11  11   51.09    3.36
   1  11 -11   50.34    3.28
  -1 -11  10   18.04    2.19
   1  11 -10   11.33    2.11
  -1 -11  10   15.06    0.95
   1  11 -10   11.94    1.97
   1  11 -10   12.99    1.84
  -1 -11  10   16.07    2.23
  -1 -11   9   44.66    3.05
   1  11  -9   48.85    3.21
  -1 -11   9   44.64    2.11
   1  11  -9   49.79    2.89
  -1 -11   9   49.06    3.14
   1  11  -9   46.59    2.87
   1  11  -8   13.47    2.02
  -1 -11   8   15.01    2.09
  -1 -11   8   13.18    1.40
   1  11  -8   15.04    1.66
  -1 -11   8   16.54    2.13
   1  11  -8   16.77    1.77
   1  11  -7   51.72    3.08
  -1 -11   7   54.24    3.30
  -1 -11   7   47.47    2.61
   1  11  -7   48.97    2.69
  -1 -11   7   52.47    3.23
   1  11  -7   53.60    2.83
   1  11  -6   97.33    4.49
  -1 -11   6   96.44    4.75
  -1 -11   6   91.80    4.20
   1  11  -6   99.54    4.12
   1  11  -6  102.47    4.24
  -1 -11   6  101.28    4.75
   1  11  -5   95.04    4.22
  -1 -11   5   88.89    4.09
   1  11  -5   91.63    3.77
  -1 -11   5   89.89    4.49
   1  11  -5   88.16    3.93
   1  11  -4   36.06    2.24
  -1 -11   4   36.12    2.42
   1  11  -4   31.78    1.96
  -1 -11   4   28.94    2.54
   1  11  -4   31.69    2.09
   1  11  -3  454.76   15.76
  -1 -11   3  436.37   16.02
   1  11  -3  441.16   15.42
  -1 -11   3  467.80   16.25
   1  11  -3  443.15   15.62
   1  11  -2  143.46    5.79
  -1 -11   2  146.56    6.21
   1  11  -2  152.97    5.53
  -1 -11   2  138.34    6.20
   1  11  -2  139.28    5.71
  -1 -11   1  296.63   10.93
   1  11  -1  277.81   10.40
  -1 -11   1  288.59   11.01
   1  11  -1  297.86   10.45
  -1 -11   1  312.35   11.48
   1  11  -1  273.01   10.32
  -1 -11   0   50.06    2.91
   1  11   0   40.03    2.55
  -1 -11   0   41.73    3.11
   1  11   0   45.12    2.48
  -1 -11   0   53.68    3.39
   1  11   0   40.67    2.40
   1  11   1   30.20    2.19
   1  11   1   35.17    2.17
  -1 -11  -1   33.96    2.77
  -1 -11  -1   35.20    2.51
   1  11   1   36.97    2.19
   1  11   2   74.32    3.44
  -1 -11  -2   66.40    3.96
   1  11   2   65.60    3.27
  -1 -11  -2   69.49    3.67
   1  11   2   71.06    3.37
   1  11   3   18.26    1.76
  -1 -11  -3   16.55    1.36
  -1 -11  -3   16.42    2.30
   1  11   3   13.05    1.69
  -1 -11  -3   17.04    1.93
   1  11   3   15.17    1.68
   1  11   4   42.74    2.53
  -1 -11  -4   40.02    3.11
  -1 -11  -4   38.13    2.25
   1  11   4   39.35    2.40
  -1 -11  -4   38.91    2.72
   1  11   4   40.24    2.49
  -1 -11  -5   44.39    3.34
  -1 -11  -5   48.16    2.65
   1  11   5   48.66    2.82
  -1 -11  -5   47.36    3.36
  -1 -11  -5   49.02    3.06
   1  11   5   46.32    2.84
  -1 -11  -6   80.14    4.68
  -1 -11  -6   90.50    4.08
   1  11   6   79.67    4.15
  -1 -11  -6   90.08    4.65
  -1 -11  -6   86.92    4.41
   1  11   6   85.63    4.18
  -1 -11  -7   47.47    3.69
  -1 -11  -7   54.83    3.12
   1  11   7   54.43    3.19
  -1 -11  -7   59.75    3.65
   1  11   7   52.98    3.19
  -1 -11  -7   55.34    3.26
  -1 -11  -8   64.76    3.55
  -1 -11  -8   63.79    3.93
   1  11   8   62.80    3.59
   1  11   8   61.59    3.52
  -1 -11  -8   68.32    3.71
  -1 -11  -9    4.75    1.76
   1  11   9    2.36    1.68
  -1 -11  -9    5.76    1.82
   1  11   9    3.40    1.76
  -1 -11  -9    5.06    1.57
  -1 -11  -9    3.35    1.51
  -1 -11 -10    4.63    1.71
   1  11  10    9.16    1.78
  -1 -11 -10    4.31    1.79
   1  11  10    7.07    1.97
  -1 -11 -10    7.01    1.70
  -1 -11 -10    4.95    1.60
   1  11  11    9.82    2.06
  -1 -11 -11    8.34    1.94
  -1 -11 -11    3.78    2.12
  -1 -11 -11    3.35    2.29
  -1 -11 -11    9.23    2.10
   1  11  11    6.26    2.13
  -1 -11 -11    7.46    1.93
   1  11  12  117.49    5.66
  -1 -11 -12  102.10    5.96
  -1 -11 -12  103.44    5.59
  -1 -11 -12  114.33    5.53
   1  11  12  115.05    5.57
  -1 -11 -12  111.93    5.48
   1  11  13   -0.66    1.79
  -1 -11 -13   -0.59    2.48
  -1 -11 -13   -1.11    2.27
  -1 -11 -13   -2.06    2.13
  -1 -11 -13   -1.09    1.94
   1  11  13   -1.06    2.20
  -1 -11 -13   -0.44    2.09
   1  11  14    1.39    1.91
  -1 -11 -14    0.60    2.59
  -1 -11 -14    1.70    1.99
  -1 -11 -14   -0.36    2.00
  -1 -11 -14    1.19    1.80
   1  11  14   -1.55    2.10
  -1 -11 -14   -0.58    2.10
   1  11  15    9.37    2.20
  -1 -11 -15    5.11    2.52
  -1 -11 -15    5.81    2.29
  -1 -11 -15    5.51    1.80
  -1 -11 -15    9.36    2.11
   1  11  15    8.56    2.29
  -1 -11 -15    7.93    2.41
   1  11  16    2.16    2.15
  -1 -11 -16    1.11    2.55
  -1 -11 -16   -0.88    2.31
  -1 -11 -16    1.36    1.64
  -1 -11 -16   -0.22    2.19
   1  11  16    2.37    2.40
  -1 -11 -16   -1.18    2.31
   1  11  17  107.51    5.75
  -1 -11 -17  100.23    6.03
  -1 -11 -17  106.02    6.23
  -1 -11 -17  111.73    5.50
   1  11  17  115.23    5.85
  -1 -11 -17  104.79    5.90
  -1 -11 -17  114.10    5.11
   1  11  18   78.69    4.25
  -1 -11 -18   67.71    4.99
  -1 -11 -18   72.56    5.14
  -1 -11 -18   81.48    4.47
   1  11  18   82.34    4.80
  -1 -11 -18   80.29    4.00
  -1 -11 -18   69.84    4.90
   1  11  19   -1.09    1.95
  -1 -11 -19    0.68    2.58
  -1 -11 -19   -0.86    1.86
  -1 -11 -19   -0.17    2.44
   1  11  19    2.12    2.36
  -1 -11 -19   -0.61    2.58
  -1 -11 -20   18.21    3.48
  -1 -11 -20   16.92    2.53
   1  11  20   18.38    2.52
  -1 -11 -20   17.81    3.16
   1  11  21   35.65    3.07
  -1 -12  17    2.64    2.11
  -1 -12  16    4.64    2.33
  -1 -12  15   61.37    3.98
   1  12 -15   62.40    4.08
  -1 -12  15   53.96    3.86
  -1 -12  14    7.83    2.20
  -1 -12  14    7.74    2.25
   1  12 -14    8.68    2.25
  -1 -12  14   10.08    2.37
  -1 -12  13   12.47    2.31
  -1 -12  13   12.89    2.28
   1  12 -13   15.68    2.59
  -1 -12  13   17.66    2.28
   1  12 -13   14.54    2.17
  -1 -12  12   40.85    3.35
   1  12 -12   40.53    3.06
   1  12 -12   43.62    3.46
  -1 -12  12   42.87    3.14
  -1 -12  11   29.70    2.63
  -1 -12  11   25.00    1.16
  -1 -12  11   28.80    2.73
   1  12 -11   24.25    2.40
   1  12 -11   29.52    2.51
   1  12 -11   27.11    2.79
  -1 -12  10   11.01    2.19
   1  12 -10    8.93    1.89
  -1 -12  10    9.52    0.95
   1  12 -10    6.94    1.88
  -1 -12  10    8.29    2.13
   1  12 -10    7.89    2.18
  -1 -12   9  176.36    7.41
   1  12  -9  167.27    6.80
  -1 -12   9  160.57    6.11
   1  12  -9  165.23    6.77
  -1 -12   9  171.37    7.13
   1  12  -9  168.10    7.22
   1  12  -8   20.28    2.13
  -1 -12   8   24.65    2.61
  -1 -12   8   20.07    1.69
   1  12  -8   19.05    2.03
  -1 -12   8   22.37    2.58
   1  12  -8   24.48    2.38
  -1 -12   7  300.04   11.38
   1  12  -7  288.32   10.75
  -1 -12   7  287.39   10.57
   1  12  -7  299.01   10.68
   1  12  -7  289.32   11.10
   1  12  -6   34.55    2.25
  -1 -12   6   36.32    2.87
  -1 -12   6   30.30    2.29
   1  12  -6   33.04    2.15
   1  12  -6   31.45    2.51
   1  12  -5  171.03    6.65
  -1 -12   5  179.72    7.37
  -1 -12   5  162.13    6.80
   1  12  -5  180.77    6.52
   1  12  -5  161.46    6.86
  -1 -12   4  127.32    5.93
   1  12  -4  133.70    5.40
  -1 -12   4  127.20    5.65
   1  12  -4  135.20    5.15
   1  12  -4  135.02    5.57
  -1 -12   3   50.92    3.33
   1  12  -3   52.41    2.83
  -1 -12   3   56.96    3.33
   1  12  -3   62.02    2.73
   1  12  -3   56.82    3.07
   1  12  -2    1.60    1.49
  -1 -12   2    1.97    1.64
   1  12  -2    2.03    1.24
  -1 -12   2    1.91    1.64
   1  12  -2    4.83    1.22
  -1 -12   2    3.60    1.86
   1  12  -2    1.49    1.20
  -1 -12   1  216.37    8.62
  -1 -12   1  207.18    8.59
   1  12  -1  210.72    8.09
   1  12  -1  207.32    8.02
  -1 -12   1  233.81    9.24
   1  12  -1  214.07    8.01
  -1 -12   0  204.18    8.56
   1  12   0  209.02    7.87
   1  12   0  199.20    7.92
  -1 -12   0  225.37    9.04
   1  12   0  211.27    7.91
  -1 -12   0  208.37    8.45
  -1 -12  -1    0.95    1.59
   1  12   1   -0.26    1.42
  -1 -12  -1    1.60    1.86
   1  12   1    2.60    1.37
  -1 -12  -1    2.86    1.96
   1  12   1   -0.67    1.47
   1  12   2   38.04    2.51
   1  12   2   38.24    2.41
  -1 -12  -2   42.11    3.18
  -1 -12  -2   38.02    2.83
   1  12   2   42.07    2.46
   1  12   3   20.65    1.92
  -1 -12  -3   15.89    2.52
   1  12   3   18.08    1.77
  -1 -12  -3   16.66    2.05
   1  12   3   17.04    1.77
   1  12   4   16.88    1.87
  -1 -12  -4   16.11    2.63
  -1 -12  -4   15.87    1.54
   1  12   4   13.68    1.76
  -1 -12  -4   14.80    2.01
   1  12   4   15.42    1.78
   1  12   5   11.85    1.83
  -1 -12  -5    8.08    2.40
  -1 -12  -5   11.36    1.54
   1  12   5   12.91    1.78
  -1 -12  -5   12.41    2.34
  -1 -12  -5   10.29    1.93
   1  12   5   10.45    1.77
  -1 -12  -6  166.97    8.05
  -1 -12  -6  179.21    7.18
   1  12   6  181.58    7.37
  -1 -12  -6  183.63    7.98
  -1 -12  -6  190.55    7.67
   1  12   6  181.17    7.32
  -1 -12  -7   15.80    2.55
  -1 -12  -7   14.35    1.91
   1  12   7   18.83    2.15
  -1 -12  -7   17.62    2.53
   1  12   7   14.54    2.07
  -1 -12  -7   19.92    2.18
  -1 -12  -8   31.55    3.04
  -1 -12  -8   34.33    2.57
   1  12   8   33.60    2.69
  -1 -12  -8   33.58    2.97
   1  12   8   33.58    2.56
  -1 -12  -8   29.34    2.69
  -1 -12  -9   12.43    2.03
   1  12   9   11.86    2.06
  -1 -12  -9   15.22    2.37
   1  12   9   15.16    2.15
  -1 -12  -9   15.13    2.23
  -1 -12 -10   48.78    3.58
  -1 -12 -10   43.67    3.32
   1  12  10   43.35    3.21
  -1 -12 -10   53.78    3.46
   1  12  10   43.03    3.16
  -1 -12 -11  232.13    9.05
  -1 -12 -11  205.33    9.17
  -1 -12 -11  229.26    9.45
   1  12  11  228.02    9.12
   1  12  11  218.26    9.12
  -1 -12 -11  223.38    9.14
  -1 -12 -12    5.93    2.59
  -1 -12 -12    3.43    2.26
   1  12  12    6.91    2.12
  -1 -12 -12    7.07    2.22
   1  12  12    6.19    2.13
  -1 -12 -12    5.66    2.37
   1  12  13    1.38    1.84
  -1 -12 -13    2.66    2.47
  -1 -12 -13    0.13    2.28
  -1 -12 -13    3.08    2.03
   1  12  13    2.31    2.01
  -1 -12 -13    0.66    2.09
   1  12  14    4.71    1.92
  -1 -12 -14    4.49    2.65
  -1 -12 -14    1.74    2.18
  -1 -12 -14    5.28    2.01
  -1 -12 -14    7.17    2.11
   1  12  14    4.33    2.17
  -1 -12 -14    4.46    2.19
   1  12  15   86.68    4.87
  -1 -12 -15   84.21    5.45
  -1 -12 -15   83.19    5.15
  -1 -12 -15   84.58    4.46
  -1 -12 -15   89.41    4.82
   1  12  15   94.17    4.98
  -1 -12 -15   77.09    4.87
   1  12  16   17.52    2.72
  -1 -12 -16   19.81    3.28
  -1 -12 -16   17.92    3.25
  -1 -12 -16   20.42    2.38
  -1 -12 -16   26.11    2.82
   1  12  16   22.84    3.02
  -1 -12 -16   22.56    3.00
  -1 -12 -17   -1.91    2.92
  -1 -12 -17    0.16    2.38
  -1 -12 -17    0.37    1.56
  -1 -12 -17   -0.70    2.16
   1  12  17    3.68    2.33
  -1 -12 -17    1.11    2.56
   1  12  18   68.73    3.84
  -1 -12 -18   68.75    4.89
  -1 -12 -18   57.88    4.92
  -1 -12 -18   68.23    4.17
   1  12  18   62.43    4.30
  -1 -12 -18   67.62    3.74
  -1 -12 -18   58.09    4.44
  -1 -12 -19   13.89    2.97
   1  12  19   19.49    2.42
  -1 -12 -19   16.92    3.05
   1  12  20    0.21    1.82
  -1 -13  16    7.12    2.34
  -1 -13  15   49.11    3.78
  -1 -13  14    5.55    2.46
  -1 -13  13  166.89    7.49
   1  13 -13  165.81    7.26
  -1 -13  13  161.02    7.29
  -1 -13  12    7.49    2.29
   1  13 -12    4.37    2.34
   1  13 -12    8.35    2.14
  -1 -13  12    7.17    2.29
   1  13 -11   37.56    2.94
  -1 -13  11   41.81    3.37
   1  13 -11   34.98    3.29
   1  13 -11   38.95    2.86
  -1 -13  11   42.50    3.15
   1  13 -10   -0.65    1.82
  -1 -13  10   -0.70    2.05
   1  13 -10   -1.03    1.83
  -1 -13  10   -0.20    2.28
   1  13 -10    0.11    1.80
   1  13  -9  160.92    6.62
  -1 -13   9  168.59    7.19
   1  13  -9  166.40    7.04
   1  13  -9  163.78    6.61
  -1 -13   9  146.18    5.90
   1  13  -8    9.25    1.73
  -1 -13   8    8.76    2.33
   1  13  -8    6.03    1.95
   1  13  -8    5.21    1.67
  -1 -13   8    8.87    1.39
   1  13  -7   39.58    2.72
  -1 -13   7   42.93    3.56
   1  13  -7   40.48    3.03
   1  13  -7   44.07    2.68
  -1 -13   7   40.29    2.52
   1  13  -6  170.41    6.88
  -1 -13   6  181.60    7.71
   1  13  -6  179.34    7.26
   1  13  -6  179.36    6.77
  -1 -13   6  166.42    6.92
   1  13  -5   25.04    2.12
  -1 -13   5   26.29    2.62
   1  13  -5   28.15    2.39
   1  13  -5   24.68    1.96
  -1 -13   5   24.33    2.21
   1  13  -4   92.25    4.22
  -1 -13   4   94.57    4.96
   1  13  -4   91.14    4.43
   1  13  -4   99.19    4.01
  -1 -13   4   90.73    4.58
  -1 -13   3   19.30    2.36
   1  13  -3   22.86    1.96
  -1 -13   3   20.21    2.45
   1  13  -3   21.92    2.11
  -1 -13   3   25.89    2.96
   1  13  -3   18.88    1.67
   1  13  -3   24.37    1.90
  -1 -13   2   10.53    2.17
  -1 -13   2    8.40    2.09
   1  13  -2   10.34    1.66
   1  13  -2   11.99    1.76
   1  13  -2   12.74    1.42
  -1 -13   2   11.58    2.53
   1  13  -2    9.75    1.49
  -1 -13   1    0.21    1.79
   1  13  -1   -0.85    1.68
   1  13  -1    0.19    1.31
  -1 -13   1   -1.59    1.76
  -1 -13   1   -1.81    2.30
   1  13  -1   -1.12    1.43
  -1 -13   0  109.87    5.49
   1  13   0  114.43    4.81
   1  13   0  101.35    4.72
  -1 -13   0  118.23    6.01
   1  13   0  113.78    4.80
  -1 -13   0  112.89    5.44
  -1 -13  -1    3.25    1.82
   1  13   1   -0.14    1.42
  -1 -13  -1   -1.02    2.14
   1  13   1    1.08    1.46
  -1 -13  -1    0.14    2.21
   1  13   1    1.12    1.35
   1  13   2  202.06    7.83
   1  13   2  199.06    7.62
  -1 -13  -2  190.64    8.52
  -1 -13  -2  189.64    8.25
   1  13   2  206.24    7.77
   1  13   3   -0.15    1.56
   1  13   3    0.12    1.46
  -1 -13  -3   -0.87    2.04
  -1 -13  -3   -0.63    1.81
   1  13   3    1.78    1.46
   1  13   4    1.42    1.53
  -1 -13  -4    0.39    2.31
   1  13   4   -0.91    1.61
  -1 -13  -4   -1.38    1.75
   1  13   4    0.97    1.48
   1  13   5  130.29    5.66
  -1 -13  -5  135.88    6.51
  -1 -13  -5  127.69    5.28
   1  13   5  124.48    5.39
  -1 -13  -5  130.35    6.46
  -1 -13  -5  125.14    5.97
   1  13   5  132.11    5.62
   1  13   6    5.40    1.82
  -1 -13  -6    4.57    2.30
  -1 -13  -6    5.18    1.47
   1  13   6    4.46    1.74
  -1 -13  -6    4.26    2.18
  -1 -13  -6    4.47    1.87
   1  13   6    3.70    1.63
  -1 -13  -7   19.51    2.78
  -1 -13  -7   16.82    2.01
   1  13   7   17.25    2.19
  -1 -13  -7   24.68    2.85
  -1 -13  -7   16.47    2.30
   1  13   7   18.79    2.16
  -1 -13  -8    7.17    2.28
  -1 -13  -8    8.63    1.74
   1  13   8    5.26    1.86
  -1 -13  -8    8.12    2.19
  -1 -13  -8    4.84    1.82
   1  13   8    5.01    1.80
  -1 -13  -9   -0.75    2.22
  -1 -13  -9    0.10    1.64
   1  13   9   -0.80    2.02
  -1 -13  -9   -2.12    2.09
   1  13   9   -0.57    2.10
  -1 -13  -9   -1.04    1.99
  -1 -13 -10  232.86    9.79
   1  13  10  245.46    9.82
  -1 -13 -10  253.49   10.37
   1  13  10  253.65    9.87
  -1 -13 -10  241.69   10.00
  -1 -13 -11    6.96    2.59
   1  13  11    8.46    2.26
   1  13  11    7.33    2.16
  -1 -13 -11    7.79    2.13
  -1 -13 -11    9.87    2.42
  -1 -13 -12   45.05    3.47
  -1 -13 -12   49.66    3.68
   1  13  12   48.38    3.45
   1  13  12   47.43    3.51
  -1 -13 -12   42.58    3.33
   1  13  13   -0.95    2.21
  -1 -13 -13    1.49    2.38
  -1 -13 -13    1.28    1.97
  -1 -13 -13    1.68    1.92
   1  13  13    1.25    1.86
  -1 -13 -13    1.79    1.99
   1  13  14   40.82    3.46
  -1 -13 -14   40.56    3.96
  -1 -13 -14   38.84    3.50
  -1 -13 -14   43.58    3.27
  -1 -13 -14   42.00    3.42
   1  13  14   44.12    3.47
  -1 -13 -14   41.53    3.30
  -1 -13 -15   29.64    3.64
  -1 -13 -15   27.64    3.44
  -1 -13 -15   26.60    2.74
  -1 -13 -15   34.16    3.14
   1  13  15   31.97    3.19
  -1 -13 -15   25.99    3.02
  -1 -13 -16   11.03    3.09
  -1 -13 -16   11.23    2.87
  -1 -13 -16    8.91    2.13
  -1 -13 -16   14.61    2.57
   1  13  16   12.36    2.57
  -1 -13 -16   11.34    2.68
  -1 -13 -17    3.08    2.95
  -1 -13 -17    1.92    2.61
   1  13  17    2.60    2.39
  -1 -13 -17   -0.42    2.33
  -1 -13 -17   -0.60    1.78
  -1 -13 -18    6.01    2.40
  -1 -13 -18    3.52    2.86
  -1 -13 -19    0.62    2.52
  -1 -14  14   37.45    3.39
  -1 -14  11    3.77    2.40
   1  14 -10    8.87    2.40
  -1 -14  10   10.23    2.33
   1  14  -9   28.57    2.47
  -1 -14   9   32.44    3.18
   1  14  -9   35.83    2.58
   1  14  -9   34.46    3.05
  -1 -14   8    4.89    2.25
   1  14  -8    5.01    1.62
  -1 -14   8    6.18    1.33
   1  14  -8    3.55    1.62
   1  14  -8    5.33    2.11
  -1 -14   7    4.71    2.25
   1  14  -7    5.39    1.57
  -1 -14   7    6.51    1.57
   1  14  -7    5.91    1.62
   1  14  -7    7.48    2.07
   1  14  -6   73.68    3.71
  -1 -14   6   73.69    4.49
  -1 -14   6   74.59    3.80
   1  14  -6   73.72    3.60
   1  14  -6   82.09    4.21
   1  14  -5   -0.07    1.37
  -1 -14   5   -1.21    2.29
  -1 -14   5    0.82    1.49
   1  14  -5    1.71    1.31
   1  14  -5    1.78    1.81
   1  14  -4   20.25    2.10
  -1 -14   4   14.69    2.07
   1  14  -4   15.86    1.77
  -1 -14   4   14.69    2.55
  -1 -14   4   18.22    2.92
   1  14  -4   18.64    1.65
   1  14  -4   15.44    1.75
   1  14  -3   18.63    2.16
  -1 -14   3   16.41    2.21
  -1 -14   3   14.71    2.48
   1  14  -3   20.44    1.95
  -1 -14   3   20.68    3.06
   1  14  -3   19.97    1.66
   1  14  -3   21.79    1.89
   1  14  -2    2.16    1.64
  -1 -14   2    0.83    2.22
   1  14  -2    4.99    1.45
  -1 -14   2    4.83    2.08
   1  14  -2    5.34    1.28
  -1 -14   2    4.17    2.39
   1  14  -2    4.15    1.39
  -1 -14   1    4.21    2.06
   1  14  -1    6.52    1.78
  -1 -14   1   -0.44    2.68
   1  14  -1    5.13    1.55
  -1 -14   1    4.88    2.40
   1  14  -1    5.79    1.31
   1  14  -1    4.84    1.49
  -1 -14   0   -0.93    1.90
  -1 -14   0   -0.81    2.00
   1  14   0   -0.55    1.66
   1  14   0    0.35    1.51
  -1 -14   0   -0.15    2.18
   1  14   0    1.36    1.35
   1  14   1   34.86    2.50
   1  14   1   33.68    2.52
  -1 -14  -1   33.93    3.15
  -1 -14  -1   40.37    3.56
  -1 -14  -1   29.67    2.96
   1  14   1   32.71    2.42
   1  14   2   43.14    2.91
  -1 -14  -2   42.87    3.62
  -1 -14  -2   45.22    3.32
   1  14   2   47.11    2.87
   1  14   2   45.88    2.77
   1  14   3    0.48    1.68
  -1 -14  -3    1.06    2.27
  -1 -14  -3    2.55    1.91
   1  14   3    0.68    1.56
   1  14   3    1.22    1.62
   1  14   4  254.44    9.80
   1  14   4  255.04    9.51
  -1 -14  -4  235.19   10.47
  -1 -14  -4  253.28   10.29
   1  14   4  261.18    9.75
  -1 -14  -5   10.56    2.83
   1  14   5   16.03    2.09
  -1 -14  -5   16.39    2.81
  -1 -14  -5   13.98    2.38
   1  14   5   16.49    2.15
   1  14   6   14.12    2.20
  -1 -14  -6   16.72    2.91
  -1 -14  -6   17.91    1.92
   1  14   6   20.08    2.18
  -1 -14  -6   18.27    2.81
  -1 -14  -6   13.30    2.27
   1  14   6   19.04    2.19
   1  14   7  128.05    5.80
  -1 -14  -7  130.09    6.64
  -1 -14  -7  123.27    5.50
   1  14   7  118.44    5.43
  -1 -14  -7  139.24    6.64
  -1 -14  -7  120.74    6.15
   1  14   7  135.72    5.82
   1  14   8    4.83    1.83
  -1 -14  -8    5.76    2.63
  -1 -14  -8    5.17    1.67
   1  14   8    4.43    1.78
  -1 -14  -8    6.94    2.52
  -1 -14  -8    3.41    2.15
   1  14   8    3.98    1.93
  -1 -14  -9   16.45    3.00
  -1 -14  -9   17.49    2.23
   1  14   9   16.82    2.40
  -1 -14  -9   16.06    2.76
   1  14   9   19.09    2.39
  -1 -14  -9   16.85    2.58
   1  14  10   55.24    3.68
  -1 -14 -10   52.68    3.57
  -1 -14 -10   49.28    4.24
  -1 -14 -10   58.04    4.14
   1  14  10   61.02    3.72
  -1 -14 -10   55.67    3.91
  -1 -14 -11   28.64    2.93
  -1 -14 -11   33.68    3.11
  -1 -14 -11   36.76    3.35
   1  14  11   31.63    2.86
   1  14  11   32.58    3.01
  -1 -14 -12    3.27    1.98
  -1 -14 -12    3.80    2.08
  -1 -14 -12    5.33    2.17
   1  14  12    6.06    2.01
   1  14  12    1.31    2.16
  -1 -14 -13    3.67    2.76
  -1 -14 -13    0.98    2.17
  -1 -14 -13    0.91    2.08
   1  14  13    1.98    1.88
   1  14  13    0.12    2.13
  -1 -14 -14   13.27    2.62
  -1 -14 -14   14.88    2.54
   1  14  14   15.95    2.53
  -1 -14 -14    9.33    2.96
  -1 -14 -15    1.59    2.04
  -1 -14 -15   -1.89    2.51
   1  14  15    1.75    2.41
  -1 -14 -15    1.64    2.69
  -1 -14 -16   29.79    3.69
   1  14  16   45.72    3.74
  -1 -14 -16   45.77    3.69
  -1 -14 -16   37.99    3.24
  -1 -14 -17   36.44    3.93
  -1 -14 -17   41.91    3.81
   1  14  17   44.14    3.85
  -1 -14 -18    9.27    2.75
  -1 -15   9    8.74    2.74
  -1 -15   8    7.70    2.57
   1  15  -8    4.22    2.27
   1  15  -7   57.22    3.32
  -1 -15   7   56.63    4.17
   1  15  -7   56.07    3.80
   1  15  -6   32.08    2.48
  -1 -15   6   28.98    3.23
  -1 -15   6   36.70    2.65
  -1 -15   6   43.49    4.13
   1  15  -6   38.66    3.02
   1  15  -5   83.90    4.34
  -1 -15   5   75.53    4.19
   1  15  -5   78.90    3.94
   1  15  -5   82.02    3.77
  -1 -15   5   91.53    5.54
  -1 -15   5   86.68    5.02
  -1 -15   4    7.93    1.96
   1  15  -4    8.37    1.63
  -1 -15   4    5.54    2.42
   1  15  -4    8.38    2.04
   1  15  -4    8.14    1.47
  -1 -15   4    5.89    2.84
   1  15  -4    4.77    1.59
  -1 -15   3   14.97    2.39
   1  15  -3   21.61    2.27
   1  15  -3   18.48    1.98
  -1 -15   3   18.71    2.65
  -1 -15   3   15.49    3.12
   1  15  -3   14.32    1.67
   1  15  -3   13.91    1.86
  -1 -15   2   60.70    4.11
  -1 -15   2   52.32    3.82
   1  15  -2   58.71    3.60
   1  15  -2   58.12    3.30
  -1 -15   2   65.46    4.76
   1  15  -2   66.66    3.03
   1  15  -2   60.47    3.28
  -1 -15   1    4.36    2.16
  -1 -15   1    3.45    2.40
   1  15  -1    5.73    1.96
   1  15  -1    8.02    1.78
  -1 -15   1    5.81    2.71
   1  15  -1    6.10    1.45
   1  15  -1    4.97    1.72
  -1 -15   0  105.47    5.88
   1  15   0  125.18    5.29
   1  15   0  109.95    5.11
  -1 -15   0  121.01    6.45
   1  15   0  112.69    5.02
  -1 -15   0  112.55    5.92
  -1 -15  -1   24.00    2.86
   1  15   1   27.72    2.43
  -1 -15  -1   22.49    3.11
   1  15   1   26.01    2.40
  -1 -15  -1   29.22    3.40
   1  15   1   27.47    2.32
   1  15   2   12.53    2.03
  -1 -15  -2   15.09    2.58
  -1 -15  -2    8.40    2.41
   1  15   2   10.51    1.86
   1  15   2   10.44    1.84
   1  15   3    4.59    1.77
  -1 -15  -3    6.31    2.47
  -1 -15  -3    2.55    2.13
   1  15   3    3.73    1.65
   1  15   3    5.31    1.73
   1  15   4  100.34    5.09
   1  15   4  113.00    4.90
  -1 -15  -4  112.62    6.05
  -1 -15  -4  102.60    5.58
   1  15   4  112.22    5.08
   1  15   5  159.49    6.80
   1  15   5  159.19    6.55
  -1 -15  -5  157.05    7.72
  -1 -15  -5  161.63    7.89
  -1 -15  -5  154.93    7.33
   1  15   5  161.86    6.80
   1  15   6   15.46    2.22
   1  15   6   15.45    2.08
  -1 -15  -6   11.14    2.83
  -1 -15  -6   15.98    2.81
  -1 -15  -6   11.01    2.43
   1  15   6   12.91    2.14
   1  15   7   17.87    2.32
  -1 -15  -7   19.08    3.26
   1  15   7   12.71    2.16
  -1 -15  -7   20.77    3.05
   1  15   7   16.28    2.36
  -1 -15  -7   14.93    2.65
   1  15   8  131.65    6.13
  -1 -15  -8  126.70    7.04
  -1 -15  -8  127.85    5.84
   1  15   8  131.96    5.73
  -1 -15  -8  142.55    7.02
   1  15   8  133.93    6.11
  -1 -15  -8  137.23    6.51
   1  15   9    2.73    1.88
  -1 -15  -9    1.01    2.60
  -1 -15  -9    0.66    1.84
   1  15   9   -0.68    1.71
  -1 -15  -9    1.86    2.32
   1  15   9    0.10    1.84
  -1 -15  -9    2.40    2.18
   1  15  10   14.47    2.39
  -1 -15 -10   13.60    3.12
  -1 -15 -10   11.74    2.60
   1  15  10   15.67    2.43
  -1 -15 -10   16.67    2.34
  -1 -15 -10   12.56    2.38
  -1 -15 -11   14.56    2.44
   1  15  11   14.57    2.37
  -1 -15 -11   14.38    2.53
  -1 -15 -11   14.45    3.16
  -1 -15 -12    5.02    2.26
  -1 -15 -12    3.37    2.11
   1  15  12    1.27    2.23
  -1 -15 -13   15.69    2.74
   1  15  13   12.23    2.65
  -1 -15 -14    1.51    2.29
   1  15  14    1.86    2.23
  -1 -15 -15    6.88    2.24
   1  15  15    5.50    2.40
  -1 -15 -15    5.35    2.55
  -1 -15 -16    7.96    2.77
  -1 -16   6   31.54    3.50
   1  16  -6   40.48    3.14
  -1 -16   5   10.31    2.64
   1  16  -5   11.80    2.22
  -1 -16   5   13.65    2.17
  -1 -16   4   15.63    2.59
  -1 -16   4   15.39    2.30
   1  16  -4   17.71    2.22
  -1 -16   3   41.92    3.41
  -1 -16   3   53.32    4.03
   1  16  -2   87.02    4.26
  -1 -16   2   73.27    4.56
  -1 -16   2   86.67    5.56
   1  16  -2   73.00    3.92
  -1 -16   2   82.89    4.91
   1  16  -1  131.94    5.77
  -1 -16   1  125.20    6.27
  -1 -16   1  139.98    7.21
  -1 -16   1  123.94    6.52
   1  16  -1  127.53    5.62
   1  16   0   12.72    1.89
   1  16   0   13.70    2.22
  -1 -16   0   10.12    2.74
  -1 -16   0   10.48    2.90
  -1 -16   0   14.50    2.81
  -1 -16  -1   31.14    3.46
  -1 -16  -1   37.65    3.85
   1  16   1   35.83    2.76
  -1 -16  -1   31.68    3.24
   1  16   1   31.33    2.64
  -1 -16  -2   53.98    4.31
  -1 -16  -2   63.61    4.65
  -1 -16  -2   59.21    4.11
   1  16   2   57.81    3.53
   1  16   2   58.76    3.42
   1  16   3    9.56    2.09
  -1 -16  -3    8.02    2.52
  -1 -16  -3   11.47    2.75
   1  16   3   12.81    1.96
   1  16   4    0.65    2.06
  -1 -16  -4   -0.14    2.23
  -1 -16  -4    1.84    2.29
   1  16   4    1.37    1.61
   1  16   5   -0.58    2.06
  -1 -16  -5    0.97    2.21
  -1 -16  -5    2.05    2.54
   1  16   5    0.95    1.67
   1  16   6    7.85    1.99
   1  16   6    7.11    1.77
  -1 -16  -6    7.49    2.82
  -1 -16  -6    6.56    2.26
   1  16   7   48.55    3.03
  -1 -16  -7   48.53    4.31
  -1 -16  -7   45.62    3.76
   1  16   8    1.68    1.82
  -1 -16  -8    1.38    2.55
  -1 -16  -8    1.55    2.13
   1  16   9    8.53    2.13
  -1 -16  -9    7.01    2.48
  -1 -16  -9    9.87    3.07
   1  16  10   47.19    3.40
  -1 -16 -10   52.31    4.56
  -1 -16 -10   52.34    3.41
   1  16  11    2.23    2.07
  -1 -16 -11    1.97    1.99
  -1 -16 -12   21.97    2.72
  -1 -17   3   37.81    3.13
   1  17  -3   40.50    3.03
  -1 -17   2   15.54    2.51
   1  17  -2   21.87    2.37
  -1 -17   1   15.36    2.62
   1  17  -1   12.27    2.30
  -1 -17   0    1.21    2.29
  -1 -17   0    2.80    2.44
   1  17   0    0.34    1.91
  -1 -17  -1   17.71    2.92
  -1 -17  -1   17.45    3.05
   1  17   1   20.94    2.40
  -1 -17  -2   20.25    2.92
  -1 -17  -2   14.22    2.89
   1  17   2   17.39    2.26
  -1 -17  -3   14.08    2.77
  -1 -17  -3   16.09    3.20
   1  17   3   15.82    2.18
  -1 -17  -4    3.44    2.29
   1  17   4    5.52    1.85
  -1 -17  -4    1.44    2.93
   1  17   5    2.13    1.81
  -1 -17  -5   -1.98    2.81
   1  17   6   67.79    3.70
  -1 -17  -6   56.65    4.74
   1  17   7    2.09    1.98
  -1 -17  -7    0.35    2.88
   1  17   8   66.49    3.69
  -1 -18   1   17.44    2.66
  -1 -18   0   22.08    3.04
  -1 -18  -1    0.88    2.53
   1  18   2   -0.09    1.93
  -1 -18  -2   -1.83    2.50
   1  18   3   -0.51    2.06
  -1 -18  -3   -1.11    2.58
   1  18   4   13.98    2.09
   2 -17  -2   26.57    3.17
   2 -17  -1    5.42    2.30
   2 -17   0    1.93    2.10
   2 -17   1    0.24    2.14
   2 -17   2    3.95    2.06
  -2  16   6    9.27    2.56
   2 -16  -6    9.06    2.93
  -2  16   5   17.65    2.46
  -2  16   5   12.44    2.74
   2 -16  -5   13.33    3.05
  -2  16   4   91.09    4.51
  -2  16   4   81.69    4.85
   2 -16  -4   79.96    5.17
  -2  16   3   56.59    3.47
   2 -16  -3   43.59    4.06
  -2  16   2   47.55    3.24
   2 -16  -2   41.03    3.86
  -2  16   1   10.49    2.15
   2 -16  -1   12.05    2.65
   2 -16   0    5.21    2.32
   2 -16   1    1.53    2.18
   2 -16   2    1.34    1.95
   2 -16   3   16.93    2.51
   2 -16   4   -0.59    1.90
   2 -15 -15    3.81    2.35
  -2  15  12   69.62    4.97
  -2  15  11   82.59    5.36
  -2  15  10  142.94    7.29
  -2  15   9   67.30    4.53
   2 -15  -9   61.86    4.92
  -2  15   8    8.80    2.23
  -2  15   8   11.06    2.58
   2 -15  -8    8.56    2.89
  -2  15   7   10.50    2.28
   2 -15  -7   14.48    3.00
  -2  15   7   11.11    2.59
   2 -15  -6    1.17    2.36
  -2  15   6   -0.78    1.89
   2 -15  -6   -0.61    2.59
  -2  15   6   -1.88    2.22
   2 -15  -5    8.13    2.71
   2 -15  -5    8.71    2.51
  -2  15   5   10.48    2.28
  -2  15   5    9.93    2.08
   2 -15  -4   11.91    2.74
   2 -15  -4   12.63    2.75
  -2  15   4   12.88    2.42
  -2  15   4   15.57    2.28
   2 -15  -3    6.40    2.50
   2 -15  -3   -0.35    2.39
  -2  15   3    1.38    2.04
  -2  15   3    0.99    1.99
   2 -15  -2   28.02    3.23
   2 -15  -2   33.27    3.63
  -2  15   2   32.06    3.00
  -2  15   2   33.24    2.78
   2 -15  -1    1.86    2.31
   2 -15  -1    1.22    2.40
  -2  15   1   -0.33    1.83
  -2  15   1    0.25    1.79
   2 -15   0    1.77    2.27
  -2  15   0    3.48    1.95
  -2  15   0    1.41    1.84
   2 -15   1    0.68    2.02
  -2  15  -1    0.54    1.83
  -2  15  -1   -0.94    1.91
   2 -15   2   60.11    3.84
  -2  15  -2   66.70    3.48
  -2  15  -2   60.04    3.86
  -2  15  -2   61.11    3.79
   2 -15   3    3.92    2.01
  -2  15  -3    6.37    1.73
  -2  15  -3    6.43    1.97
  -2  15  -3    6.40    2.17
   2 -15   4    6.09    1.90
  -2  15  -4    7.09    1.86
  -2  15  -4    5.44    1.96
  -2  15  -4    3.47    2.07
  -2  15  -5    2.01    1.81
   2 -15   5    0.97    1.69
  -2  15  -6   36.96    2.75
   2 -15   6   34.71    2.66
   2 -14 -16   33.73    3.69
   2 -14 -15   82.84    5.30
   2 -14 -14    9.13    2.54
  -2  14  14    6.23    2.93
   2 -14 -13    6.67    2.36
  -2  14  13    2.41    2.86
   2 -14 -12    4.44    2.63
   2 -14 -12    3.34    2.10
   2 -14 -12    1.01    2.08
  -2  14  12    3.94    2.67
   2 -14 -11   60.80    4.38
  -2  14  11   75.86    4.81
   2 -14 -11   67.70    4.71
   2 -14 -10   -0.16    2.65
   2 -14 -10    2.12    2.34
  -2  14  10    3.01    2.41
   2 -14 -10    0.61    2.22
   2 -14  -9    5.09    2.52
   2 -14  -9    9.48    2.41
  -2  14   9   10.70    2.56
   2 -14  -9   11.14    2.48
   2 -14  -8   36.28    3.75
   2 -14  -8   35.86    3.44
   2 -14  -8   48.25    3.85
  -2  14   8   48.08    3.56
   2 -14  -7   -0.46    2.16
   2 -14  -7   -1.80    2.63
  -2  14   7   -0.74    1.88
   2 -14  -6    0.47    2.17
  -2  14   6   -1.75    2.22
   2 -14  -6   -1.02    2.51
  -2  14   6    2.51    2.07
   2 -14  -5   65.00    4.50
   2 -14  -5   57.20    4.25
  -2  14   5   62.75    3.94
  -2  14   5   58.53    3.62
   2 -14  -4   19.43    2.85
   2 -14  -4   19.23    2.92
  -2  14   4   21.52    2.68
  -2  14   4   20.02    2.39
   2 -14  -3    0.26    2.13
   2 -14  -3   -1.28    2.46
  -2  14   3   -1.42    2.28
  -2  14   3   -0.79    1.95
   2 -14  -2    9.92    2.43
   2 -14  -2   10.59    2.75
  -2  14   2    9.46    2.32
  -2  14   2   10.12    2.10
   2 -14  -1    6.40    2.36
   2 -14  -1    5.82    2.75
  -2  14   1    5.91    2.16
  -2  14   1   12.77    2.26
   2 -14   0    2.93    2.32
  -2  14   0    4.60    2.18
  -2  14   0    8.72    2.13
   2 -14   1  165.90    7.43
  -2  14  -1  168.74    7.29
  -2  14  -1  169.23    6.99
   2 -14   2    6.38    2.31
  -2  14  -2    7.93    2.33
  -2  14  -2    4.46    2.16
   2 -14   3  147.86    7.04
  -2  14  -3  183.50    6.84
  -2  14  -3  162.63    7.18
  -2  14  -3  174.60    7.10
  -2  14  -4    0.70    2.17
   2 -14   4    5.57    1.90
  -2  14  -4    7.45    1.73
  -2  14  -5   15.34    2.35
   2 -14   5   14.70    2.04
  -2  14  -5   18.70    2.11
  -2  14  -6    2.66    1.74
   2 -14   6   -0.08    1.49
  -2  14  -6   -1.06    1.73
  -2  14  -7   31.72    2.83
  -2  14  -7   39.41    2.65
   2 -14   7   28.87    2.42
  -2  14  -8   89.15    4.46
  -2  14  -9    0.96    1.84
  -2  14 -10   48.92    3.49
   2 -13 -16    1.02    2.19
   2 -13 -16    2.15    2.65
  -2  13  15   44.60    4.09
   2 -13 -15   42.92    3.80
   2 -13 -15   43.24    3.58
   2 -13 -14   22.45    3.00
   2 -13 -14   17.04    3.39
   2 -13 -14   23.36    3.07
  -2  13  14   21.52    3.18
   2 -13 -13    6.76    2.51
   2 -13 -13    2.31    2.61
  -2  13  13    6.88    2.65
   2 -13 -13    8.07    2.36
  -2  13  12    0.23    1.87
   2 -13 -12    4.78    2.12
   2 -13 -12    1.63    2.74
   2 -13 -12    1.92    2.43
   2 -13 -12    4.87    2.05
  -2  13  12    2.40    2.27
   2 -13 -11   10.08    2.30
  -2  13  11    4.09    2.35
   2 -13 -11    6.00    2.31
   2 -13 -11    9.02    2.25
  -2  13  11    4.83    2.04
   2 -13 -10    1.26    2.16
   2 -13 -10    1.94    1.90
   2 -13 -10    3.15    1.92
  -2  13  10    1.71    2.17
   2 -13  -9   -0.30    2.33
   2 -13  -9    1.16    1.92
  -2  13   9    0.63    2.09
   2 -13  -9    2.12    2.04
   2 -13  -8   68.83    4.72
   2 -13  -8   65.53    4.29
  -2  13   8   75.89    4.39
   2 -13  -8   75.47    4.69
   2 -13  -7    7.02    2.52
   2 -13  -7    5.94    2.14
   2 -13  -7    6.00    2.33
  -2  13   7    5.54    2.03
   2 -13  -6    2.17    2.33
  -2  13   6    3.41    2.01
   2 -13  -6    1.24    2.40
  -2  13   5    3.12    2.02
   2 -13  -5    2.32    2.29
  -2  13   5    4.05    2.09
   2 -13  -5    2.01    2.19
  -2  13   4   13.00    2.15
   2 -13  -4   14.65    2.74
   2 -13  -4   14.20    2.82
  -2  13   4   11.24    2.26
   2 -13  -3  168.26    7.67
  -2  13   3  150.71    6.49
   2 -13  -3  159.85    7.36
  -2  13   3  152.42    6.91
  -2  13   2   12.73    2.15
   2 -13  -2   11.24    2.39
   2 -13  -2   12.27    2.55
  -2  13   2   12.59    2.20
  -2  13   1   13.79    2.18
   2 -13  -1   11.31    2.31
   2 -13  -1   12.11    2.73
  -2  13   1    9.42    2.12
  -2  13   0   17.86    2.25
   2 -13   0   14.03    2.53
  -2  13   0   17.25    2.32
  -2  13  -1   26.92    2.57
   2 -13   1   23.18    2.78
  -2  13  -1   26.50    2.54
  -2  13  -2  551.99   18.94
   2 -13   2  512.28   19.14
  -2  13  -2  534.55   19.17
  -2  13  -3   27.00    2.27
   2 -13   3   21.35    2.47
  -2  13  -3   18.26    2.38
  -2  13  -4   76.09    3.60
   2 -13   4   64.85    3.68
  -2  13  -4   64.72    3.88
  -2  13  -5    0.41    1.64
   2 -13   5    1.74    1.49
  -2  13  -5   -1.36    2.18
  -2  13  -6    2.64    1.77
   2 -13   6    3.11    1.54
  -2  13  -6    2.58    1.79
  -2  13  -7    2.69    1.69
   2 -13   7    3.84    1.40
  -2  13  -7    6.54    1.89
  -2  13  -8   13.30    2.17
   2 -13   8   10.86    1.56
  -2  13  -8   12.62    2.21
   2 -13   9    0.71    1.14
  -2  13  -9    1.27    1.77
  -2  13  -9    0.32    1.45
  -2  13  -9    0.86    1.74
  -2  13 -10    0.90    1.85
  -2  13 -11    0.76    2.00
  -2  13 -12    1.07    2.27
   2 -13  12   -0.53    2.41
  -2  13 -13    9.35    2.53
   2 -12 -18    0.80    2.02
   2 -12 -17   17.94    2.55
   2 -12 -17    9.80    2.84
   2 -12 -17   17.47    2.99
   2 -12 -16    2.30    2.64
  -2  12  16    1.24    2.38
   2 -12 -16   -1.16    2.86
   2 -12 -16    0.71    1.91
   2 -12 -15    2.47    2.51
   2 -12 -15    3.00    2.07
  -2  12  15    1.05    2.57
   2 -12 -15   -0.82    2.60
   2 -12 -14   10.10    2.62
  -2  12  14   12.97    2.39
   2 -12 -14   13.19    2.35
   2 -12 -14   12.33    3.01
  -2  12  14   12.49    2.98
   2 -12 -13    7.42    2.34
  -2  12  13    3.64    1.84
   2 -12 -13    4.34    2.28
   2 -12 -13    4.76    2.65
  -2  12  13    2.40    2.80
   2 -12 -12   29.48    3.43
   2 -12 -12   26.27    2.95
  -2  12  12   25.49    2.66
   2 -12 -12   27.96    3.21
   2 -12 -12   28.95    2.87
  -2  12  12   34.53    3.27
   2 -12 -11   13.16    2.32
  -2  12  11    9.89    2.14
   2 -12 -11   16.20    2.66
   2 -12 -11   14.62    2.38
  -2  12  11   12.43    2.59
   2 -12 -10    1.70    1.92
  -2  12  10   -0.73    1.83
   2 -12 -10    1.29    2.09
   2 -12 -10    2.06    1.79
  -2  12  10    0.25    2.04
   2 -12  -9   26.47    2.90
  -2  12   9   23.61    2.75
   2 -12  -9   26.32    2.71
   2 -12  -9   22.77    2.54
   2 -12  -8   16.22    2.56
   2 -12  -8   15.86    2.58
   2 -12  -8   11.74    2.20
  -2  12   8   12.93    2.34
   2 -12  -7    0.92    2.11
   2 -12  -7   -0.67    2.25
   2 -12  -7   -0.58    2.07
  -2  12   7    0.45    2.00
   2 -12  -6  203.72    8.71
   2 -12  -6  179.29    8.24
  -2  12   6  192.35    8.27
   2 -12  -6  204.34    8.68
   2 -12  -5    6.40    2.25
   2 -12  -5    5.16    2.26
   2 -12  -5    8.54    2.37
  -2  12   5    8.69    2.16
   2 -12  -4  207.52    8.73
  -2  12   4  189.55    7.65
   2 -12  -4  190.96    8.35
  -2  12   4  190.17    8.10
  -2  12   3    3.98    1.65
   2 -12  -3    1.04    2.13
   2 -12  -3    2.29    2.05
  -2  12   3    2.49    1.84
  -2  12   2    1.68    1.63
   2 -12  -2    2.33    2.04
   2 -12  -2    1.22    2.10
  -2  12   2    1.94    1.63
  -2  12   1   19.33    2.02
   2 -12  -1   17.55    2.37
  -2  12   1   15.43    2.16
  -2  12   0   92.99    4.26
   2 -12   0   84.74    4.58
  -2  12   0   90.31    4.43
  -2  12  -1   11.44    1.85
   2 -12   1    8.37    2.01
  -2  12  -1    9.91    1.83
   2 -12   2   24.52    2.55
  -2  12  -2   26.62    2.49
   2 -12   3   41.76    2.92
  -2  12  -3   40.72    2.74
  -2  12  -4   74.68    3.58
   2 -12   4   64.86    3.60
  -2  12  -4   71.17    3.78
  -2  12  -5   45.83    2.68
   2 -12   5   34.82    2.51
  -2  12  -5   32.44    2.79
   2 -12   6   54.46    3.25
  -2  12  -6   63.63    3.79
  -2  12  -7   83.69    4.13
   2 -12   7   76.11    3.78
  -2  12  -7   87.53    4.28
  -2  12  -8    5.35    1.86
   2 -12   8    1.34    1.22
  -2  12  -8    4.32    1.94
  -2  12  -9  215.59    8.33
   2 -12   9  195.46    7.56
  -2  12  -9  215.39    8.55
   2 -12  10    0.92    1.00
  -2  12 -10    1.05    1.84
  -2  12 -10    0.72    1.58
  -2  12 -10    0.66    1.93
  -2  12 -11    1.57    1.95
  -2  12 -11    2.45    1.66
  -2  12 -11    4.12    2.08
  -2  12 -12    7.07    2.29
   2 -12  12    8.59    2.36
  -2  12 -13    1.25    2.27
   2 -12  13    0.75    2.15
  -2  12 -14   28.94    3.53
   2 -12  14   29.63    3.23
  -2  12 -15   31.20    3.47
   2 -12  15   29.16    3.07
  -2  12 -16    3.85    2.64
   2 -11 -19   13.80    2.20
   2 -11 -18   13.28    2.28
   2 -11 -18   14.14    2.97
   2 -11 -18    9.02    3.03
   2 -11 -18   11.26    2.70
   2 -11 -17   -1.93    2.52
   2 -11 -17   -0.16    2.48
   2 -11 -17    1.28    1.81
  -2  11  17   -1.55    2.52
   2 -11 -17    2.91    2.25
  -2  11  16    1.29    1.91
   2 -11 -16    0.79    2.67
   2 -11 -16    3.03    2.34
   2 -11 -16    1.51    1.55
   2 -11 -16    2.80    1.96
  -2  11  16    3.29    2.64
   2 -11 -16    2.65    2.45
  -2  11  15   47.56    3.68
   2 -11 -15   49.06    4.29
   2 -11 -15   51.46    4.13
   2 -11 -15   50.03    3.16
   2 -11 -15   49.04    3.48
  -2  11  15   54.28    4.21
   2 -11 -15   49.58    3.86
   2 -11 -14   23.34    3.33
   2 -11 -14   25.63    3.09
   2 -11 -14   27.40    2.82
  -2  11  14   26.89    2.84
  -2  11  14   25.07    3.19
   2 -11 -14   31.52    3.14
   2 -11 -13   -0.26    2.11
  -2  11  13   -0.23    1.89
   2 -11 -13    1.25    2.09
   2 -11 -13    2.41    2.64
  -2  11  13   -0.14    2.47
   2 -11 -12   10.73    2.66
   2 -11 -12   18.33    2.56
  -2  11  12   15.13    2.28
   2 -11 -12   17.59    2.56
   2 -11 -12   14.77    2.33
  -2  11  12   21.95    2.97
   2 -11 -11   50.24    4.14
   2 -11 -11   54.07    3.80
  -2  11  11   53.10    3.52
   2 -11 -11   54.26    3.60
  -2  11  11   55.58    4.01
   2 -11 -11   51.65    3.79
   2 -11 -10  106.38    5.37
   2 -11 -10  112.50    5.60
   2 -11 -10  104.67    5.42
  -2  11  10  100.28    5.25
  -2  11  10  117.85    5.72
   2 -11  -9    0.97    1.76
  -2  11   9   -2.09    2.10
   2 -11  -9    1.43    1.94
   2 -11  -9   -1.99    1.99
  -2  11   9   -0.46    2.03
   2 -11  -8    3.47    1.85
  -2  11   8    1.22    1.95
   2 -11  -8    0.65    1.77
   2 -11  -8    1.35    1.55
   2 -11  -7   23.14    2.15
   2 -11  -7   19.85    2.54
   2 -11  -7   17.97    2.64
   2 -11  -7   15.21    2.21
  -2  11   7   20.42    2.46
   2 -11  -6   74.94    4.33
   2 -11  -6   59.62    3.82
  -2  11   6   65.86    3.93
   2 -11  -6   66.33    4.19
   2 -11  -5    1.65    1.77
   2 -11  -5   -0.47    2.22
   2 -11  -5    1.71    1.99
  -2  11   5    6.12    2.10
   2 -11  -4  667.47   24.18
  -2  11   4  682.25   23.88
   2 -11  -4  632.50   23.90
   2 -11  -3   45.41    3.30
   2 -11  -3   54.27    3.68
   2 -11  -3   51.57    3.69
  -2  11   3   55.94    3.37
  -2  11   3   48.53    3.02
   2 -11  -2    6.62    1.93
   2 -11  -2    8.43    2.13
  -2  11   2    7.87    1.87
  -2  11   2    6.92    1.65
   2 -11  -1    1.19    1.72
  -2  11   1   -0.83    1.76
  -2  11   1   -0.19    1.52
   2 -11   0  144.34    6.22
  -2  11   0  131.97    5.92
  -2  11   0  138.51    5.71
   2 -11   1  105.61    5.12
  -2  11  -1  117.56    4.91
   2 -11   2   -0.17    1.49
  -2  11  -2    0.71    1.46
   2 -11   3   28.81    2.36
  -2  11  -3   30.97    2.27
  -2  11  -4   41.13    2.70
  -2  11  -4   49.94    2.80
  -2  11  -5   28.84    2.36
   2 -11   5   22.59    2.07
  -2  11  -5   30.15    2.21
  -2  11  -6    2.96    1.80
  -2  11  -6    4.30    1.64
   2 -11   6    1.24    1.36
  -2  11  -7   10.48    1.80
   2 -11   7    5.84    1.39
  -2  11  -7    4.93    1.61
  -2  11  -7    6.04    0.73
  -2  11  -8  256.78    9.37
   2 -11   8  238.76    8.62
  -2  11  -8  251.93    9.16
  -2  11  -8  226.93    8.10
  -2  11  -9    2.97    1.89
   2 -11   9    0.21    1.11
  -2  11  -9    2.35    1.83
  -2  11  -9    1.81    0.75
  -2  11 -10    9.38    2.02
   2 -11  10    6.16    1.07
  -2  11 -10    8.80    2.20
  -2  11 -11   33.18    3.03
  -2  11 -11   36.18    3.08
   2 -11  11   30.98    1.72
  -2  11 -12   68.79    4.43
   2 -11  12   77.50    4.25
  -2  11 -12   69.24    3.82
  -2  11 -12   71.22    4.33
   2 -11  12   72.24    4.32
  -2  11 -13   80.74    4.73
   2 -11  13   78.07    4.33
  -2  11 -13   74.69    4.66
   2 -11  13   78.97    4.58
  -2  11 -14    1.70    2.32
   2 -11  14    1.75    2.13
   2 -11  14    0.72    2.03
  -2  11 -15   93.77    5.64
   2 -11  15   95.06    5.24
  -2  11 -16   24.23    3.37
   2 -11  16   27.04    3.00
  -2  11 -17    2.90    2.57
   2 -11  17    3.62    2.24
  -2  11 -18    1.55    2.67
  -2  10  20   -1.49    2.46
   2 -10 -20    1.76    2.61
   2 -10 -19    4.83    2.69
   2 -10 -19    6.34    2.80
   2 -10 -19    7.29    1.90
   2 -10 -19    6.92    2.44
  -2  10  19    4.93    2.30
   2 -10 -18    1.39    2.70
   2 -10 -18    2.82    2.61
   2 -10 -18    2.72    1.88
  -2  10  18    5.84    2.53
   2 -10 -18    5.85    2.46
  -2  10  17    0.65    2.08
   2 -10 -17   -0.15    2.67
   2 -10 -17   -1.27    2.43
   2 -10 -17    1.55    1.42
   2 -10 -17    0.59    1.82
  -2  10  17   -0.45    2.61
   2 -10 -17    1.88    2.36
  -2  10  16   73.27    4.54
   2 -10 -16   75.99    5.03
   2 -10 -16   77.05    5.00
   2 -10 -16   73.88    3.86
   2 -10 -16   78.90    4.25
  -2  10  16   83.66    5.00
   2 -10 -16   80.72    4.97
  -2  10  15    6.67    2.09
   2 -10 -15    9.78    2.81
   2 -10 -15    5.56    2.34
   2 -10 -15    6.89    1.69
   2 -10 -15   11.15    2.09
  -2  10  15    9.81    2.68
   2 -10 -15    8.50    2.48
   2 -10 -14   -0.14    2.18
   2 -10 -14    0.29    2.50
   2 -10 -14    1.52    1.76
  -2  10  14   -1.14    1.91
   2 -10 -14   -0.75    2.02
  -2  10  14   -1.08    2.29
   2 -10 -13    2.29    2.13
   2 -10 -13   -0.71    2.41
   2 -10 -13    0.41    1.86
   2 -10 -13    2.59    2.02
  -2  10  13    3.00    2.30
  -2  10  13    0.33    1.93
  -2  10  12  305.51   11.75
   2 -10 -12  292.73   11.99
   2 -10 -12  284.53   12.19
   2 -10 -12  311.50   11.84
  -2  10  12  314.51   12.21
   2 -10 -12  310.35   11.94
   2 -10 -11   27.38    3.35
   2 -10 -11   28.51    2.89
   2 -10 -11   26.12    2.90
   2 -10 -11   31.45    2.76
  -2  10  11   28.00    2.69
  -2  10  11   29.30    3.23
   2 -10 -10  188.16    8.68
   2 -10 -10  189.70    8.29
   2 -10 -10  192.33    8.20
  -2  10  10  197.31    8.10
  -2  10  10  210.45    8.54
   2 -10 -10  207.02    8.43
   2 -10  -9  302.22   11.88
   2 -10  -9  338.48   12.24
  -2  10   9  298.74   11.78
   2 -10  -9  311.15   12.01
  -2  10   9  322.06   12.19
   2 -10  -8    5.39    1.60
  -2  10   8    3.72    1.77
   2 -10  -8    6.30    1.78
   2 -10  -8    3.87    1.73
  -2  10   8    5.54    2.01
   2 -10  -7   52.92    3.54
  -2  10   7   57.75    3.52
   2 -10  -7   57.86    3.48
   2 -10  -7   56.97    3.23
   2 -10  -6    1.26    1.36
   2 -10  -6    0.33    1.64
   2 -10  -6   -0.58    1.88
   2 -10  -6   -0.29    1.52
  -2  10   6    1.33    1.65
   2 -10  -5  133.57    5.93
   2 -10  -5  107.22    5.43
  -2  10   5  123.65    5.56
   2 -10  -5  124.07    5.83
   2 -10  -4    9.83    1.76
   2 -10  -4   11.50    2.03
  -2  10   4    9.09    1.84
   2 -10  -4    5.42    1.90
   2 -10  -3    7.02    1.76
   2 -10  -3    4.42    1.80
   2 -10  -3    9.12    1.86
  -2  10   3    7.01    1.67
   2 -10  -2   69.39    3.84
   2 -10  -2   55.08    3.63
  -2  10   2   71.58    3.62
  -2  10   2   71.70    3.47
   2 -10  -1   18.31    2.05
   2 -10  -1   15.65    2.13
  -2  10   1   12.65    1.78
  -2  10   1   16.10    1.87
  -2  10   0  105.45    4.70
  -2  10   0  111.68    4.89
   2 -10   0  108.78    5.07
  -2  10  -1  181.96    6.90
   2 -10   1  167.28    7.12
  -2  10  -2  444.06   15.29
   2 -10   2  416.88   15.49
  -2  10  -3    8.06    1.63
   2 -10   3    6.29    1.55
  -2  10  -4    0.07    1.49
  -2  10  -4    0.48    0.86
   2 -10   4    0.60    1.36
  -2  10  -5  195.04    7.45
  -2  10  -5  178.04    6.66
  -2  10  -5  207.72    7.31
   2 -10   5  181.50    7.22
  -2  10  -6    7.59    1.76
  -2  10  -6    5.82    0.95
  -2  10  -6    9.54    1.68
   2 -10   6    6.71    1.43
  -2  10  -7  170.29    6.85
  -2  10  -7  165.61    6.06
   2 -10   7  172.49    6.47
  -2  10  -7  170.03    6.75
  -2  10  -8    3.75    1.62
   2 -10   8   -0.09    1.00
  -2  10  -8    2.78    1.56
  -2  10  -9   86.62    4.35
  -2  10  -9   92.78    4.40
   2 -10   9   86.34    3.60
  -2  10 -10    9.58    2.01
   2 -10  10    6.17    1.92
  -2  10 -10    7.03    1.76
   2 -10  10    7.50    1.00
  -2  10 -11   51.82    3.43
  -2  10 -11   43.26    3.35
   2 -10  11   50.59    3.28
   2 -10  11   50.66    2.19
   2 -10  11   46.40    3.26
  -2  10 -12   22.57    2.84
   2 -10  12   17.12    2.46
  -2  10 -12   19.44    2.57
   2 -10  12   20.41    2.50
  -2  10 -13  134.06    6.46
  -2  10 -13  138.26    6.60
   2 -10  13  131.95    6.30
  -2  10 -14   -1.02    2.32
   2 -10  14    0.11    2.10
  -2  10 -14   -0.13    2.42
  -2  10 -15   -1.52    2.58
   2 -10  15   -0.80    2.06
  -2  10 -16   44.60    3.98
   2 -10  16   43.71    3.47
  -2  10 -17   -1.26    2.71
   2 -10  17   -0.12    2.03
  -2  10 -18   16.64    3.18
   2 -10  18   17.05    2.62
   2  -9 -22    4.84    2.66
  -2   9  21   22.83    2.85
   2  -9 -21   17.18    2.98
   2  -9 -20    1.76    1.73
  -2   9  20   -2.17    2.32
   2  -9 -20    1.79    2.45
   2  -9 -19    0.34    2.59
   2  -9 -19    0.30    2.64
   2  -9 -19    1.49    1.60
   2  -9 -19    4.06    2.50
  -2   9  19    1.05    2.16
  -2   9  18  118.75    6.01
   2  -9 -18  106.03    6.40
   2  -9 -18  104.03    6.28
   2  -9 -18  123.15    5.46
  -2   9  18  121.16    6.42
   2  -9 -18  114.75    6.28
  -2   9  17   40.74    3.51
   2  -9 -17   44.92    4.17
   2  -9 -17   39.60    4.09
   2  -9 -17   48.23    3.19
  -2   9  17   48.69    4.07
   2  -9 -17   46.62    2.67
   2  -9 -17   42.71    3.91
  -2   9  16   88.78    4.94
   2  -9 -16   89.31    5.48
   2  -9 -16   86.64    5.42
   2  -9 -16   91.76    4.18
   2  -9 -16   92.72    4.52
  -2   9  16   94.20    5.41
   2  -9 -16   85.76    5.23
  -2   9  15  191.10    8.45
   2  -9 -15  210.55    9.08
   2  -9 -15  194.83    8.92
   2  -9 -15  197.73    7.76
   2  -9 -15  215.22    8.26
  -2   9  15  206.36    9.00
   2  -9 -15  197.92    8.72
   2  -9 -14    1.63    2.11
   2  -9 -14    5.32    2.29
   2  -9 -14    3.75    1.44
   2  -9 -14    6.17    1.85
  -2   9  14    3.49    1.92
   2  -9 -14    1.58    2.06
  -2   9  14    3.22    2.16
   2  -9 -13    6.62    2.33
   2  -9 -13    7.81    1.90
   2  -9 -13    9.00    2.25
  -2   9  13    9.27    1.99
  -2   9  13   11.58    2.42
   2  -9 -13    9.70    2.10
   2  -9 -12   10.11    2.54
   2  -9 -12    8.03    2.00
   2  -9 -12    5.43    2.20
  -2   9  12    9.62    1.95
   2  -9 -12    8.67    2.10
  -2   9  12    5.13    2.26
   2  -9 -11  275.49   11.55
   2  -9 -11  285.69   11.03
   2  -9 -11  291.10   11.38
  -2   9  11  279.96   10.93
   2  -9 -11  279.69   11.10
  -2   9  11  294.84   11.48
   2  -9 -11  296.81   11.16
   2  -9 -10   91.59    5.15
   2  -9 -10   90.71    4.72
   2  -9 -10   97.15    4.81
   2  -9 -10   92.35    4.63
  -2   9  10   94.40    4.56
   2  -9 -10   91.34    4.73
  -2   9  10   95.07    4.91
   2  -9  -9    0.95    1.95
   2  -9  -9    0.09    1.58
  -2   9   9    3.16    1.42
   2  -9  -9    1.50    1.38
  -2   9   9   -0.21    1.91
   2  -9  -9    1.27    1.74
   2  -9  -8   41.04    2.75
   2  -9  -8   44.29    3.04
  -2   9   8   39.18    2.77
   2  -9  -8   39.27    2.74
  -2   9   8   45.53    3.07
   2  -9  -7   19.10    1.94
  -2   9   7   19.51    2.01
   2  -9  -7   25.24    2.33
   2  -9  -7   21.41    2.09
  -2   9   7   21.65    2.26
   2  -9  -6   29.67    2.18
  -2   9   6   24.18    2.10
   2  -9  -6   29.29    2.55
   2  -9  -6   21.45    2.20
  -2   9   6   31.07    2.46
   2  -9  -5  195.75    7.59
   2  -9  -5  207.46    8.21
   2  -9  -5  186.45    8.09
   2  -9  -5  196.75    7.91
  -2   9   5  197.90    7.94
   2  -9  -4  102.04    4.89
   2  -9  -4   86.93    4.50
  -2   9   4   99.77    4.61
   2  -9  -4  101.59    4.87
   2  -9  -3   33.56    2.61
   2  -9  -3   37.17    2.83
  -2   9   3   39.16    2.61
   2  -9  -3   38.61    2.81
   2  -9  -2  237.72    9.38
   2  -9  -2  241.09    9.28
  -2   9   2  240.68    9.13
   2  -9  -1   36.28    2.60
   2  -9  -1   37.22    2.61
  -2   9   1   37.25    2.43
  -2   9   1   36.79    2.35
  -2   9   0   99.96    4.31
   2  -9   0   91.40    4.56
   2  -9   0  103.30    4.66
   2  -9   1  318.01   12.00
  -2   9  -1  333.48   11.75
  -2   9  -2   98.58    4.04
   2  -9   2  104.27    4.58
  -2   9  -2  105.64    4.39
  -2   9  -3   77.92    3.15
   2  -9   3   73.73    3.62
  -2   9  -3   73.54    3.53
  -2   9  -4   15.79    1.18
  -2   9  -4   17.55    1.69
   2  -9   4   14.63    1.64
  -2   9  -4   11.81    1.63
  -2   9  -5  441.55   15.12
  -2   9  -5  466.07   15.59
   2  -9   5  414.07   15.50
  -2   9  -5  455.04   15.72
  -2   9  -6    2.48    1.45
   2  -9   6    0.45    1.14
  -2   9  -6    1.88    1.48
  -2   9  -7  307.87   11.51
   2  -9   7  317.36   11.21
  -2   9  -7  323.85   11.65
  -2   9  -8  289.35   10.90
   2  -9   8  291.91   10.37
   2  -9   8  305.84   11.14
  -2   9  -8  294.50   11.01
  -2   9  -9   90.42    4.39
   2  -9   9   91.70    3.59
   2  -9   9   91.10    4.44
  -2   9  -9   90.40    4.45
  -2   9 -10  126.33    5.63
   2  -9  10  123.48    4.60
  -2   9 -10  121.94    5.66
  -2   9 -11   37.15    2.97
   2  -9  11   36.87    2.96
   2  -9  11   40.62    1.82
  -2   9 -11   41.09    3.03
  -2   9 -12    0.11    2.06
   2  -9  12   -1.41    2.03
  -2   9 -12   -1.26    2.15
   2  -9  13  134.13    6.14
  -2   9 -13  126.60    6.35
   2  -9  14   73.07    4.21
  -2   9 -14   74.67    4.65
   2  -9  15   12.91    2.27
  -2   9 -15   12.28    2.77
   2  -9  16    5.06    2.18
  -2   9 -16    7.85    2.69
   2  -9  17   16.94    2.41
   2  -9  17   15.88    2.49
  -2   9 -17   15.21    3.05
   2  -9  18   23.73    2.74
  -2   9 -18   23.99    3.44
  -2   9 -19   25.92    3.64
   2  -9  19   23.66    2.82
   2  -9  20    1.22    2.08
   2  -8 -23   22.46    3.43
   2  -8 -22   52.78    4.25
  -2   8  21    5.94    2.37
   2  -8 -21    9.20    2.68
   2  -8 -20   -2.11    2.32
   2  -8 -20   -0.57    2.57
   2  -8 -20   -0.65    1.43
   2  -8 -20   -0.97    2.31
  -2   8  20   -1.88    2.38
  -2   8  19   36.46    3.44
  -2   8  19   35.94    3.29
   2  -8 -19   33.41    3.82
   2  -8 -19   36.60    3.79
   2  -8 -19   40.31    2.72
  -2   8  19   38.81    3.80
   2  -8 -19   34.04    3.63
  -2   8  18  103.23    5.13
  -2   8  18  102.20    5.35
   2  -8 -18   86.01    5.63
   2  -8 -18   80.01    5.44
   2  -8 -18   89.48    4.43
  -2   8  18   95.99    5.46
   2  -8 -18   94.38    4.04
   2  -8 -18   85.04    5.42
  -2   8  17  179.96    8.16
   2  -8 -17  183.00    8.73
   2  -8 -17  189.43    8.59
   2  -8 -17  186.33    7.63
  -2   8  17  205.06    8.72
   2  -8 -17  190.55    8.54
   2  -8 -17  186.00    7.11
  -2   8  16   24.36    2.86
   2  -8 -16   25.89    3.17
   2  -8 -16   20.74    3.11
   2  -8 -16   22.89    2.30
  -2   8  16   20.82    2.95
   2  -8 -16   21.59    1.78
   2  -8 -16   22.83    3.04
  -2   8  15   30.91    2.80
   2  -8 -15   25.20    3.15
   2  -8 -15   30.02    3.18
   2  -8 -15   33.18    2.10
   2  -8 -15   31.71    2.48
  -2   8  15   27.09    3.15
   2  -8 -15   33.48    3.15
   2  -8 -14    4.59    2.14
   2  -8 -14    2.74    1.87
   2  -8 -14    5.35    1.21
   2  -8 -14    6.53    1.59
  -2   8  14    2.52    1.58
  -2   8  14    3.49    2.10
   2  -8 -14    5.99    1.91
   2  -8 -13    2.10    2.01
   2  -8 -13    0.99    1.51
   2  -8 -13    0.37    1.93
  -2   8  13    0.10    1.58
   2  -8 -13    1.13    1.82
  -2   8  13    1.19    2.01
   2  -8 -12   -0.97    2.06
   2  -8 -12    1.26    1.43
   2  -8 -12    1.04    1.81
  -2   8  12   -0.57    1.57
   2  -8 -12    0.21    1.81
  -2   8  12   -0.68    1.80
   2  -8 -11    8.72    2.26
   2  -8 -11    8.26    1.76
   2  -8 -11    7.00    1.97
  -2   8  11    9.22    1.69
  -2   8  11    9.76    2.08
   2  -8 -11    7.01    1.80
   2  -8 -10   71.62    4.29
   2  -8 -10   70.52    3.89
   2  -8 -10   76.08    4.15
   2  -8 -10   75.94    3.96
  -2   8  10   75.23    3.90
   2  -8 -10   77.59    4.06
  -2   8  10   77.66    4.26
   2  -8  -9    0.33    1.58
   2  -8  -9    0.09    1.49
   2  -8  -9    0.46    1.63
  -2   8   9    0.65    1.33
   2  -8  -9    1.63    1.44
  -2   8   9    2.65    1.73
   2  -8  -9    1.31    1.45
   2  -8  -8    4.49    1.74
   2  -8  -8    5.18    1.51
   2  -8  -8    7.25    1.60
  -2   8   8    3.76    1.23
   2  -8  -8    4.04    1.46
  -2   8   8    6.43    1.69
   2  -8  -8    6.98    1.68
   2  -8  -7   45.85    2.85
   2  -8  -7   46.52    2.83
  -2   8   7   45.83    2.73
  -2   8   7   45.58    3.01
   2  -8  -7   45.65    2.96
   2  -8  -6  364.11   13.65
   2  -8  -6  409.01   14.06
   2  -8  -6  375.05   13.79
  -2   8   6  373.87   13.61
  -2   8   6  381.36   13.89
   2  -8  -5   96.71    5.03
   2  -8  -5  112.94    4.70
   2  -8  -5  118.28    5.14
  -2   8   5  116.23    4.99
   2  -8  -5  108.41    4.85
  -2   8   5   95.50    4.56
   2  -8  -4  176.64    7.21
   2  -8  -4  191.60    7.57
  -2   8   4  178.37    7.27
   2  -8  -4  185.23    7.53
   2  -8  -3  107.86    4.98
  -2   8   3  109.35    4.77
   2  -8  -3  103.70    4.73
   2  -8  -2    7.51    1.52
   2  -8  -2    5.91    1.37
  -2   8   2    5.29    1.31
   2  -8  -1   70.20    3.63
  -2   8   1   76.58    3.39
   2  -8  -1   70.50    3.62
  -2   8   1   72.86    3.50
  -2   8   0  420.55   14.44
   2  -8   0  411.07   14.76
   2  -8   0  401.24   14.71
  -2   8   0  408.95   14.31
  -2   8  -1  763.13   25.35
   2  -8   1  742.24   25.59
  -2   8  -1  742.58   25.16
   2  -8   1  715.44   25.62
  -2   8  -2  492.72   16.30
   2  -8   2  470.60   16.44
   2  -8   2  422.88   16.50
  -2   8  -2  470.96   16.03
  -2   8  -3   37.75    1.89
   2  -8   3   36.07    2.25
   2  -8   4   91.16    3.91
  -2   8  -4   89.63    3.99
  -2   8  -5  383.31   13.48
   2  -8   5  355.87   13.28
  -2   8  -5  397.95   13.40
  -2   8  -6    0.81    1.47
   2  -8   6    0.44    1.20
  -2   8  -6    0.06    1.41
  -2   8  -7   18.71    1.75
   2  -8   7   14.71    1.98
   2  -8   7   17.42    1.37
  -2   8  -7   13.14    1.71
  -2   8  -8   27.43    2.07
   2  -8   8   24.53    1.49
  -2   8  -8   26.57    2.12
  -2   8  -9   24.40    2.35
   2  -8   9   30.80    1.58
  -2   8  -9   31.58    2.36
  -2   8 -10   61.11    3.36
   2  -8  10   56.48    2.38
  -2   8 -11   22.88    2.35
   2  -8  11   24.45    1.28
   2  -8  11   20.58    2.33
  -2   8 -12    2.98    1.97
   2  -8  12    2.92    1.80
  -2   8 -13  247.86    9.93
   2  -8  13  236.49    9.51
  -2   8 -14   13.82    2.73
   2  -8  14   12.47    2.23
  -2   8 -15  147.52    6.95
   2  -8  15  142.19    6.43
   2  -8  15  136.56    5.99
  -2   8 -16   -0.43    2.55
   2  -8  16    0.42    2.12
   2  -8  16    0.70    1.83
   2  -8  17    5.38    2.16
  -2   8 -17    4.25    2.60
  -2   8 -17    5.30    2.32
   2  -8  17    4.71    1.88
   2  -8  18   62.12    3.51
   2  -8  18   59.82    4.00
  -2   8 -18   57.54    4.51
  -2   8 -19   11.16    3.03
   2  -8  19    9.48    2.36
  -2   8 -20   15.04    3.24
   2  -8  20   11.92    2.48
   2  -8  21   25.30    2.82
  -2   7  22    5.64    2.48
   2  -7 -22    5.69    2.60
   2  -7 -21   44.26    4.34
   2  -7 -21   54.42    4.09
  -2   7  21   56.36    3.95
   2  -7 -21   51.07    4.30
   2  -7 -20    0.35    2.17
   2  -7 -20    0.27    2.24
   2  -7 -20   -0.61    1.61
   2  -7 -20   -1.75    2.53
  -2   7  20   -1.03    2.13
  -2   7  19   61.22    3.98
  -2   7  19   60.94    4.20
   2  -7 -19   60.09    4.53
   2  -7 -19   61.18    4.31
   2  -7 -19   63.48    3.47
  -2   7  19   70.06    4.57
   2  -7 -19   54.22    4.37
  -2   7  18    1.87    2.17
  -2   7  18    1.17    2.00
   2  -7 -18    1.26    2.45
   2  -7 -18    0.13    2.41
   2  -7 -18    0.88    1.52
  -2   7  18   -1.24    2.56
   2  -7 -18    0.65    1.10
   2  -7 -18   -1.01    2.46
  -2   7  17   44.66    3.16
  -2   7  17   39.76    3.29
   2  -7 -17   42.47    3.67
   2  -7 -17   42.25    3.56
   2  -7 -17   43.60    2.70
  -2   7  17   48.20    3.75
   2  -7 -17   40.73    3.57
   2  -7 -17   43.65    2.32
  -2   7  16   14.22    2.27
   2  -7 -16   14.33    2.70
   2  -7 -16   11.83    2.51
   2  -7 -16   14.35    1.81
  -2   7  16   13.30    2.42
   2  -7 -16   14.70    1.46
   2  -7 -16   14.89    2.56
  -2   7  15    0.74    1.77
   2  -7 -15   -2.55    2.35
   2  -7 -15   -1.76    1.93
   2  -7 -15    0.05    0.98
   2  -7 -15   -0.44    1.65
  -2   7  15   -1.37    2.15
   2  -7 -15    0.25    1.85
  -2   7  14    4.11    1.70
   2  -7 -14    6.76    2.19
   2  -7 -14    1.40    1.91
   2  -7 -14    7.39    1.11
   2  -7 -14    7.98    1.52
  -2   7  14    5.37    1.94
   2  -7 -14    7.53    2.04
   2  -7 -13   -0.46    2.00
   2  -7 -13   -0.96    1.89
   2  -7 -13   -0.31    0.99
   2  -7 -13    1.38    1.38
  -2   7  13   -1.48    2.02
   2  -7 -13   -1.00    1.66
  -2   7  13   -0.10    1.63
  -2   7  12  175.50    7.30
   2  -7 -12  168.21    7.68
   2  -7 -12  173.32    7.69
   2  -7 -12  189.59    7.19
  -2   7  12  184.30    7.74
   2  -7 -12  172.60    7.59
   2  -7 -11   14.55    2.27
   2  -7 -11   14.13    1.72
   2  -7 -11   14.32    2.09
  -2   7  11   13.02    1.80
   2  -7 -11   12.21    2.05
  -2   7  11   13.40    2.22
   2  -7 -10   59.35    3.68
   2  -7 -10   61.66    3.31
   2  -7 -10   58.26    3.52
  -2   7  10   61.55    3.32
  -2   7  10   62.25    3.69
   2  -7 -10   55.68    3.43
   2  -7  -9  192.54    7.42
   2  -7  -9  177.62    7.55
   2  -7  -9  178.63    7.37
  -2   7   9  185.73    7.33
  -2   7   9  190.13    7.69
   2  -7  -9  182.64    7.50
   2  -7  -8  246.61    9.85
   2  -7  -8  266.50    9.60
   2  -7  -8  244.17    9.60
   2  -7  -8  236.53    9.46
  -2   7   8  249.54    9.43
   2  -7  -8  258.73    9.58
  -2   7   8  249.06    9.73
   2  -7  -7  242.02   10.87
   2  -7  -7  280.39   10.75
   2  -7  -7  303.48   10.77
  -2   7   7  297.83   10.94
   2  -7  -7  294.43   10.75
  -2   7   7  289.51   10.64
   2  -7  -7  305.89   10.87
   2  -7  -6  371.46   14.03
  -2   7   6  396.69   14.26
   2  -7  -6  391.36   14.09
  -2   7   6  392.08   13.97
   2  -7  -6  411.68   14.28
   2  -7  -5 1522.66   52.08
   2  -7  -5 1606.06   52.40
  -2   7   5 1612.98   52.32
   2  -7  -5 1545.31   52.19
  -2   7   5 1488.86   52.03
   2  -7  -4  207.64    7.99
   2  -7  -4  211.01    7.87
  -2   7   4  199.39    7.84
   2  -7  -4  215.34    8.25
  -2   7   4  220.52    8.12
   2  -7  -4  202.89    8.23
   2  -7  -3  550.53   19.23
  -2   7   3  543.97   18.99
   2  -7  -3  537.39   18.95
   2  -7  -2   77.10    3.79
   2  -7  -2   78.24    3.65
  -2   7   2   78.00    3.59
   2  -7  -1   46.64    2.64
  -2   7   1   42.11    2.27
   2  -7  -1   45.29    2.55
  -2   7   1   46.75    2.53
  -2   7   0  731.12   24.67
   2  -7   0  705.44   24.91
   2  -7   0  710.41   24.87
  -2   7   0  740.72   24.59
  -2   7  -1  243.79    8.58
   2  -7   1  232.16    8.76
  -2   7  -1  231.25    8.42
   2  -7   1  235.87    8.82
  -2   7  -2  475.89   15.66
   2  -7   2  432.00   15.78
  -2   7  -2  441.46   16.00
  -2   7  -2  451.95   15.43
   2  -7   2  443.23   15.89
   2  -7   3    4.65    1.11
  -2   7  -3    1.86    1.31
   2  -7   3    1.81    1.13
  -2   7  -3    1.98    1.04
  -2   7  -4   12.95    1.61
   2  -7   4   15.83    1.35
   2  -7   4   13.03    1.61
  -2   7  -4   13.27    1.42
  -2   7  -5  166.87    6.49
  -2   7  -5  163.59    6.60
   2  -7   5  168.88    6.27
  -2   7  -5  171.65    6.45
  -2   7  -6    3.85    1.37
   2  -7   6    1.42    0.99
  -2   7  -6    2.89    1.51
  -2   7  -6    1.97    1.44
   2  -7   7 1451.60   46.14
  -2   7  -7 1409.19   46.57
   2  -7   8  122.48    4.62
  -2   7  -8  128.90    5.31
   2  -7   9  312.66   10.77
  -2   7  -9  314.93   11.57
  -2   7 -10   58.36    3.33
   2  -7  10   59.51    3.27
   2  -7  10   53.18    2.23
  -2   7 -11    5.48    1.92
   2  -7  11    2.89    1.53
  -2   7 -12   93.39    4.86
   2  -7  12   79.34    4.31
  -2   7 -13    7.29    2.13
   2  -7  13    8.15    1.89
   2  -7  13    8.94    1.67
  -2   7 -14  240.18    9.74
   2  -7  14  238.48    9.27
   2  -7  14  222.83    8.73
   2  -7  15   20.75    2.35
  -2   7 -15   18.48    2.92
  -2   7 -15   17.54    2.74
   2  -7  15   21.37    2.07
   2  -7  16   17.25    2.32
  -2   7 -16   13.95    2.93
  -2   7 -16   15.18    2.63
   2  -7  16   17.38    2.00
   2  -7  17   11.98    2.22
  -2   7 -17   13.34    2.95
  -2   7 -17    6.39    2.28
   2  -7  17   11.03    2.01
   2  -7  18   78.59    4.48
  -2   7 -18   79.21    5.09
   2  -7  18   88.39    4.23
  -2   7 -18   79.01    5.33
   2  -7  19   16.92    2.51
   2  -7  19   18.09    2.21
  -2   7 -19   17.94    3.35
  -2   7 -20    0.74    2.74
   2  -7  20   -1.61    2.19
   2  -7  21   15.84    2.45
   2  -7  22   38.10    3.29
  -2   6  22  105.70    5.50
   2  -6 -22   99.26    5.57
  -2   6  21   20.24    2.64
   2  -6 -21   21.69    2.90
  -2   6  21   22.62    2.58
   2  -6 -21   23.14    3.21
  -2   6  20    3.01    2.13
  -2   6  20    5.99    2.12
   2  -6 -20    3.47    1.55
   2  -6 -20    5.01    2.30
  -2   6  20    5.89    2.46
  -2   6  20    2.36    1.87
   2  -6 -20    4.72    2.39
  -2   6  19    0.54    1.88
  -2   6  19    0.26    1.88
   2  -6 -19   -0.97    1.53
   2  -6 -19   -0.62    2.38
  -2   6  19    1.01    1.85
  -2   6  19   -1.22    2.24
   2  -6 -19   -1.35    2.45
  -2   6  18    3.12    1.77
  -2   6  18    0.24    1.99
   2  -6 -18    1.69    2.29
   2  -6 -18    1.95    1.38
  -2   6  18    2.12    2.09
  -2   6  18    2.65    1.77
   2  -6 -18    0.57    2.21
  -2   6  17   99.92    4.87
  -2   6  17   88.34    4.93
   2  -6 -17   83.32    5.21
   2  -6 -17   88.49    5.07
   2  -6 -17   91.16    4.18
  -2   6  17   95.78    5.20
  -2   6  17   92.84    4.68
   2  -6 -17   94.92    3.79
   2  -6 -17   83.82    5.05
  -2   6  16   72.10    3.95
  -2   6  16   63.71    3.95
   2  -6 -16   63.46    4.44
   2  -6 -16   68.19    4.27
   2  -6 -16   66.93    3.40
  -2   6  16   65.47    3.84
  -2   6  16   77.19    4.40
   2  -6 -16   73.01    3.07
   2  -6 -16   64.29    4.33
  -2   6  15   99.52    5.12
   2  -6 -15  100.63    5.62
   2  -6 -15   99.48    5.37
   2  -6 -15  108.71    4.67
  -2   6  15  120.17    5.70
  -2   6  15  107.79    5.08
   2  -6 -15   95.16    5.39
   2  -6 -15  106.93    4.23
  -2   6  14   30.49    2.59
   2  -6 -14   25.27    2.75
   2  -6 -14   25.73    2.91
   2  -6 -14   31.41    2.24
  -2   6  14   28.97    2.83
   2  -6 -14   32.17    1.82
   2  -6 -14   31.89    2.66
   2  -6 -13    6.41    2.01
   2  -6 -13    3.51    1.83
   2  -6 -13    4.22    1.03
   2  -6 -13    6.47    1.37
  -2   6  13    4.91    1.50
  -2   6  13    6.42    2.00
   2  -6 -13    3.88    1.68
   2  -6 -12    1.55    1.83
   2  -6 -12    1.64    1.86
   2  -6 -12    1.69    1.00
   2  -6 -12    1.78    1.21
  -2   6  12    1.25    1.78
   2  -6 -12    1.72    1.62
  -2   6  12    2.65    1.35
  -2   6  11   41.34    2.70
   2  -6 -11   39.20    2.95
   2  -6 -11   38.05    2.97
   2  -6 -11   38.12    2.45
  -2   6  11   45.55    3.04
   2  -6 -11   37.54    2.82
   2  -6 -10   61.62    3.62
   2  -6 -10   67.09    3.73
   2  -6 -10   62.81    3.24
  -2   6  10   60.42    3.28
  -2   6  10   64.36    3.64
   2  -6 -10   68.03    3.60
   2  -6  -9   20.30    1.99
   2  -6  -9   23.65    2.24
   2  -6  -9   20.12    1.84
  -2   6   9   17.45    1.72
   2  -6  -9   17.95    1.84
   2  -6  -9   20.73    2.00
  -2   6   9   19.11    1.98
   2  -6  -8   15.45    1.85
   2  -6  -8   15.83    1.88
   2  -6  -8   16.95    1.72
   2  -6  -8   10.86    1.62
  -2   6   8   16.66    1.68
   2  -6  -8   15.75    1.73
  -2   6   8   14.55    1.78
   2  -6  -7  107.85    4.92
   2  -6  -7  126.79    5.33
   2  -6  -7  115.94    4.93
   2  -6  -7  115.71    4.93
  -2   6   7  110.36    5.04
   2  -6  -7  109.61    4.86
  -2   6   7  108.09    4.76
   2  -6  -6 2998.72   95.06
   2  -6  -6 2786.79   94.99
  -2   6   6 2908.75   95.14
   2  -6  -6 2858.41   94.98
  -2   6   6 2752.03   94.86
   2  -6  -6 2827.17   94.93
   2  -6  -5  205.38    7.72
   2  -6  -5  193.10    7.53
   2  -6  -5  192.99    7.49
  -2   6   5  193.35    7.42
  -2   6   5  203.53    7.69
   2  -6  -4  855.10   29.14
  -2   6   4  870.18   29.31
   2  -6  -4  898.40   29.42
  -2   6   4  826.76   29.08
   2  -6  -4  850.94   29.20
   2  -6  -3  600.86   21.49
  -2   6   3  577.20   21.12
   2  -6  -3  665.39   21.21
   2  -6  -3  619.36   21.30
  -2   6   3  632.27   21.36
   2  -6  -2  224.34    8.00
  -2   6   2  186.63    7.53
   2  -6  -2  204.27    7.76
  -2   6   2  214.35    7.79
  -2   6   2  220.04    7.72
  -2   6   1  340.96   12.54
   2  -6  -1  338.54   12.42
   2  -6  -1  344.22   12.30
  -2   6   1  356.59   12.15
  -2   6   0    4.35    1.07
   2  -6   0    2.60    0.98
  -2   6   0    0.93    1.12
  -2   6   0    2.41    0.81
   2  -6   0    2.29    0.88
  -2   6  -1    5.43    0.99
   2  -6   1    3.72    0.96
  -2   6  -1    3.74    1.17
  -2   6  -1    4.76    0.82
   2  -6   1    4.44    1.00
  -2   6  -2    1.69    1.12
   2  -6   2    2.17    0.91
   2  -6   2    1.09    0.95
  -2   6  -2    1.34    0.91
  -2   6  -3  322.60   12.16
   2  -6   3  344.11   11.93
   2  -6   3  348.09   12.11
  -2   6  -3  339.92   11.89
   2  -6   4   66.84    2.74
  -2   6  -4   59.03    2.95
   2  -6   4   58.44    2.95
  -2   6  -4   59.20    2.78
  -2   6  -5  160.22    5.89
   2  -6   5  140.75    5.96
   2  -6   5  153.64    5.65
  -2   6  -5  154.81    5.96
  -2   6  -6  475.83   16.57
   2  -6   6  448.01   16.63
  -2   6  -6  479.03   16.57
   2  -6   6  492.65   16.25
   2  -6   7  570.10   19.52
  -2   6  -7  597.35   19.89
  -2   6  -7  573.04   20.00
   2  -6   8  975.47   32.78
  -2   6  -8 1005.39   33.13
  -2   6  -8  968.19   33.41
   2  -6   9  589.27   19.95
   2  -6   9  588.16   20.81
  -2   6  -9  605.98   20.30
  -2   6  -9  591.35   20.77
   2  -6  10   15.13    1.89
  -2   6 -10   24.04    2.21
  -2   6 -10   17.56    1.51
  -2   6 -11   24.21    2.31
   2  -6  11   27.62    2.30
   2  -6  11   27.29    1.93
  -2   6 -12   43.17    3.10
   2  -6  12   44.95    2.86
   2  -6  12   44.93    2.58
  -2   6 -13  123.39    5.99
   2  -6  13  127.31    5.58
   2  -6  13  133.18    5.22
  -2   6 -13  111.48    5.77
   2  -6  14    5.39    1.65
  -2   6 -14   -0.12    2.03
  -2   6 -14    2.73    1.78
   2  -6  14    3.88    1.33
   2  -6  15    2.48    1.57
  -2   6 -15    1.39    2.24
  -2   6 -15    0.73    2.06
   2  -6  15    0.63    1.41
   2  -6  16    4.30    1.72
  -2   6 -16    2.73    2.54
  -2   6 -16    1.58    2.33
   2  -6  16    3.11    1.44
   2  -6  17   38.71    3.09
  -2   6 -17   31.77    3.73
  -2   6 -17   38.64    3.49
   2  -6  17   41.13    2.74
   2  -6  18   36.65    2.99
   2  -6  18   34.04    2.64
  -2   6 -18   33.92    3.66
  -2   6 -18   28.21    3.27
   2  -6  19    8.97    2.16
   2  -6  19    5.19    1.82
  -2   6 -19    5.63    2.93
  -2   6 -19    3.41    2.43
  -2   6 -20   -0.18    2.70
   2  -6  20    2.32    1.81
   2  -6  20    3.28    2.14
   2  -6  21   32.23    3.03
   2  -6  21   28.52    2.76
  -2   6 -21   32.79    4.16
   2  -6  22   23.32    2.75
   2  -5 -22    0.36    2.43
  -2   5  22    4.10    1.98
   2  -5 -22    2.73    2.20
   2  -5 -21    6.98    2.81
   2  -5 -21    6.84    1.71
   2  -5 -21    6.00    2.18
  -2   5  21    7.15    2.02
  -2   5  21    8.08    2.13
  -2   5  21    7.92    2.27
   2  -5 -20   11.64    2.94
   2  -5 -20   17.77    1.87
   2  -5 -20   15.93    2.63
  -2   5  20   16.80    2.28
  -2   5  20   18.21    2.84
  -2   5  20   15.22    2.61
  -2   5  20   16.54    2.53
  -2   5  19    8.01    2.16
  -2   5  19    6.54    2.17
   2  -5 -19    4.08    1.52
   2  -5 -19    2.96    2.30
  -2   5  19   10.12    2.58
  -2   5  19    6.84    1.87
   2  -5 -19    4.45    2.75
  -2   5  18    1.66    1.93
  -2   5  18    3.73    2.03
   2  -5 -18    4.37    1.34
   2  -5 -18    0.78    2.16
  -2   5  18    3.01    1.81
  -2   5  18    4.83    2.33
   2  -5 -18    4.36    2.45
  -2   5  17  145.06    6.86
  -2   5  17  159.73    6.84
   2  -5 -17  154.63    6.13
  -2   5  17  155.72    6.58
   2  -5 -17  146.26    6.98
  -2   5  17  163.20    7.16
   2  -5 -17  147.63    7.24
  -2   5  16  110.87    5.33
  -2   5  16  109.69    5.46
  -2   5  16  119.58    5.28
   2  -5 -16  112.76    4.82
   2  -5 -16  117.45    5.61
  -2   5  16  115.15    5.73
   2  -5 -16  110.15    4.40
   2  -5 -16  106.41    5.71
  -2   5  15  168.17    7.01
  -2   5  15  157.15    7.04
   2  -5 -15  170.47    6.44
  -2   5  15  163.71    6.84
   2  -5 -15  170.33    7.28
  -2   5  15  172.89    7.42
   2  -5 -15  160.06    6.08
   2  -5 -15  162.19    7.40
  -2   5  14   59.90    3.50
   2  -5 -14   59.48    3.67
  -2   5  14   57.64    3.27
   2  -5 -14   59.41    2.98
  -2   5  14   60.53    3.79
   2  -5 -14   53.52    3.69
   2  -5 -14   58.92    2.61
  -2   5  13   60.19    3.57
   2  -5 -13   66.71    3.94
   2  -5 -13   60.21    4.05
   2  -5 -13   70.98    3.26
  -2   5  13   69.83    3.50
  -2   5  13   69.56    4.02
   2  -5 -13   64.87    3.91
   2  -5 -13   64.93    2.83
  -2   5  12  290.59   10.93
   2  -5 -12  307.63   11.28
   2  -5 -12  278.69   11.32
   2  -5 -12  287.60   10.23
   2  -5 -12  298.00   10.55
  -2   5  12  297.50   10.82
  -2   5  12  293.84   11.29
   2  -5 -12  273.59   11.20
  -2   5  11   66.51    3.43
   2  -5 -11   74.42    3.82
   2  -5 -11   69.90    3.82
   2  -5 -11   62.31    2.87
   2  -5 -11   64.12    3.15
  -2   5  11   67.73    3.37
  -2   5  11   62.17    3.77
   2  -5 -11   65.96    3.70
   2  -5 -10  253.95    9.99
   2  -5 -10  259.11    9.92
   2  -5 -10  257.98    9.42
  -2   5  10  251.97    9.63
   2  -5 -10  264.80    9.94
  -2   5  10  254.78    9.94
   2  -5  -9  911.89   31.62
   2  -5  -9  927.46   31.63
   2  -5  -9  923.86   31.16
  -2   5   9  908.59   31.29
   2  -5  -9  907.05   31.50
  -2   5   9  923.01   31.62
   2  -5  -8    4.54    1.25
   2  -5  -8    6.11    1.40
   2  -5  -8    3.72    1.19
   2  -5  -8    3.33    1.15
  -2   5   8    4.21    1.24
   2  -5  -8    9.47    1.52
  -2   5   8    5.47    1.45
   2  -5  -7  128.70    5.46
   2  -5  -7  141.12    5.71
   2  -5  -7  133.12    5.32
   2  -5  -7  127.09    5.31
  -2   5   7  131.83    5.31
  -2   5   7  134.41    5.56
   2  -5  -7  129.11    5.42
   2  -5  -6  936.51   32.01
   2  -5  -6  939.03   32.17
   2  -5  -6  986.47   31.97
  -2   5   6  924.45   32.03
   2  -5  -6  946.08   31.94
   2  -5  -6  933.98   31.85
  -2   5   6  906.56   31.78
   2  -5  -5   46.63    2.56
   2  -5  -5   46.01    2.45
  -2   5   5   42.88    2.31
   2  -5  -5   42.80    2.34
   2  -5  -5   44.06    2.42
  -2   5   5   43.25    2.55
   2  -5  -4  616.26   20.87
  -2   5   4  616.85   20.99
   2  -5  -4  633.83   21.01
   2  -5  -4  591.87   20.87
  -2   5   4  589.38   20.77
  -2   5   3    5.40    1.23
  -2   5   3    5.99    0.96
   2  -5  -3    8.61    0.98
   2  -5  -3    5.12    1.02
  -2   5   3    6.70    1.12
   2  -5  -2    8.64    1.15
  -2   5   2    7.05    1.15
  -2   5   2    7.18    0.89
  -2   5   2    6.59    0.98
   2  -5  -2    7.69    1.07
  -2   5   2    7.89    1.11
  -2   5   1   75.74    3.02
  -2   5   1   65.39    2.89
   2  -5  -1   69.40    3.05
   2  -5  -1   72.59    3.20
  -2   5   1   68.63    3.27
  -2   5   0   56.38    2.94
   2  -5   0   64.78    2.86
  -2   5   0   66.86    2.67
   2  -5   0   63.04    2.79
  -2   5   0   55.80    2.56
   2  -5   1 2129.31   71.39
  -2   5  -1 2165.90   71.54
   2  -5   1 2108.52   71.39
  -2   5  -1 2171.56   71.26
   2  -5   2 1116.71   35.90
  -2   5  -2 1074.89   36.07
   2  -5   2 1072.63   35.97
  -2   5  -2 1019.15   35.78
   2  -5   3  171.92    6.28
  -2   5  -3  164.84    6.29
   2  -5   3  162.32    6.10
  -2   5  -4  108.99    4.10
   2  -5   4  100.74    4.15
   2  -5   4   97.79    3.92
  -2   5  -4  100.62    4.12
  -2   5  -5   12.86    1.29
   2  -5   5   15.99    1.32
   2  -5   5   13.11    0.96
  -2   5  -5   12.88    1.26
  -2   5  -6   96.17    3.97
   2  -5   6   89.53    3.89
  -2   5  -6   95.64    3.82
   2  -5   6   94.21    3.55
  -2   5  -7  939.54   32.38
   2  -5   7  927.61   32.28
   2  -5   7  964.81   31.90
  -2   5  -7  978.71   32.16
   2  -5   8  486.61   16.14
   2  -5   8  484.94   16.86
  -2   5  -8  492.30   16.39
  -2   5  -8  478.75   16.75
   2  -5   8  439.32   16.52
   2  -5   9  128.96    5.28
   2  -5   9  135.07    4.85
   2  -5   9  136.18    5.61
  -2   5  -9  151.04    5.78
  -2   5  -9  136.42    5.07
   2  -5  10  153.38    5.76
   2  -5  10  140.54    5.99
  -2   5 -10  176.05    6.55
  -2   5 -10  135.59    5.33
   2  -5  11   56.50    2.78
  -2   5 -11   56.16    3.27
   2  -5  11   56.31    3.12
  -2   5 -11   59.02    3.34
  -2   5 -11   56.80    2.39
  -2   5 -12   15.54    1.02
   2  -5  12   15.91    1.83
  -2   5 -12   15.93    2.06
   2  -5  12   13.31    1.66
  -2   5 -12   14.94    1.90
   2  -5  12   14.06    1.51
   2  -5  13   12.83    1.76
   2  -5  13   14.12    1.74
  -2   5 -13   13.97    2.20
  -2   5 -13   12.26    1.92
   2  -5  13   14.22    1.52
   2  -5  14   46.67    2.92
  -2   5 -14   50.21    3.48
   2  -5  14   46.41    2.66
  -2   5 -14   44.93    3.14
   2  -5  14   42.95    2.56
   2  -5  15    9.87    1.90
   2  -5  15    9.95    1.60
   2  -5  15   11.66    1.61
  -2   5 -15   10.84    2.28
  -2   5 -15   12.38    2.12
   2  -5  16   26.08    2.43
   2  -5  16   24.34    2.10
   2  -5  16   22.40    2.21
  -2   5 -16   17.94    2.68
  -2   5 -16   21.49    2.69
   2  -5  17    7.97    1.94
   2  -5  17    5.71    1.77
  -2   5 -17    7.51    2.59
   2  -5  17    6.28    1.78
  -2   5 -17    8.63    2.38
   2  -5  18   78.70    4.35
   2  -5  18   74.25    3.92
  -2   5 -18   78.50    5.04
   2  -5  18   82.95    4.08
  -2   5 -18   72.72    4.81
   2  -5  19   29.83    2.78
   2  -5  19   28.56    2.47
  -2   5 -19   25.71    3.79
   2  -5  19   29.58    2.65
  -2   5 -19   24.43    3.24
   2  -5  20   93.99    4.92
   2  -5  20   98.37    5.09
   2  -5  20  103.17    4.79
   2  -5  20  103.78    4.88
  -2   5 -20   94.99    6.22
  -2   5 -20   98.34    5.90
   2  -5  21    2.20    2.02
   2  -5  21    0.41    1.74
  -2   5 -21    1.72    2.95
   2  -5  21   -0.10    1.75
   2  -5  22    5.43    2.19
   2  -5  23   23.29    2.76
  -2   4  23   83.25    4.71
   2  -4 -22   -0.22    2.09
   2  -4 -22   -1.97    2.58
  -2   4  22    4.10    2.10
  -2   4  21   25.96    2.37
   2  -4 -21   24.61    2.24
   2  -4 -21   29.92    3.54
  -2   4  21   23.74    3.00
  -2   4  21   26.72    2.70
   2  -4 -21   22.79    2.69
   2  -4 -20   -2.28    2.61
   2  -4 -20    0.20    1.42
   2  -4 -20   -1.16    2.20
  -2   4  20   -0.36    1.54
  -2   4  20   -0.13    2.00
  -2   4  20    0.10    1.87
   2  -4 -19    1.70    2.37
   2  -4 -19    1.04    2.10
   2  -4 -19    0.38    1.33
  -2   4  19    1.22    1.65
  -2   4  19    2.81    2.08
  -2   4  19    0.87    2.08
  -2   4  18  127.51    5.70
   2  -4 -18  123.10    6.02
   2  -4 -18  134.61    5.36
   2  -4 -18  121.93    6.53
  -2   4  18  130.37    6.20
  -2   4  18  136.25    6.04
   2  -4 -17   25.60    2.12
  -2   4  17   25.40    2.38
   2  -4 -17   25.18    2.86
  -2   4  17   27.51    2.78
  -2   4  17   29.15    2.68
   2  -4 -17   25.37    3.05
   2  -4 -16  491.80   16.56
  -2   4  16  491.22   16.95
   2  -4 -16  476.35   17.33
  -2   4  16  457.36   17.49
  -2   4  16  460.58   17.25
  -2   4  16  508.12   17.23
   2  -4 -15    7.46    1.26
   2  -4 -15    6.43    1.99
  -2   4  15    8.27    2.10
  -2   4  15    6.69    1.58
  -2   4  15    5.64    1.74
  -2   4  15    6.16    1.76
  -2   4  14   60.99    3.35
  -2   4  14   55.02    3.30
  -2   4  14   60.20    3.13
   2  -4 -14   56.65    2.81
   2  -4 -14   55.35    3.53
  -2   4  14   50.56    3.49
   2  -4 -14   58.81    2.50
  -2   4  13  117.31    5.58
   2  -4 -13  129.81    5.10
  -2   4  13  136.78    5.45
   2  -4 -13  127.84    5.84
  -2   4  13  120.39    5.95
   2  -4 -13  130.56    4.77
  -2   4  12  861.42   29.92
   2  -4 -12  865.76   30.10
  -2   4  12  865.66   29.73
   2  -4 -12  864.39   29.45
  -2   4  12  860.26   30.23
   2  -4 -12  881.33   29.14
   2  -4 -11   61.27    2.59
   2  -4 -11   72.65    3.58
  -2   4  11   62.80    3.13
   2  -4 -11   63.47    2.90
  -2   4  11   53.80    3.42
  -2   4  11   60.41    3.22
  -2   4  10    8.03    1.34
   2  -4 -10   12.19    1.68
   2  -4 -10    9.89    0.92
   2  -4 -10   13.31    1.25
  -2   4  10   10.18    1.30
   2  -4 -10   10.25    1.56
  -2   4  10   10.25    1.73
  -2   4   9  212.15    8.15
   2  -4  -9  220.20    8.60
   2  -4  -9  215.99    8.41
   2  -4  -9  217.22    7.95
  -2   4   9  212.69    8.03
   2  -4  -9  224.71    8.50
  -2   4   9  221.86    8.50
   2  -4  -8  176.78    6.98
   2  -4  -8  184.42    6.97
   2  -4  -8  166.47    6.50
  -2   4   8  176.57    6.66
   2  -4  -8  166.41    6.79
  -2   4   8  175.64    6.93
   2  -4  -7   90.49    4.29
   2  -4  -7  100.97    4.39
   2  -4  -7  101.32    4.04
   2  -4  -7  104.09    4.14
  -2   4   7   96.25    4.11
   2  -4  -7   96.99    4.26
  -2   4   7   98.73    4.35
   2  -4  -6  172.43    6.70
   2  -4  -6  184.40    6.90
   2  -4  -6  178.38    6.49
  -2   4   6  177.98    6.77
   2  -4  -6  167.09    6.67
  -2   4   6  166.86    6.50
   2  -4  -6  170.04    6.53
  -2   4   5   13.34    1.18
   2  -4  -5   11.61    1.20
   2  -4  -5   11.26    1.42
   2  -4  -5   12.49    1.27
   2  -4  -5   11.96    1.31
   2  -4  -5   12.89    1.34
  -2   4   5   13.79    1.40
   2  -4  -4 1998.63   65.35
  -2   4   4 1938.98   65.42
   2  -4  -4 2007.17   65.36
   2  -4  -4 1964.65   65.34
  -2   4   4 1934.51   65.25
   2  -4  -4 1921.53   65.27
  -2   4   3    4.19    0.82
  -2   4   3    4.29    0.96
   2  -4  -3    5.22    0.85
  -2   4   3    4.06    0.94
   2  -4  -3    6.28    0.89
  -2   4   2  331.86   11.06
  -2   4   2  299.44   11.21
  -2   4   2  296.13   10.88
   2  -4  -2  318.97   10.99
  -2   4   2  328.08   11.07
  -2   4   1   22.00    1.54
   2  -4  -1   20.44    1.42
  -2   4   1   20.01    1.21
   2  -4  -1   22.56    1.32
  -2   4   1   20.64    1.31
  -2   4   0 1007.61   32.38
  -2   4   0  919.97   32.29
   2  -4   0  973.73   32.45
  -2   4   0  969.99   32.65
   2  -4   0  975.58   32.54
   2  -4   1  140.53    5.06
  -2   4  -1  121.34    4.83
   2  -4   1  139.46    5.05
  -2   4  -1  143.87    5.20
   2  -4   2  611.95   20.33
   2  -4   2  586.96   20.26
  -2   4  -2  597.47   20.41
   2  -4   3  164.41    6.05
   2  -4   3  164.08    5.94
  -2   4  -3  165.50    6.08
   2  -4   4  194.51    7.03
  -2   4  -4  196.59    7.19
   2  -4   4  213.17    7.25
  -2   4  -4  198.69    7.22
   2  -4   5   87.92    3.32
  -2   4  -5   91.23    3.52
   2  -4   5   91.07    3.60
  -2   4  -5   85.07    3.60
  -2   4  -6  267.07    9.37
   2  -4   6  275.42    9.20
  -2   4  -6  251.56    9.57
   2  -4   6  270.02    9.50
   2  -4   7  463.66   15.22
   2  -4   7  454.66   15.80
  -2   4  -7  446.48   15.36
   2  -4   7  451.32   15.50
  -2   4  -7  426.77   15.67
   2  -4   7  450.12   15.54
   2  -4   8  489.09   15.93
   2  -4   8  468.20   16.57
  -2   4  -8  460.51   16.06
   2  -4   8  476.13   16.26
  -2   4  -8  471.04   16.56
   2  -4   8  461.70   16.28
   2  -4   9   60.72    2.93
  -2   4  -9   58.24    2.38
   2  -4   9   57.46    2.64
  -2   4  -9   53.92    2.85
  -2   4  -9   56.79    3.00
   2  -4   9   63.56    2.76
   2  -4   9   51.42    2.64
   2  -4  10  105.35    4.45
  -2   4 -10  102.97    3.78
  -2   4 -10   96.72    4.50
   2  -4  10  107.92    4.16
  -2   4 -10  102.56    4.59
   2  -4  10  105.20    4.21
   2  -4  10   88.41    4.09
   2  -4  11  378.10   12.92
  -2   4 -11  355.60   13.40
   2  -4  11  373.84   13.30
   2  -4  11  375.72   12.97
  -2   4 -11  376.82   13.57
  -2   4 -11  357.47   12.50
  -2   4 -12    2.78    0.74
   2  -4  12    3.36    1.28
   2  -4  12    2.84    1.47
  -2   4 -12    3.05    1.77
   2  -4  12    5.01    1.44
  -2   4 -12    2.15    1.55
  -2   4 -13    1.08    0.67
   2  -4  13    2.77    1.24
   2  -4  13    2.61    1.38
  -2   4 -13    2.85    1.84
   2  -4  13    2.75    1.49
  -2   4 -13    2.70    1.59
  -2   4 -14   40.41    1.67
   2  -4  14   47.85    2.90
   2  -4  14   46.73    2.49
  -2   4 -14   46.48    3.32
   2  -4  14   44.54    2.56
  -2   4 -14   44.47    3.08
   2  -4  15    8.29    1.76
   2  -4  15    6.06    1.47
  -2   4 -15   10.74    2.18
   2  -4  15    9.23    1.57
  -2   4 -15    5.74    1.79
   2  -4  16   12.73    2.08
   2  -4  16   12.84    1.69
  -2   4 -16   13.59    2.49
   2  -4  16   14.57    1.73
  -2   4 -16   14.53    2.20
   2  -4  17    1.51    1.87
   2  -4  17    1.76    1.52
  -2   4 -17   -0.71    2.44
   2  -4  17    2.99    1.55
  -2   4 -17   -1.28    2.03
   2  -4  18   98.87    4.76
   2  -4  18   91.96    4.80
   2  -4  18  100.93    4.51
  -2   4 -18   93.55    5.54
   2  -4  18   99.30    4.58
  -2   4 -18   85.82    5.27
   2  -4  19  195.57    8.01
   2  -4  19  190.05    8.17
   2  -4  19  204.30    7.85
   2  -4  19  204.42    7.92
  -2   4 -19  186.96    9.13
  -2   4 -19  182.93    8.77
   2  -4  20    6.27    2.07
   2  -4  20    8.62    2.13
   2  -4  20    6.73    2.06
   2  -4  20    9.83    2.15
  -2   4 -20    3.01    2.98
  -2   4 -20    5.17    2.79
   2  -4  21  155.15    7.30
   2  -4  21  171.12    6.87
  -2   4 -21  163.06    8.55
   2  -4  21  161.34    7.04
  -2   4 -22    0.20    2.90
   2  -4  22    2.03    1.84
   2  -4  22    2.53    1.99
   2  -4  23    2.88    1.98
  -2   3  23    3.13    2.41
  -2   3  22   26.54    2.51
   2  -3 -22   32.93    3.65
  -2   3  22   37.28    3.02
   2  -3 -22   34.98    3.63
   2  -3 -21    2.08    1.83
  -2   3  21    2.93    1.61
   2  -3 -21   -0.17    2.55
   2  -3 -21    1.71    1.60
  -2   3  21    4.50    1.85
  -2   3  21    1.67    2.11
   2  -3 -21    3.56    2.37
   2  -3 -20   15.40    2.33
  -2   3  20   12.94    1.94
   2  -3 -20   17.87    3.19
   2  -3 -20   14.46    1.84
  -2   3  20   16.36    2.58
  -2   3  20   21.39    2.43
   2  -3 -20   18.98    2.97
   2  -3 -19   28.84    2.81
  -2   3  19   29.97    2.51
   2  -3 -19   28.93    3.43
  -2   3  19   33.60    2.86
  -2   3  19   30.33    2.88
   2  -3 -19   27.33    3.43
  -2   3  18   34.89    2.66
   2  -3 -18   32.61    3.45
   2  -3 -18   35.69    2.36
  -2   3  18   37.75    2.97
  -2   3  18   37.69    3.14
   2  -3 -18   34.08    2.97
  -2   3  17  268.77   10.15
   2  -3 -17  258.38   11.07
   2  -3 -17  270.33    9.83
  -2   3  17  282.68   10.51
  -2   3  17  257.05   10.57
   2  -3 -17  272.53   10.45
  -2   3  16   16.19    1.95
   2  -3 -16   14.64    2.68
   2  -3 -16   19.27    1.66
  -2   3  16   21.12    2.31
  -2   3  16   15.99    2.17
   2  -3 -16   20.30    2.39
  -2   3  15  233.94    8.77
   2  -3 -15  237.94    8.46
   2  -3 -15  208.75    9.52
  -2   3  15  220.32    9.09
  -2   3  15  243.91    9.12
   2  -3 -15  226.91    9.06
   2  -3 -14    1.13    1.14
  -2   3  14    2.93    1.27
   2  -3 -14   -0.91    1.71
  -2   3  14    1.04    1.42
  -2   3  14    2.77    1.50
   2  -3 -14    1.48    1.67
  -2   3  13    4.40    1.46
  -2   3  13    3.20    1.39
   2  -3 -13    4.27    1.64
   2  -3 -13    5.49    1.09
  -2   3  13    5.03    1.31
   2  -3 -12  476.19   16.96
  -2   3  12  479.30   16.88
  -2   3  12  457.59   16.88
   2  -3 -12  474.75   16.09
   2  -3 -12  480.67   16.37
  -2   3  12  481.80   16.63
   2  -3 -11   80.27    3.79
  -2   3  11   71.73    3.54
   2  -3 -11   74.72    2.87
   2  -3 -11   72.12    3.17
  -2   3  11   76.23    3.38
   2  -3 -10  692.24   23.25
   2  -3 -10  660.36   22.65
  -2   3  10  655.26   22.83
   2  -3 -10  677.61   22.40
  -2   3  10  653.74   23.04
   2  -3  -9   11.89    0.86
   2  -3  -9   11.94    1.09
   2  -3  -9   11.25    1.53
  -2   3   9   12.05    1.17
  -2   3   9   13.49    1.32
   2  -3  -8  247.61    8.47
  -2   3   8  229.57    8.53
   2  -3  -8  245.33    8.92
  -2   3   8  217.45    8.88
  -2   3   8  244.51    8.71
  -2   3   7   12.35    1.16
   2  -3  -7    7.87    1.34
   2  -3  -7   10.84    1.01
  -2   3   7   10.43    1.04
  -2   3   7    9.83    1.39
   2  -3  -6 2293.86   73.79
   2  -3  -6 2250.44   73.47
   2  -3  -6 1986.11   73.69
   2  -3  -6 2270.75   73.59
  -2   3   6 2213.02   73.57
  -2   3   6 2240.91   73.79
   2  -3  -5  368.73   12.55
  -2   3   5  340.39   12.54
   2  -3  -5  366.96   12.28
   2  -3  -5  340.35   12.48
  -2   3   5  360.06   12.32
   2  -3  -5  357.78   12.33
  -2   3   5  336.16   12.49
   2  -3  -4 1811.30   61.17
   2  -3  -4 1868.23   61.12
  -2   3   4 1845.38   60.99
   2  -3  -4 1800.53   60.99
  -2   3   4 1827.46   61.16
   2  -3  -4 1846.46   61.00
  -2   3   3   26.59    1.49
   2  -3  -3   24.13    1.44
   2  -3  -3   25.70    1.45
  -2   3   3   27.13    1.53
  -2   3   3   23.12    1.32
   2  -3  -3   25.48    1.38
  -2   3   2   67.56    2.75
   2  -3  -2   65.23    2.65
  -2   3   2   61.06    2.59
  -2   3   2   67.43    2.75
  -2   3   1   33.95    1.87
  -2   3   1   37.37    1.65
   2  -3  -1   37.28    1.71
  -2   3   1   39.15    1.75
  -2   3   0  502.34   17.03
   2  -3   0  514.97   17.13
   2  -3   0  485.79   17.18
  -2   3   0  523.26   17.31
  -2   3  -1 2300.84   81.24
   2  -3   1 2516.46   81.40
  -2   3  -1 2531.12   81.51
   2  -3   1 2568.48   81.42
  -2   3  -2  309.71   11.23
   2  -3   2  343.37   11.40
  -2   3  -2  337.33   11.47
   2  -3   2  346.52   11.38
   2  -3   3  667.42   21.72
  -2   3  -3  592.01   21.56
   2  -3   3  658.05   21.61
  -2   3  -3  680.70   21.74
   2  -3   4  291.70    9.84
  -2   3  -4  292.04    9.95
  -2   3  -4  274.15   10.05
   2  -3   4  290.23   10.00
  -2   3  -5  303.28   10.51
   2  -3   5  314.25   10.42
   2  -3   5  307.82   10.62
  -2   3  -5  294.91   10.70
   2  -3   5  304.69   10.61
   2  -3   6    5.45    1.01
   2  -3   6    5.98    0.58
  -2   3  -6    7.37    0.71
   2  -3   6    6.97    0.86
  -2   3  -6    5.57    0.96
   2  -3   6    7.78    0.84
   2  -3   7   93.37    3.36
   2  -3   7   92.67    3.89
  -2   3  -7   95.37    3.46
   2  -3   7   92.63    3.61
  -2   3  -7   88.10    3.75
  -2   3  -7   83.63    3.83
   2  -3   7   93.07    3.70
   2  -3   7   91.95    3.64
   2  -3   8  771.97   26.00
  -2   3  -8  770.57   25.46
  -2   3  -8  736.05   25.92
   2  -3   8  774.57   25.68
   2  -3   8  782.09   25.77
  -2   3  -8  734.58   25.99
   2  -3   8  742.50   25.68
   2  -3   9   21.82    1.67
  -2   3  -9   24.26    1.20
  -2   3  -9   21.71    1.71
   2  -3   9   23.14    1.47
  -2   3  -9   21.64    1.72
   2  -3   9   24.75    1.56
   2  -3   9   22.19    1.46
   2  -3  10   10.08    1.10
   2  -3  10    8.07    1.25
  -2   3 -10   10.50    0.77
   2  -3  10    8.88    1.05
   2  -3  10    9.65    1.11
  -2   3 -10    7.37    1.40
  -2   3 -10    8.99    1.24
   2  -3  11  145.68    5.95
  -2   3 -11  152.09    5.24
  -2   3 -11  144.10    6.07
   2  -3  11  153.06    5.62
   2  -3  11  150.43    5.69
  -2   3 -11  150.07    6.24
   2  -3  11  133.58    5.62
   2  -3  12   92.38    4.21
  -2   3 -12  102.27    3.73
   2  -3  12  102.42    4.19
   2  -3  12  102.50    4.57
  -2   3 -12  106.56    4.96
   2  -3  12  107.72    4.29
  -2   3 -12  101.91    4.72
  -2   3 -13 1011.67   33.99
   2  -3  13 1039.86   34.49
   2  -3  13 1022.79   34.89
  -2   3 -13 1019.47   35.31
   2  -3  13 1041.68   34.59
  -2   3 -13 1002.38   35.09
  -2   3 -14   58.90    2.40
   2  -3  14   56.87    3.31
  -2   3 -14   60.42    3.55
   2  -3  14   66.57    3.17
  -2   3 -14   63.48    3.88
   2  -3  14   62.15    3.05
   2  -3  15  210.09    7.30
  -2   3 -15  180.07    6.54
   2  -3  15  191.14    7.66
  -2   3 -15  189.98    8.23
   2  -3  15  198.75    7.38
  -2   3 -15  193.32    7.99
   2  -3  16    1.17    1.39
  -2   3 -16    1.40    0.53
  -2   3 -16    1.73    0.68
   2  -3  16    0.61    1.56
  -2   3 -16    1.03    2.10
   2  -3  16    2.28    1.46
  -2   3 -16    1.36    1.74
   2  -3  17  216.78    8.92
   2  -3  17  217.10    9.13
   2  -3  17  237.40    8.69
   2  -3  17  243.83    8.86
  -2   3 -17  230.69    9.88
  -2   3 -17  232.55    9.61
   2  -3  18    0.68    1.62
   2  -3  18   -0.48    1.80
   2  -3  18    1.05    1.58
  -2   3 -18    1.95    2.48
   2  -3  18    1.11    1.59
  -2   3 -18    1.56    2.10
   2  -3  19   -0.62    1.80
   2  -3  19    1.74    1.93
   2  -3  19   -0.42    1.57
   2  -3  19    1.25    1.79
  -2   3 -19    1.61    2.63
  -2   3 -19    0.14    2.13
   2  -3  20  137.56    6.21
   2  -3  20  141.33    6.46
   2  -3  20  139.46    5.99
  -2   3 -20  133.37    7.48
   2  -3  20  156.18    6.28
  -2   3 -20  133.47    7.06
   2  -3  21    2.38    1.83
   2  -3  21    2.73    2.05
   2  -3  21   -0.23    1.81
  -2   3 -21    4.64    3.12
   2  -3  21    3.65    2.03
  -2   3 -21    2.04    2.47
   2  -3  22   -0.12    1.89
   2  -3  22    0.16    1.86
   2  -3  22    2.75    1.74
  -2   3 -22    1.97    2.83
   2  -3  23    0.51    2.14
   2  -2 -23   79.85    5.53
  -2   2  23   79.93    4.64
   2  -2 -22    7.65    2.82
  -2   2  22    5.63    2.23
   2  -2 -22    1.90    2.54
  -2   2  21   16.95    2.36
  -2   2  21   14.74    2.50
   2  -2 -21   17.47    1.91
   2  -2 -21   11.19    2.89
   2  -2 -21   18.70    2.09
  -2   2  21   16.40    1.91
  -2   2  21   15.92    2.51
   2  -2 -21   17.04    2.80
  -2   2  20   25.00    2.40
  -2   2  20   17.63    2.61
   2  -2 -20   18.44    3.20
   2  -2 -20   21.18    2.03
   2  -2 -20   20.73    2.21
  -2   2  20   18.86    2.07
  -2   2  20   20.68    2.84
   2  -2 -20   23.10    3.04
  -2   2  19   91.76    5.05
  -2   2  19   98.63    4.78
   2  -2 -19   91.17    5.42
   2  -2 -19   89.68    4.19
   2  -2 -19   97.98    4.55
  -2   2  19   96.00    4.45
  -2   2  19   91.34    5.17
   2  -2 -19   75.07    5.14
  -2   2  18   -0.64    1.78
   2  -2 -18   -0.59    1.48
   2  -2 -18    0.42    2.26
   2  -2 -18    0.40    1.64
  -2   2  18   -1.38    1.60
  -2   2  18   -0.57    1.96
   2  -2 -18    1.36    2.14
  -2   2  17   11.53    2.02
   2  -2 -17   11.94    2.57
   2  -2 -17   11.11    1.54
   2  -2 -17   14.97    1.96
  -2   2  17    9.07    1.61
  -2   2  17   11.38    2.22
   2  -2 -17    9.32    2.25
   2  -2 -16   97.01    4.53
  -2   2  16   92.54    4.27
   2  -2 -16  103.61    4.13
  -2   2  16   92.66    4.60
   2  -2 -16   88.25    4.94
   2  -2 -15    3.26    1.57
  -2   2  15    2.07    1.27
   2  -2 -15    2.72    1.08
  -2   2  15    1.77    1.59
   2  -2 -15    1.80    1.77
   2  -2 -14   37.27    2.61
  -2   2  14   36.48    2.33
   2  -2 -14   40.55    2.15
  -2   2  14   42.49    2.67
   2  -2 -14   34.86    2.87
   2  -2 -13   25.11    2.09
  -2   2  13   24.62    2.11
   2  -2 -13   17.06    2.21
  -2   2  13   26.08    1.78
   2  -2 -13   25.95    1.67
  -2   2  12  117.29    5.05
   2  -2 -12  113.26    5.03
   2  -2 -12  115.46    4.55
  -2   2  12  119.25    4.81
  -2   2  11  640.59   22.36
   2  -2 -11  645.31   22.42
   2  -2 -11  653.52   21.86
  -2   2  11  641.53   22.07
   2  -2 -10  687.29   24.34
  -2   2  10  706.05   24.33
   2  -2 -10  723.45   23.64
  -2   2  10  701.79   24.04
   2  -2 -10  699.48   23.85
   2  -2  -9  186.16    7.18
  -2   2   9  185.25    6.85
   2  -2  -9  182.24    6.72
  -2   2   9  179.28    7.06
   2  -2  -9  197.62    6.50
   2  -2  -8    0.72    0.60
  -2   2   8    1.22    0.68
   2  -2  -8    0.84    0.39
   2  -2  -8    0.95    1.10
  -2   2   8    0.73    0.81
  -2   2   7 1434.98   48.20
   2  -2  -7 1466.18   48.13
   2  -2  -7 1443.08   47.92
   2  -2  -7 1484.19   48.52
  -2   2   7 1413.11   48.39
  -2   2   6  798.83   27.30
   2  -2  -6  832.48   27.29
  -2   2   6  773.21   26.96
   2  -2  -6  832.11   26.95
  -2   2   6  790.16   27.13
   2  -2  -5 1762.53   58.44
  -2   2   5 1777.02   58.56
  -2   2   5 1722.10   58.73
   2  -2  -5 1772.35   58.68
   2  -2  -4  818.73   26.95
  -2   2   4  797.39   27.00
   2  -2  -4  809.27   27.02
  -2   2   4  774.11   27.18
   2  -2  -4  816.33   27.16
  -2   2   3    6.64    0.85
   2  -2  -3    5.14    0.64
  -2   2   3    6.32    0.64
   2  -2  -3    4.50    0.75
  -2   2   2   11.44    0.92
   2  -2  -2   11.77    0.88
  -2   2   2   12.59    0.78
   2  -2  -2   12.66    0.84
  -2   2   1  196.67    6.77
  -2   2   1  204.54    6.91
   2  -2  -1  187.98    6.80
  -2   2   0 1535.14   52.39
   2  -2   0 1615.23   52.46
  -2   2   0 1617.62   52.60
  -2   2  -1 1517.96   51.97
   2  -2   1 1647.60   52.07
  -2   2  -1 1534.38   52.16
   2  -2   1 1596.20   52.10
   2  -2   2  839.24   27.37
  -2   2  -2  796.94   27.28
   2  -2   2  823.12   27.35
  -2   2  -2  831.40   27.42
   2  -2   3 1244.25   42.12
  -2   2  -3 1274.33   42.09
   2  -2   3 1288.97   42.02
  -2   2  -3 1216.19   42.01
   2  -2   3 1313.23   42.09
   2  -2   4    2.32    0.53
  -2   2  -4    0.92    0.51
   2  -2   4    4.53    0.65
  -2   2  -4    0.71    0.63
  -2   2  -4    2.14    0.52
   2  -2   4    1.40    0.54
   2  -2   5 1424.27   51.43
   2  -2   5 1573.24   51.13
  -2   2  -5 1634.49   51.19
  -2   2  -5 1466.46   51.31
   2  -2   5 1657.84   51.27
  -2   2  -5 1465.56   51.40
  -2   2  -5 1454.24   51.27
   2  -2   5 1578.08   51.28
   2  -2   6   50.54    2.42
  -2   2  -6   53.58    2.07
   2  -2   6   56.68    2.21
  -2   2  -6   46.25    2.29
  -2   2  -6   52.50    2.42
   2  -2   6   54.97    2.30
   2  -2   6   46.60    2.17
   2  -2   7  924.60   31.87
  -2   2  -7  944.27   31.43
  -2   2  -7  956.93   31.82
   2  -2   7  989.87   31.62
  -2   2  -7  940.57   31.90
   2  -2   7  952.85   31.67
   2  -2   7  896.13   31.63
   2  -2   8    1.71    0.86
  -2   2  -8    4.24    0.56
  -2   2  -8    1.40    0.80
   2  -2   8    1.73    0.69
   2  -2   8    1.46    0.79
  -2   2  -8    1.15    0.93
   2  -2   8    1.87    0.73
   2  -2   9   17.81    1.52
  -2   2  -9   19.31    1.02
   2  -2   9   16.92    1.25
  -2   2  -9   19.36    1.49
  -2   2  -9   19.22    1.70
   2  -2   9   19.30    1.27
   2  -2   9   17.41    1.31
   2  -2  10   22.08    1.65
  -2   2 -10   23.43    1.14
   2  -2  10   19.51    1.37
  -2   2 -10   22.85    1.68
   2  -2  10   24.84    1.54
  -2   2 -10   24.87    1.93
   2  -2  10   21.12    1.52
   2  -2  11   85.17    3.62
   2  -2  11   83.51    3.84
  -2   2 -11   87.19    3.21
   2  -2  11   86.40    3.54
  -2   2 -11   88.21    4.18
   2  -2  11   89.84    3.65
  -2   2 -11   82.11    3.90
   2  -2  12   33.37    2.05
  -2   2 -12   36.06    1.56
   2  -2  12   32.36    2.19
   2  -2  12   34.74    1.94
  -2   2 -12   35.46    2.54
   2  -2  12   35.49    2.05
  -2   2 -12   32.56    2.35
  -2   2 -13  334.35   11.18
   2  -2  13  340.41   11.62
   2  -2  13  284.06   11.61
   2  -2  13  328.19   12.00
  -2   2 -13  325.01   12.38
   2  -2  13  343.99   11.77
  -2   2 -13  336.72   12.20
  -2   2 -14  259.70   10.28
  -2   2 -14  265.04    9.14
   2  -2  14  280.48    9.66
   2  -2  14  247.63    9.68
   2  -2  14  266.15   10.06
  -2   2 -14  277.03   10.64
   2  -2  14  272.36    9.82
   2  -2  14  268.57    9.95
  -2   2 -15  157.33    6.99
   2  -2  15  164.21    6.34
  -2   2 -15  166.14    5.79
   2  -2  15  157.90    6.71
   2  -2  15  171.98    6.54
  -2   2 -15  155.69    7.38
   2  -2  15  162.67    6.62
  -2   2 -16  159.86    7.16
   2  -2  16  172.16    6.46
  -2   2 -16  163.20    5.82
   2  -2  16  157.74    6.81
   2  -2  16  166.64    6.60
  -2   2 -16  177.98    7.63
   2  -2  16  165.50    6.71
  -2   2 -17   28.96    2.91
   2  -2  17   32.11    2.19
  -2   2 -17   29.36    1.74
  -2   2 -17   29.87    1.44
   2  -2  17   22.80    2.40
  -2   2 -17   30.37    3.18
   2  -2  17   28.76    2.37
   2  -2  17   28.44    2.35
  -2   2 -18   35.86    3.04
   2  -2  18   39.46    2.40
  -2   2 -18   33.35    1.51
  -2   2 -18   32.35    1.83
   2  -2  18   28.21    2.66
  -2   2 -18   29.40    3.35
   2  -2  18   41.05    2.62
   2  -2  18   30.29    2.56
  -2   2 -19   67.45    4.34
   2  -2  19   75.09    3.62
  -2   2 -19   71.77    2.84
  -2   2 -19   64.57    2.58
   2  -2  19   63.81    3.94
   2  -2  19   74.31    3.72
  -2   2 -19   68.49    4.74
   2  -2  19   66.76    3.72
   2  -2  20    2.49    1.67
   2  -2  20   -0.32    1.82
   2  -2  20   -2.73    2.03
  -2   2 -20   -0.69    2.72
   2  -2  20    4.32    1.82
  -2   2 -20    1.39    2.27
   2  -2  21   28.02    2.45
   2  -2  21   24.62    2.52
  -2   2 -21   23.98    3.55
   2  -2  21   25.85    2.40
   2  -2  21   21.45    2.61
   2  -2  22   27.81    2.84
  -2   2 -22   32.10    3.99
   2  -2  22   29.70    2.59
   2  -2  22   33.49    2.73
   2  -2  23    5.42    1.98
   2  -2  23    3.52    2.06
  -2   1  23   32.72    3.15
   2  -1 -23   26.78    3.84
  -2   1  22   36.44    3.03
   2  -1 -22   35.01    3.76
   2  -1 -22   28.89    3.88
  -2   1  21    3.23    1.79
   2  -1 -21    0.65    2.72
   2  -1 -21    3.39    1.54
  -2   1  21    3.36    1.61
  -2   1  21    4.71    2.17
   2  -1 -21    3.68    2.39
  -2   1  20   -1.17    2.04
   2  -1 -20    0.75    1.42
   2  -1 -20    0.77    2.38
   2  -1 -20    0.53    1.37
  -2   1  20   -0.15    1.35
  -2   1  20    0.23    2.11
   2  -1 -20    0.15    2.10
  -2   1  19   10.08    1.99
   2  -1 -19   13.93    2.60
   2  -1 -19    9.90    1.65
   2  -1 -19   13.00    1.76
  -2   1  19    9.32    1.58
  -2   1  19    9.34    2.16
   2  -1 -19   11.85    2.60
  -2   1  18   75.61    4.04
   2  -1 -18   73.82    3.61
   2  -1 -18   75.02    4.70
   2  -1 -18   78.63    3.73
  -2   1  18   70.89    3.63
  -2   1  18   79.07    4.43
   2  -1 -18   71.76    4.57
  -2   1  17    2.47    1.62
   2  -1 -17    0.67    1.37
   2  -1 -17    2.15    1.47
  -2   1  17    0.32    1.38
  -2   1  17    1.36    1.87
   2  -1 -17    1.89    1.99
  -2   1  16  242.11    8.97
   2  -1 -16  225.18    8.44
   2  -1 -16  226.92    8.66
  -2   1  16  229.74    8.56
  -2   1  16  233.61    9.22
   2  -1 -16  215.84    9.45
  -2   1  15    1.32    1.51
   2  -1 -15    1.00    1.04
   2  -1 -15   -0.31    1.38
  -2   1  15    0.45    1.11
  -2   1  15    0.66    1.45
   2  -1 -15   -1.44    1.91
  -2   1  14   58.49    3.17
   2  -1 -14   54.81    2.68
   2  -1 -14   53.72    3.01
  -2   1  14   61.06    2.83
  -2   1  14   57.73    3.40
   2  -1 -14   54.60    3.42
  -2   1  13   70.83    3.38
   2  -1 -13   59.43    2.89
   2  -1 -13   68.15    3.29
  -2   1  13   62.41    2.97
  -2   1  13   69.56    3.59
   2  -1 -13   63.35    3.62
  -2   1  12   30.79    2.12
   2  -1 -12   32.35    1.68
   2  -1 -12   28.56    2.03
  -2   1  12   27.04    1.72
  -2   1  12   27.58    2.26
   2  -1 -12   27.98    2.38
  -2   1  11  172.15    6.42
   2  -1 -11  169.55    5.92
  -2   1  11  158.92    6.01
   2  -1 -11  158.74    6.29
  -2   1  11  153.30    6.57
   2  -1 -11  154.26    6.61
   2  -1 -10   18.56    1.61
  -2   1  10   19.30    1.60
   2  -1 -10   18.67    1.88
  -2   1  10   20.38    1.32
   2  -1 -10   20.63    1.23
   2  -1  -9  352.96   12.36
  -2   1   9  364.67   12.49
  -2   1   9  347.70   12.12
   2  -1  -9  349.61   11.99
   2  -1  -9  344.76   12.67
  -2   1   8  315.55   10.70
   2  -1  -8  316.74   10.58
   2  -1  -8  305.67   10.94
   2  -1  -8  287.58   11.18
  -2   1   7   68.61    2.64
   2  -1  -7   70.67    2.55
   2  -1  -7   65.19    2.89
   2  -1  -7   63.10    3.14
   2  -1  -7   60.93    3.08
  -2   1   6 1858.57   61.48
   2  -1  -6 1867.15   61.42
   2  -1  -6 1857.70   61.73
  -2   1   6 1820.89   61.77
  -2   1   5   68.89    2.64
   2  -1  -5   73.55    2.63
  -2   1   5   73.77    2.97
   2  -1  -5   69.63    2.89
  -2   1   5   67.07    2.81
   2  -1  -4 3305.14  107.56
  -2   1   4 3264.61  107.70
   2  -1  -4 3194.76  107.76
  -2   1   4 3216.91  107.83
   2  -1  -3 4183.70  137.22
   2  -1  -3 4193.22  137.31
  -2   1   3 4212.89  137.30
   2  -1  -3 4249.58  137.39
  -2   1   3 3889.90  137.41
  -2   1   2    8.57    0.59
   2  -1  -2    7.91    0.60
   2  -1  -2    8.01    0.67
   2  -1  -1  226.75    7.81
  -2   1   1  232.81    7.80
   2  -1   0   71.29    2.52
  -2   1   0   68.52    2.48
  -2   1  -1  328.55   11.15
   2  -1   1  345.21   11.20
  -2   1  -1  325.33   11.29
   2  -1   2   88.13    3.56
  -2   1  -2   98.98    3.57
   2  -1   2  100.91    3.53
   2  -1   2  107.49    3.52
  -2   1  -2   98.56    3.47
  -2   1  -3  436.19   16.11
   2  -1   3  510.15   16.14
  -2   1  -3  502.95   16.12
   2  -1   3  479.50   16.09
   2  -1   3  493.62   16.11
  -2   1  -3  464.04   16.10
  -2   1  -4  877.72   29.31
   2  -1   4  921.37   29.27
  -2   1  -4  904.01   29.24
   2  -1   4  843.91   29.22
   2  -1   4  851.57   29.28
   2  -1   5  232.09    7.79
  -2   1  -5  219.00    7.86
  -2   1  -5  227.21    7.71
  -2   1  -5  239.35    8.06
   2  -1   5  213.95    7.79
  -2   1  -6  206.38    7.34
   2  -1   6  211.72    7.20
  -2   1  -6  206.74    7.49
   2  -1   6  201.45    7.44
  -2   1  -6  211.22    7.11
  -2   1  -6  181.40    7.40
   2  -1   6  217.83    7.28
  -2   1  -7 2297.20   75.35
   2  -1   7 2307.86   75.13
  -2   1  -7 2185.18   75.44
   2  -1   7 2209.58   75.40
  -2   1  -7 2344.74   75.00
  -2   1  -7 2199.25   75.44
   2  -1   7 2212.81   75.20
  -2   1  -8  289.97   10.15
   2  -1   8  282.36    9.87
   2  -1   8  271.44   10.14
[truncated: 1,914,460 more chars]
