# Supplementary material for: Hexanuclear copper(II) complex of 2-hy­droxy-N,N′-bis­[1-(2-hy­droxy­phen­yl)ethyl­idene]propane-1,3-di­amine incorporating an open-cubane core
Source: Acta Crystallogr E Crystallogr Commun. 2021 Jun 11;77(Pt 7):708–13. doi: 10.1107/S2056989021005570 (PMC8382066; doi:10.1107/S2056989021005570)
Supplement: Supplementary file 2 [file e-77-00708-Isup2.hkl]

data_I                                                                          
_shelx_title ' exp_50_a.res in P-1'                                             
_shelx_refln_list_code          4                                               
_shelx_F_calc_maximum      356.87                                               
_exptl_crystal_F_000      1712.00                                               
_reflns_d_resolution_high  0.7900                                               
                                                                                
loop_                                                                           
 _space_group_symop_operation_xyz                                               
 'x, y, z'                                                                      
 '-x, -y, -z'                                                                   
                                                                                
_cell_length_a    13.6406                                                       
_cell_length_b    14.0568                                                       
_cell_length_c    18.5907                                                       
_cell_angle_alpha  83.626                                                       
_cell_angle_beta   86.186                                                       
_cell_angle_gamma  72.288                                                       
                                                                                
_shelx_F_squared_multiplier     1.000                                           
                                                                                
loop_                                                                           
 _refln_index_h                                                                 
 _refln_index_k                                                                 
 _refln_index_l                                                                 
 _refln_F_squared_calc                                                          
 _refln_F_squared_meas                                                          
 _refln_F_squared_sigma                                                         
 _refln_observed_status                                                         
   2   0   0       9515.57       9662.62       321.13 o                         
   3   0   0       4947.86       5210.21        99.92 o                         
   4   0   0       6442.45       5625.12       116.06 o                         
   5   0   0      11132.63      10299.37       198.01 o                         
   6   0   0        783.08        819.00        16.35 o                         
   7   0   0         86.92        132.60         5.58 o                         
   8   0   0         36.99         42.00         4.45 o                         
   9   0   0       1186.90       1099.77        22.53 o                         
  10   0   0      10548.61      10112.34       171.57 o                         
  11   0   0      11078.51      11291.66       189.19 o                         
  12   0   0        572.51        548.52        15.35 o                         
  13   0   0        738.78        727.97        17.88 o                         
  14   0   0          4.10         25.23        13.93 o                         
  15   0   0       1251.22       1348.56        87.80 o                         
  16   0   0       1283.09       1386.87        53.95 o                         
 -16   1   0        537.16        600.12        31.12 o                         
 -15   1   0        126.73        170.96        18.36 o                         
 -14   1   0        312.63        297.67        19.49 o                         
 -13   1   0        475.87        501.38        15.10 o                         
 -12   1   0        147.22        113.44         8.57 o                         
 -11   1   0       1840.15       1912.26        37.67 o                         
 -10   1   0        547.71        520.76        14.72 o                         
  -9   1   0       9576.01       9785.59       166.19 o                         
  -8   1   0       3255.54       3190.48        65.51 o                         
  -7   1   0       1042.58       1156.27        26.38 o                         
  -6   1   0       1924.69       1852.91        38.77 o                         
  -5   1   0       7730.68       8413.94       162.91 o                         
  -4   1   0       7635.37       8385.92       162.04 o                         
  -3   1   0      14022.63      14414.36       338.57 o                         
  -2   1   0        860.80        938.96        23.74 o                         
   2   1   0      79547.43      78690.24      1834.22 o                         
   3   1   0      26117.50      26707.14       441.39 o                         
   4   1   0       1013.04       1010.87        22.07 o                         
   5   1   0       4746.39       4411.51       109.68 o                         
   6   1   0       4483.20       4977.24        77.88 o                         
   7   1   0       2530.47       2650.78        38.68 o                         
   8   1   0       1492.22       1509.69        25.52 o                         
   9   1   0       1231.01       1202.29        21.55 o                         
  10   1   0       4904.95       4564.36        71.15 o                         
  11   1   0       2592.06       2406.06        45.74 o                         
  12   1   0        976.30        950.20        28.70 o                         
  13   1   0        946.00        914.17        29.84 o                         
  14   1   0        178.65        174.74        14.75 o                         
  15   1   0        242.26        241.64        15.08 o                         
  16   1   0          7.54         17.31        13.53 o                         
 -15   2   0         29.39         53.87        18.65 o                         
 -14   2   0        571.32        590.17        17.18 o                         
 -13   2   0        455.62        417.10        14.01 o                         
 -12   2   0        316.56        301.62        11.71 o                         
 -11   2   0        635.54        673.80        16.97 o                         
 -10   2   0       6639.11       6298.19       110.99 o                         
  -9   2   0       1454.18       1527.86        32.02 o                         
  -8   2   0       7104.84       6872.28       118.11 o                         
  -7   2   0       9747.52       9498.16       161.62 o                         
  -6   2   0       1838.37       2087.07        39.27 o                         
  -5   2   0       6292.92       6614.07       129.75 o                         
  -4   2   0        443.57        279.82         9.56 o                         
  -3   2   0       7044.59       6345.24       124.14 o                         
  -2   2   0      22097.36      21357.30       406.97 o                         
  -1   2   0        714.28        530.25        22.70 o                         
   0   2   0       4850.04       4788.80       160.37 o                         
   1   2   0      18163.06      17603.36       390.96 o                         
   2   2   0         50.50        114.41         8.30 o                         
   3   2   0         20.99         37.79         3.09 o                         
   4   2   0        540.98        545.26        11.41 o                         
   5   2   0       4724.69       3970.30        67.20 o                         
   6   2   0      14293.85      12905.01       176.91 o                         
   7   2   0       4241.38       4079.09        64.43 o                         
   8   2   0      10713.18      10358.69       157.58 o                         
   9   2   0       5314.07       5175.95        82.16 o                         
  10   2   0         16.11         12.80         8.53 o                         
  11   2   0         85.61         40.05         9.64 o                         
  12   2   0        535.10        550.74        18.86 o                         
  13   2   0       2266.94       2103.96        76.85 o                         
  14   2   0        315.41        304.65        14.73 o                         
  15   2   0          9.69         -2.91        13.01 o                         
  16   2   0        133.05        110.45        16.75 o                         
 -15   3   0         24.69         28.45        12.95 o                         
 -14   3   0         56.80         53.34         8.51 o                         
 -13   3   0        322.44        298.80        12.04 o                         
 -12   3   0        730.75        730.96        17.46 o                         
 -11   3   0        935.72        936.32        21.41 o                         
 -10   3   0         42.90         14.40         8.13 o                         
  -9   3   0       5505.88       5261.11        84.12 o                         
  -8   3   0      21599.67      20802.71       312.27 o                         
  -7   3   0       6149.70       5503.94        86.21 o                         
  -6   3   0       5900.16       6360.04       109.67 o                         
  -5   3   0       7819.08       7413.48       153.44 o                         
  -4   3   0       1104.78       1353.83        26.72 o                         
  -3   3   0      24660.74      25416.90       421.29 o                         
  -2   3   0       6473.93       6808.32       115.25 o                         
  -1   3   0       3540.97       4052.51        80.64 o                         
   0   3   0       5554.51       6165.06       177.34 o                         
   1   3   0        283.15        320.66        10.84 o                         
   2   3   0      12924.76      14987.22       203.31 o                         
   3   3   0      25147.21      26517.84       359.18 o                         
   4   3   0       6331.41       6965.00        96.44 o                         
   5   3   0      13991.31      14875.30       247.31 o                         
   6   3   0         11.70         -3.48         4.07 o                         
   7   3   0       7306.60       7622.94       116.35 o                         
   8   3   0      11320.80      11662.05       176.65 o                         
   9   3   0          2.42         45.72        11.42 o                         
  10   3   0       4230.99       4530.07       115.89 o                         
  11   3   0       1306.06       1333.33        29.96 o                         
  12   3   0        460.01        463.28        19.64 o                         
  13   3   0        755.72        679.29        25.00 o                         
  14   3   0        422.09        414.31        18.84 o                         
  15   3   0          2.18         -4.78        13.07 o                         
  16   3   0         36.20          7.19        14.19 o                         
  17   3   0        149.15        101.71        29.88 o                         
 -14   4   0         52.96         69.00        13.93 o                         
 -13   4   0        491.10        504.91        14.93 o                         
 -12   4   0        468.61        482.85        15.93 o                         
 -11   4   0          5.30         11.33         8.91 o                         
 -10   4   0       1032.39        980.45        22.31 o                         
  -9   4   0        237.93        239.68        11.14 o                         
  -8   4   0       1672.54       1594.70        30.53 o                         
  -7   4   0       1211.83       1123.24        26.66 o                         
  -6   4   0      12843.69      12667.22       214.63 o                         
  -5   4   0       3556.21       3403.50        61.77 o                         
  -4   4   0      12838.95      14037.60       236.48 o                         
  -3   4   0       3618.72       3688.75        65.32 o                         
  -2   4   0      14235.46      13029.71       194.98 o                         
  -1   4   0       2483.19       2596.73        53.79 o                         
   0   4   0          2.02          5.04         3.02 o                         
   1   4   0       1612.70       2173.17       159.75 o                         
   2   4   0       5146.18       5278.31        79.96 o                         
   3   4   0      40111.05      43450.90       586.32 o                         
   4   4   0        186.39        157.00         4.42 o                         
   5   4   0      29311.20      30603.98       414.19 o                         
   6   4   0      10931.78      11368.94       170.64 o                         
   7   4   0         26.97         20.97         5.18 o                         
   8   4   0        183.05        215.04         8.59 o                         
   9   4   0        852.90        742.52        16.55 o                         
  10   4   0       4398.54       4403.04       103.09 o                         
  11   4   0        199.88        226.28        15.66 o                         
  12   4   0        746.29        765.89        21.44 o                         
  13   4   0        451.26        472.23        18.89 o                         
  14   4   0       1462.98       1446.72        38.59 o                         
  15   4   0         42.19         40.62        12.75 o                         
  16   4   0        158.13        140.90        15.02 o                         
  17   4   0          0.38        -21.12        21.12 o                         
 -14   5   0         11.62          4.35        14.52 o                         
 -13   5   0        391.95        412.08        13.33 o                         
 -12   5   0          0.54         20.71        10.01 o                         
 -11   5   0       3360.76       3389.43        54.69 o                         
 -10   5   0       4658.02       4595.41        76.41 o                         
  -9   5   0        282.64        255.08        12.08 o                         
  -8   5   0        357.19        313.29        13.66 o                         
  -7   5   0        998.69        954.83        23.85 o                         
  -6   5   0       3507.44       3129.77        58.73 o                         
  -5   5   0         61.64        144.63        13.86 o                         
  -4   5   0         49.89         41.46         7.34 o                         
  -3   5   0        467.68        394.37        10.86 o                         
  -2   5   0        653.05        828.26        27.98 o                         
  -1   5   0        661.86        648.28        17.00 o                         
   0   5   0      30431.24      28227.08       630.22 o                         
   1   5   0      21872.37      21601.10       359.95 o                         
   2   5   0         16.92         13.74         3.54 o                         
   3   5   0      28900.67      28919.80       388.48 o                         
   4   5   0        681.54        541.51         9.62 o                         
   5   5   0      18797.29      19868.62       247.56 o                         
   6   5   0       4050.02       4001.08        52.08 o                         
   7   5   0          0.40         33.66         3.62 o                         
   8   5   0          2.13          0.23         4.51 o                         
   9   5   0        299.70        226.86         8.52 o                         
  10   5   0       1671.23       1651.29        33.85 o                         
  11   5   0         93.47         84.07         9.32 o                         
  12   5   0         15.35         14.76         9.98 o                         
  13   5   0       2539.21       2546.36        51.38 o                         
  14   5   0        927.80        989.99        27.02 o                         
  15   5   0        492.65        459.30        38.64 o                         
  16   5   0        437.15        447.56        41.08 o                         
  17   5   0         20.98         10.74        29.15 o                         
 -13   6   0         81.70        106.36        10.70 o                         
 -12   6   0        337.16        370.95        13.61 o                         
 -11   6   0       2201.52       2267.63        40.43 o                         
 -10   6   0        453.06        468.17        15.80 o                         
  -9   6   0       2689.06       2705.62        49.59 o                         
  -8   6   0       3180.18       3205.60        56.33 o                         
  -7   6   0        599.46        577.33        16.50 o                         
  -6   6   0        134.86        121.38         9.29 o                         
  -5   6   0       2771.04       2799.13        47.95 o                         
  -4   6   0        100.43         66.00         7.08 o                         
  -3   6   0          1.25          6.80         5.45 o                         
  -2   6   0         27.84         35.26         5.71 o                         
  -1   6   0      11901.41      10846.06       211.73 o                         
   0   6   0       9950.60       9048.51       291.74 o                         
   1   6   0       2486.96       2714.09        64.35 o                         
   2   6   0      12009.96      12472.15       186.84 o                         
   3   6   0      26877.27      28648.93       425.53 o                         
   4   6   0      11482.46      12285.30       167.63 o                         
   5   6   0      15113.01      15741.33       213.78 o                         
   6   6   0       3780.05       3723.32        50.60 o                         
   7   6   0       2512.78       2417.26        37.14 o                         
   8   6   0        466.43        472.63         9.93 o                         
   9   6   0        127.21        113.04         5.99 o                         
  10   6   0        245.32        228.22         8.20 o                         
  11   6   0        134.06        114.05         7.83 o                         
  12   6   0       1203.21       1258.67        33.22 o                         
  13   6   0       1857.01       1743.95        50.45 o                         
  14   6   0        160.82        186.15        11.52 o                         
  15   6   0        799.27        768.67        20.43 o                         
  16   6   0        126.61        141.01        17.72 o                         
  17   6   0        231.12        241.89        36.13 o                         
 -13   7   0        360.45        377.19        19.67 o                         
 -12   7   0          2.11         -1.27         9.61 o                         
 -11   7   0        123.48        128.02        10.32 o                         
 -10   7   0       1849.11       1831.68        31.72 o                         
  -9   7   0       2638.37       2550.31        43.29 o                         
  -8   7   0        238.69        192.04        12.76 o                         
  -7   7   0       5060.58       5066.18        83.68 o                         
  -6   7   0        110.20         80.34        10.05 o                         
  -5   7   0       8693.91       8523.03       133.10 o                         
  -4   7   0         32.13         12.08         7.93 o                         
  -3   7   0       5901.47       5628.85        81.09 o                         
  -2   7   0       9528.82       9702.12       166.27 o                         
  -1   7   0       1541.40       1523.06        44.08 o                         
   0   7   0        465.96        588.64        17.29 o                         
   1   7   0        888.83        730.99        21.65 o                         
   2   7   0       1847.72       1568.07        26.98 o                         
   3   7   0        982.46       1120.35        22.88 o                         
   4   7   0       7198.71       7306.98       110.67 o                         
   5   7   0       3190.81       3247.35        46.90 o                         
   6   7   0      10049.90       9781.33       134.74 o                         
   7   7   0       1695.50       1610.01        21.17 o                         
   8   7   0       2452.00       2343.39        28.07 o                         
   9   7   0       3082.43       3297.55        41.37 o                         
  10   7   0        154.15        130.24         7.23 o                         
  11   7   0       1324.51       1473.87        33.21 o                         
  12   7   0         49.38         36.18         7.22 o                         
  13   7   0        471.23        502.54        13.58 o                         
  14   7   0         62.39         36.85         8.75 o                         
  15   7   0         26.08         37.40         9.08 o                         
  16   7   0         33.56         24.93        11.80 o                         
  17   7   0          3.68         18.13        18.94 o                         
 -12   8   0          4.32          5.69        11.28 o                         
 -11   8   0         26.65         29.48         9.32 o                         
 -10   8   0         46.93         41.32         9.56 o                         
  -9   8   0        675.31        682.53        18.91 o                         
  -8   8   0       3074.74       3037.92        50.03 o                         
  -7   8   0       1591.46       1600.19        33.82 o                         
  -6   8   0       1841.39       1845.93        57.85 o                         
  -5   8   0       2392.04       2854.23        59.45 o                         
  -4   8   0         11.42         53.10        22.49 o                         
  -3   8   0       9250.81       9089.87       140.14 o                         
  -2   8   0       6028.34       5515.27        97.72 o                         
  -1   8   0         13.84         10.69        11.20 o                         
   0   8   0       1856.09       1746.14        39.97 o                         
   1   8   0       7284.57       7107.46       100.27 o                         
   2   8   0        331.59        284.74         7.21 o                         
   3   8   0          6.31         13.36         4.19 o                         
   4   8   0         25.82         47.81         5.68 o                         
   5   8   0      11490.11      11138.99       167.72 o                         
   6   8   0       1771.91       1671.80        26.36 o                         
   7   8   0       5286.70       5349.71        83.26 o                         
   8   8   0       7167.40       6937.03        95.50 o                         
   9   8   0         67.31         82.89         6.70 o                         
  10   8   0       2939.81       2800.28        45.93 o                         
  11   8   0       4227.92       4329.65        58.29 o                         
  12   8   0        287.56        337.04        11.92 o                         
  13   8   0        826.52        813.67        19.03 o                         
  14   8   0        229.69        228.87         9.02 o                         
  15   8   0         51.64         48.71         7.60 o                         
  16   8   0         54.79         39.42         9.75 o                         
 -11   9   0         84.05         77.60        13.61 o                         
 -10   9   0          1.73         -5.74        10.29 o                         
  -9   9   0        205.47        191.95        11.85 o                         
  -8   9   0        693.01        682.65        19.52 o                         
  -7   9   0          8.23         19.34        11.41 o                         
  -6   9   0       1901.13       1847.22        33.45 o                         
  -5   9   0          8.09         12.82         8.48 o                         
  -4   9   0        490.90       1075.07        88.03 o                         
  -3   9   0        293.59        303.57        13.26 o                         
  -2   9   0       1305.21       1322.47        42.41 o                         
  -1   9   0       2123.95       1944.13        69.27 o                         
   0   9   0       1219.59       1190.02        23.44 o                         
   1   9   0        173.27        197.82         7.87 o                         
   2   9   0          1.35         -5.33         5.51 o                         
   3   9   0         12.88         21.89         5.76 o                         
   4   9   0         79.62         99.81         7.53 o                         
   5   9   0       3135.73       2882.76        52.96 o                         
   6   9   0        731.35        803.64        16.29 o                         
   7   9   0        632.47        591.31        12.86 o                         
   8   9   0        833.20        762.88        14.92 o                         
   9   9   0        484.65        538.49        10.80 o                         
  10   9   0        246.31        254.97         8.92 o                         
  11   9   0        773.26        796.02        19.66 o                         
  12   9   0       2265.36       2206.40        34.27 o                         
  13   9   0        886.29        912.99        16.50 o                         
  14   9   0         92.77         79.89         6.53 o                         
  15   9   0         46.18         37.12         8.34 o                         
  16   9   0        178.96        155.23        15.33 o                         
 -10  10   0        546.64        515.88        21.61 o                         
  -9  10   0          0.48         -2.98        11.51 o                         
  -8  10   0         58.23         44.92        11.07 o                         
  -7  10   0         42.65         32.38        10.79 o                         
  -6  10   0       1121.47       1120.68        22.49 o                         
  -5  10   0        938.83        943.30        20.92 o                         
  -4  10   0        968.53        954.33        20.33 o                         
  -3  10   0         18.21          3.43         8.84 o                         
  -2  10   0       1480.72       1458.71        37.84 o                         
  -1  10   0        347.21        361.41        29.85 o                         
   0  10   0       2902.26       2839.92        48.41 o                         
   1  10   0        924.62        913.32        27.65 o                         
   2  10   0        668.82        702.06        15.27 o                         
   3  10   0       5150.98       5166.58        74.22 o                         
   4  10   0        523.12        503.86        14.92 o                         
   5  10   0        236.73        264.37        11.01 o                         
   6  10   0       1578.82       1580.87        31.84 o                         
   7  10   0        428.85        354.92        11.87 o                         
   8  10   0       2712.09       2650.47        49.02 o                         
   9  10   0       1254.39       1146.49        20.38 o                         
  10  10   0        888.07        844.87        20.55 o                         
  11  10   0        135.28        144.25         5.69 o                         
  12  10   0         16.25         20.68         4.58 o                         
  13  10   0         98.33         92.32         5.81 o                         
  14  10   0         18.66          6.36         5.11 o                         
  15  10   0          0.25          6.22        11.28 o                         
  16  10   0         46.49         36.94        26.32 o                         
  -9  11   0         67.40         63.63        13.39 o                         
  -8  11   0        231.12        240.83        14.31 o                         
  -7  11   0        253.80        217.13        12.61 o                         
  -6  11   0         75.10         61.44        10.54 o                         
  -5  11   0         22.59         25.16        11.18 o                         
  -4  11   0        465.46        421.51        15.72 o                         
  -3  11   0        195.84        211.20        12.05 o                         
  -2  11   0       1938.57       1857.03        46.05 o                         
  -1  11   0         48.58         31.75        12.00 o                         
   0  11   0        316.24        265.40        11.51 o                         
   1  11   0        575.89        602.90        26.46 o                         
   2  11   0       4635.20       4612.49        68.39 o                         
   3  11   0        877.36        837.87        18.51 o                         
   4  11   0          0.84         14.42         3.41 o                         
   5  11   0       3012.91       3003.81        56.12 o                         
   6  11   0         18.85         14.79         8.60 o                         
   7  11   0       2310.52       2337.89        44.69 o                         
   8  11   0         18.85         10.15         7.25 o                         
   9  11   0         66.15         53.93         9.81 o                         
  10  11   0         20.19         30.13         6.97 o                         
  11  11   0        229.45        187.96         6.62 o                         
  12  11   0        924.57        870.08        33.98 o                         
  13  11   0        492.23        518.24        26.25 o                         
  14  11   0        217.13        203.48        13.94 o                         
  15  11   0         10.45         -4.74        11.12 o                         
  16  11   0         41.73         57.35        27.00 o                         
  -8  12   0          3.56          1.50        12.54 o                         
  -7  12   0        140.66        124.18        12.82 o                         
  -6  12   0        190.69        150.14        13.39 o                         
  -5  12   0         37.35         30.59        11.81 o                         
  -4  12   0        102.70         86.87        12.30 o                         
  -3  12   0        372.65        398.06        15.70 o                         
  -2  12   0       1228.46       1204.39        34.26 o                         
  -1  12   0        792.35        750.94        25.96 o                         
   0  12   0       2524.33       2381.22        43.03 o                         
   1  12   0       2877.83       2811.80        45.29 o                         
   2  12   0        494.72        494.85        13.94 o                         
   3  12   0        998.83       1074.14        24.66 o                         
   4  12   0        654.62        700.35        18.20 o                         
   5  12   0         28.44         28.28         8.50 o                         
   6  12   0          0.97         -7.40         8.70 o                         
   7  12   0        431.64        374.72        13.54 o                         
   8  12   0        962.70        910.34        21.87 o                         
   9  12   0        526.97        592.44        19.90 o                         
  10  12   0         65.31         62.53         9.45 o                         
  11  12   0        104.12         85.25         8.02 o                         
  12  12   0        170.51        183.73        14.06 o                         
  13  12   0        164.84        162.58        28.38 o                         
  14  12   0        105.55        105.33        12.48 o                         
  15  12   0         10.38          8.89        11.19 o                         
  -7  13   0        296.95        297.10        24.30 o                         
  -6  13   0        207.66        202.64        16.90 o                         
  -5  13   0       1096.56       1114.13        27.71 o                         
  -4  13   0        105.63        152.24        13.63 o                         
  -3  13   0       1299.17       1326.53        29.86 o                         
  -2  13   0        223.24        224.30        18.28 o                         
  -1  13   0       1520.28       1538.22        35.08 o                         
   0  13   0       1377.98       1408.31        27.55 o                         
   1  13   0       1375.81       1498.06        28.24 o                         
   2  13   0        537.45        554.72        15.24 o                         
   3  13   0          2.97          5.11         6.30 o                         
   4  13   0        455.34        497.02        14.73 o                         
   5  13   0       1611.57       1580.23        34.64 o                         
   6  13   0         23.94         12.19         9.05 o                         
   7  13   0        405.85        374.22        18.92 o                         
   8  13   0        315.19        333.58        13.25 o                         
   9  13   0        286.38        280.22        31.95 o                         
  10  13   0       2911.55       3013.61        58.43 o                         
  11  13   0       3664.65       3704.00        65.21 o                         
  12  13   0        994.85        969.13        51.30 o                         
  13  13   0         17.26         29.79        12.86 o                         
  14  13   0         50.21         47.26        13.08 o                         
  -5  14   0        427.86        405.97        26.14 o                         
  -4  14   0         28.13         36.67        12.59 o                         
  -3  14   0       1039.03       1070.69        26.68 o                         
  -2  14   0         69.37         78.63        22.30 o                         
  -1  14   0       1271.86       1212.72        28.91 o                         
   0  14   0        122.74        156.53        23.71 o                         
   1  14   0          4.25         -0.21         9.30 o                         
   2  14   0        628.74        578.36        17.17 o                         
   3  14   0       2001.07       2015.16        35.52 o                         
   4  14   0        758.67        787.77        14.76 o                         
   5  14   0        229.96        222.93        18.75 o                         
   6  14   0         61.55         46.84         9.73 o                         
   7  14   0         23.73         12.77         9.85 o                         
   8  14   0          0.30         -9.24         9.24 o                         
   9  14   0        233.26        260.89        12.97 o                         
  10  14   0       1027.04       1079.30        27.60 o                         
  11  14   0         92.65        117.82        11.58 o                         
  12  14   0        348.56        348.43        56.25 o                         
  13  14   0        750.64        765.39        64.34 o                         
  14  14   0        490.13        519.45       108.45 o                         
  -4  15   0         55.27         66.64        36.06 o                         
  -3  15   0        136.73        149.27        15.79 o                         
  -2  15   0         30.39         29.89        15.48 o                         
  -1  15   0        134.77        119.06        13.42 o                         
   0  15   0       1170.12       1201.00        26.13 o                         
   1  15   0       1461.38       1541.24        35.07 o                         
   2  15   0        193.04        177.31        10.03 o                         
   3  15   0         18.13         10.11         6.98 o                         
   4  15   0          0.66         -4.86         4.86 o                         
   5  15   0        155.18        158.66        12.05 o                         
   6  15   0        132.51        111.31        11.93 o                         
   7  15   0        198.62        167.25        12.60 o                         
   8  15   0        309.49        286.92        17.61 o                         
   9  15   0        746.42        698.89        20.53 o                         
  10  15   0        437.36        518.36        19.24 o                         
  11  15   0        434.34        476.00        23.11 o                         
  12  15   0        148.83        155.73        17.24 o                         
  13  15   0        148.76        153.88        33.04 o                         
  -2  16   0         44.81         69.98        31.16 o                         
  -1  16   0        158.46        153.02        19.04 o                         
   0  16   0         27.67         39.67        21.75 o                         
   1  16   0        155.23        170.46        14.47 o                         
   2  16   0       2533.89       2619.93        67.35 o                         
   3  16   0       2166.14       2253.89        62.18 o                         
   4  16   0        409.67        377.05        16.72 o                         
   5  16   0        121.57         88.75        11.86 o                         
   6  16   0         44.02         36.54        12.21 o                         
   7  16   0         78.87         87.69        11.87 o                         
   8  16   0        499.38        482.60        22.85 o                         
   9  16   0        316.23        271.41        18.45 o                         
  10  16   0         14.18         29.77        13.22 o                         
  11  16   0        249.27        218.52        33.04 o                         
   1  17   0         43.34         18.17        16.88 o                         
   2  17   0        118.89        109.45        18.10 o                         
   3  17   0          0.63          6.37        14.96 o                         
   4  17   0         61.24         54.59        12.44 o                         
   5  17   0        283.30        275.73        15.99 o                         
   6  17   0        244.04        248.15        17.30 o                         
   7  17   0         69.13         76.80        16.19 o                         
   8  17   0        159.35        157.55        16.75 o                         
   9  17   0         17.87          3.31        13.90 o                         
  -9 -17   1         23.93         18.84        13.67 o                         
  -8 -17   1         72.37         62.77        14.99 o                         
  -7 -17   1         86.08        103.81        16.64 o                         
  -6 -17   1         65.53         74.91        14.52 o                         
  -5 -17   1          9.28         13.18        12.23 o                         
  -4 -17   1        215.11        205.28        15.35 o                         
  -3 -17   1        508.13        553.27        40.70 o                         
  -2 -17   1        136.14        143.29        17.86 o                         
  -1 -17   1        195.16        185.18        23.21 o                         
 -11 -16   1        190.80        256.80        33.71 o                         
 -10 -16   1        351.75        413.40        20.22 o                         
  -9 -16   1        526.45        530.20        31.14 o                         
  -8 -16   1        176.83        207.62        22.28 o                         
  -7 -16   1        620.90        626.88        21.15 o                         
  -6 -16   1        634.88        656.02        24.22 o                         
  -5 -16   1         41.19         47.59        13.95 o                         
  -4 -16   1       1159.03       1221.69        30.77 o                         
  -3 -16   1        231.60        261.05        18.04 o                         
  -2 -16   1       1731.34       1804.47        72.78 o                         
  -1 -16   1       1631.42       1739.33        37.27 o                         
   0 -16   1         16.87         -4.52        16.39 o                         
   1 -16   1         12.39          3.04        16.38 o                         
   2 -16   1         17.34         20.55        29.28 o                         
 -12 -15   1         24.03         25.40        12.25 o                         
 -11 -15   1         12.31         22.62        10.12 o                         
 -10 -15   1         83.02        100.14        20.56 o                         
  -9 -15   1        249.07        240.74        13.24 o                         
  -8 -15   1        103.94        114.37        11.67 o                         
  -7 -15   1        912.93        931.19        37.51 o                         
  -6 -15   1        158.68        164.91        13.38 o                         
  -5 -15   1        199.32        188.00        12.85 o                         
  -4 -15   1       1037.91        965.49        36.07 o                         
  -3 -15   1         26.34         40.63         7.13 o                         
  -2 -15   1       1239.84       1222.19        22.62 o                         
  -1 -15   1         83.27         77.91         9.71 o                         
   0 -15   1       1086.53       1100.69        24.95 o                         
   1 -15   1        235.11        248.93        13.83 o                         
   2 -15   1         19.04          1.20        14.85 o                         
   3 -15   1         47.41         51.24        14.40 o                         
   4 -15   1        117.07        136.83        22.74 o                         
 -13 -14   1         21.33         27.65        12.39 o                         
 -12 -14   1        529.76        495.24        62.51 o                         
 -11 -14   1        996.89        935.22        45.97 o                         
 -10 -14   1         15.55          6.87        11.27 o                         
  -9 -14   1        561.18        551.30        17.79 o                         
  -8 -14   1         57.87         55.83         7.22 o                         
  -7 -14   1         58.80         59.71        10.42 o                         
  -6 -14   1        133.66        116.52        17.37 o                         
  -5 -14   1          0.70        -10.47        10.47 o                         
  -4 -14   1        216.36        187.27         8.98 o                         
  -3 -14   1         31.55         11.29         6.58 o                         
  -2 -14   1          6.69         -3.49         7.37 o                         
  -1 -14   1         57.85         65.50         8.83 o                         
   0 -14   1        483.56        509.77        17.45 o                         
   1 -14   1        614.20        576.32        28.88 o                         
   2 -14   1       2291.52       2256.81        56.06 o                         
   3 -14   1        455.97        516.90        21.73 o                         
   4 -14   1        544.15        555.68        19.29 o                         
   5 -14   1        213.59        204.62        21.79 o                         
 -14 -13   1        156.50        181.14        18.78 o                         
 -13 -13   1        179.89        198.14        25.73 o                         
 -12 -13   1       1359.01       1364.77        68.39 o                         
 -11 -13   1        242.99        291.87        15.90 o                         
 -10 -13   1       1316.45       1312.46        30.77 o                         
  -9 -13   1       3004.01       2958.15        56.27 o                         
  -8 -13   1          6.43          6.45         9.22 o                         
  -7 -13   1        825.48        833.49        24.42 o                         
  -6 -13   1       3117.89       3057.89        58.56 o                         
  -5 -13   1        188.48        171.05        18.42 o                         
  -4 -13   1         94.99         92.00         7.46 o                         
  -3 -13   1         69.73         66.13         6.23 o                         
  -2 -13   1         34.19         11.21         7.11 o                         
  -1 -13   1          5.63         -8.95         8.95 o                         
   0 -13   1         67.66         57.02         9.26 o                         
   1 -13   1       2247.99       2210.72        49.59 o                         
   2 -13   1        319.43        346.02        20.35 o                         
   3 -13   1       1907.61       2001.52        39.65 o                         
   4 -13   1       5537.02       5863.68        96.63 o                         
   5 -13   1        462.47        508.09        19.01 o                         
   6 -13   1        522.08        519.90        22.01 o                         
   7 -13   1         89.93         78.52        19.72 o                         
 -15 -12   1         34.85         35.40        16.73 o                         
 -14 -12   1          5.87         -3.44        12.48 o                         
 -13 -12   1        166.57        140.22        18.74 o                         
 -12 -12   1        472.70        480.04        21.84 o                         
 -11 -12   1          6.65          4.54         6.21 o                         
 -10 -12   1        620.07        552.92        18.37 o                         
  -9 -12   1          6.71          6.51        10.05 o                         
  -8 -12   1       1122.98       1179.30        26.60 o                         
  -7 -12   1       2899.94       2798.04        53.27 o                         
  -6 -12   1        370.08        383.40        14.14 o                         
  -5 -12   1        635.17        568.49        17.25 o                         
  -4 -12   1        356.74        366.42        20.29 o                         
  -3 -12   1         37.50         42.16         9.04 o                         
  -2 -12   1       1295.39       1278.61        22.79 o                         
  -1 -12   1       2984.41       2881.69        46.03 o                         
   0 -12   1       1128.15       1105.55        24.29 o                         
   1 -12   1        108.05        112.53        10.92 o                         
   2 -12   1        148.85        136.19        14.67 o                         
   3 -12   1       4121.79       4156.79        70.22 o                         
   4 -12   1       1892.56       1917.87        48.00 o                         
   5 -12   1          1.75          6.43        11.53 o                         
   6 -12   1         97.64        107.08        12.37 o                         
   7 -12   1         63.21         39.69        10.61 o                         
   8 -12   1        271.80        259.97        23.28 o                         
 -15 -11   1        255.64        255.49        14.99 o                         
 -14 -11   1        320.66        302.93        22.37 o                         
 -13 -11   1        112.13        120.36         8.26 o                         
 -12 -11   1         60.72         66.44         7.83 o                         
 -11 -11   1         29.54         23.52         5.57 o                         
 -10 -11   1         61.65         59.51         7.55 o                         
  -9 -11   1         22.13         10.34         6.32 o                         
  -8 -11   1         75.11         65.27         7.02 o                         
  -7 -11   1        304.94        365.09        17.44 o                         
  -6 -11   1       6100.04       6199.22       108.23 o                         
  -5 -11   1        257.37        278.40        11.93 o                         
  -4 -11   1        362.03        367.58        21.62 o                         
  -3 -11   1        748.22        872.36        18.82 o                         
  -2 -11   1         23.65         39.51        11.70 o                         
  -1 -11   1       3651.08       3906.23        67.50 o                         
   0 -11   1        271.90        334.73        13.00 o                         
   1 -11   1       2610.48       2596.19        86.29 o                         
   2 -11   1       1450.60       1506.33        80.25 o                         
   3 -11   1         47.88         56.33        19.77 o                         
   4 -11   1        203.27        207.50        14.42 o                         
   5 -11   1       1455.97       1597.94        37.59 o                         
   6 -11   1         64.19         48.39        10.24 o                         
   7 -11   1         34.32         18.22         9.44 o                         
   8 -11   1        261.86        240.64        14.28 o                         
   9 -11   1       1202.86       1161.70        30.09 o                         
 -16 -10   1        106.82        132.55        20.79 o                         
 -15 -10   1       1253.74       1337.11        39.61 o                         
 -14 -10   1        522.41        515.63        11.61 o                         
 -13 -10   1         13.18         27.24         5.44 o                         
 -12 -10   1        289.91        271.91         8.10 o                         
 -11 -10   1         47.75         30.83         5.30 o                         
 -10 -10   1         67.98         64.81         5.57 o                         
  -9 -10   1        104.63        132.28         7.27 o                         
  -8 -10   1          3.58          3.28         6.91 o                         
  -7 -10   1       3771.51       3739.26        72.10 o                         
  -6 -10   1        629.03        700.48        15.86 o                         
  -5 -10   1       4052.15       4086.75        73.52 o                         
  -4 -10   1      10006.43      10001.59       170.04 o                         
  -3 -10   1       1207.42       1151.42        19.58 o                         
  -2 -10   1       1904.21       2042.15        93.22 o                         
  -1 -10   1        437.84        394.00        13.63 o                         
   0 -10   1       4656.08       4576.70        82.51 o                         
   1 -10   1      12459.23      12391.78       300.52 o                         
   2 -10   1       2436.81       2352.54        98.58 o                         
   3 -10   1       2063.80       2101.59        43.08 o                         
   4 -10   1         75.41         50.71         8.60 o                         
   5 -10   1        706.83        773.07        20.09 o                         
   6 -10   1        398.45        382.67        14.24 o                         
   7 -10   1        283.08        265.82        14.39 o                         
   8 -10   1        117.95         85.49        12.30 o                         
   9 -10   1        191.63        201.18        12.26 o                         
  10 -10   1         64.68         87.41        13.96 o                         
 -16  -9   1         67.43         78.84        25.65 o                         
 -15  -9   1        322.27        295.43        14.53 o                         
 -14  -9   1        272.61        244.31         8.79 o                         
 -13  -9   1        678.73        703.12        13.91 o                         
 -12  -9   1         40.09         50.26         5.87 o                         
 -11  -9   1        724.17        716.77        17.96 o                         
 -10  -9   1         15.41         29.51         4.96 o                         
  -9  -9   1       4346.89       4336.33        84.17 o                         
  -8  -9   1       2135.91       2176.23        36.69 o                         
  -7  -9   1        147.35        163.80         7.15 o                         
  -6  -9   1        254.16        259.62         8.65 o                         
  -5  -9   1       6757.91       6764.12       103.81 o                         
  -4  -9   1       3708.11       3480.23        56.18 o                         
  -3  -9   1        282.70        318.59         7.73 o                         
  -2  -9   1       3784.78       3890.04        70.99 o                         
  -1  -9   1        151.10        184.71         9.85 o                         
   0  -9   1        681.45        619.52        16.94 o                         
   1  -9   1       2569.08       2592.50        70.81 o                         
   2  -9   1       4664.73       4379.71       112.76 o                         
   3  -9   1       3548.57       3492.44        61.11 o                         
   4  -9   1         13.63         73.20        13.97 o                         
   5  -9   1        106.02        244.82        27.29 o                         
   6  -9   1       1629.89       1707.39        34.83 o                         
   7  -9   1       2565.34       2745.09        50.70 o                         
   8  -9   1        362.20        345.79        15.86 o                         
   9  -9   1        214.50        236.03        13.04 o                         
  10  -9   1          0.44          2.95         9.34 o                         
  11  -9   1        311.01        317.68        16.34 o                         
 -16  -8   1         93.18         84.53        15.80 o                         
 -15  -8   1         50.61         49.75         8.88 o                         
 -14  -8   1       1107.15       1091.60        21.60 o                         
 -13  -8   1         75.38         60.37         7.62 o                         
 -12  -8   1        474.56        445.32        11.94 o                         
 -11  -8   1        154.81        201.58        12.70 o                         
 -10  -8   1       2915.12       2973.65        56.42 o                         
  -9  -8   1       8422.23       8403.82       126.38 o                         
  -8  -8   1        323.74        340.23        10.43 o                         
  -7  -8   1       9002.79       8831.00       134.73 o                         
  -6  -8   1      13173.64      12573.80       188.23 o                         
  -5  -8   1         20.35          9.46         4.78 o                         
  -4  -8   1         19.86         22.05         4.93 o                         
  -3  -8   1       2993.79       3017.95        40.60 o                         
  -2  -8   1       7733.66       7476.12       128.95 o                         
  -1  -8   1       1706.22       1568.74        31.56 o                         
   0  -8   1       5547.71       5375.59       109.03 o                         
   1  -8   1      11962.59      11650.42       281.01 o                         
   2  -8   1      10467.45       9957.24       170.76 o                         
   3  -8   1          1.55         -2.39         7.53 o                         
   4  -8   1       6810.49       6946.01        99.86 o                         
   6  -8   1       2787.47       2594.74        47.15 o                         
   7  -8   1       3538.68       3461.32        60.62 o                         
   8  -8   1        266.56        264.32        12.98 o                         
   9  -8   1       3463.46       3349.89        54.63 o                         
  10  -8   1       1063.95       1014.52        21.82 o                         
  11  -8   1         86.70         97.51        10.57 o                         
  12  -8   1        278.29        289.84        15.40 o                         
 -16  -7   1          4.46         -0.25        13.96 o                         
 -15  -7   1          1.97         -9.07         9.07 o                         
 -14  -7   1         63.54         48.55         8.78 o                         
 -13  -7   1        235.78        274.65        10.63 o                         
 -12  -7   1       1633.86       1552.35        26.87 o                         
 -11  -7   1        971.50        907.42        18.27 o                         
 -10  -7   1        413.42        353.84        15.92 o                         
  -9  -7   1         59.19         51.53         4.52 o                         
  -8  -7   1       7076.86       7176.85       104.44 o                         
  -7  -7   1      14743.15      13953.74       161.95 o                         
  -6  -7   1        403.70        312.41         9.21 o                         
  -5  -7   1       3764.71       4250.50        65.84 o                         
  -4  -7   1       1899.93       1837.32        30.56 o                         
  -3  -7   1      11016.51      12061.74       164.06 o                         
  -2  -7   1       1892.37       1934.28        32.73 o                         
  -1  -7   1        183.59        214.61        15.06 o                         
   0  -7   1        178.67        113.89        11.24 o                         
   1  -7   1         30.24         26.34         6.14 o                         
   2  -7   1       3143.87       3167.88        58.03 o                         
   3  -7   1       8885.65       8775.22       123.38 o                         
   4  -7   1      11854.53      11558.85       184.26 o                         
   5  -7   1        580.42        615.72        17.05 o                         
   6  -7   1       2885.65       2889.67        57.10 o                         
   7  -7   1       1254.11       1274.21        24.96 o                         
   8  -7   1       3624.20       3495.44        55.33 o                         
   9  -7   1        903.04        921.90        21.33 o                         
  10  -7   1          0.71          8.96         9.50 o                         
  11  -7   1        261.90        275.46        12.73 o                         
  12  -7   1          0.33         15.04         9.61 o                         
  13  -7   1          3.84         -7.49        11.10 o                         
 -17  -6   1        537.79        499.90        46.47 o                         
 -16  -6   1        745.92        762.65        25.78 o                         
 -15  -6   1         48.79         28.42        10.96 o                         
 -14  -6   1        268.73        290.67        14.96 o                         
 -13  -6   1         57.68         48.47         8.93 o                         
 -12  -6   1       2745.46       2835.43        44.14 o                         
 -11  -6   1        856.78        791.10        16.64 o                         
 -10  -6   1        612.12        660.26        14.08 o                         
  -9  -6   1          3.77          2.12         5.06 o                         
  -8  -6   1        171.10        170.10         5.25 o                         
  -7  -6   1          2.42         24.20         3.31 o                         
  -6  -6   1      12464.78      12429.14       169.69 o                         
  -5  -6   1       6781.45       6561.52        91.19 o                         
  -4  -6   1       7835.90       8421.13       126.57 o                         
  -3  -6   1      10353.15      10849.16       163.20 o                         
  -2  -6   1       6872.24       6582.00        91.77 o                         
  -1  -6   1      34485.35      33860.98       647.41 o                         
   0  -6   1       5487.53       5014.64        99.99 o                         
   1  -6   1        981.51        995.50        23.91 o                         
   2  -6   1         21.28         61.29         5.82 o                         
   3  -6   1       2673.97       2629.43        40.12 o                         
   4  -6   1       2214.32       2441.42        46.90 o                         
   5  -6   1        260.85        223.02        11.11 o                         
   6  -6   1        918.60        870.40        27.95 o                         
   7  -6   1         90.60         84.81         9.05 o                         
   8  -6   1        900.90        827.13        20.34 o                         
   9  -6   1       3710.13       3529.85        55.51 o                         
  10  -6   1       2208.24       2228.78        38.47 o                         
  11  -6   1        801.41        719.28        17.68 o                         
  12  -6   1         84.89         95.69        10.23 o                         
  13  -6   1          0.39         -2.15         9.67 o                         
 -17  -5   1        639.74        590.29        50.63 o                         
 -16  -5   1          4.61          3.80        15.33 o                         
 -15  -5   1       1031.73        940.86        32.11 o                         
 -14  -5   1       2772.46       2880.72        67.34 o                         
 -13  -5   1         67.14         82.71        11.79 o                         
 -12  -5   1        963.43       1005.13        38.05 o                         
 -11  -5   1        551.73        569.24        15.41 o                         
 -10  -5   1       4087.03       4029.56        66.21 o                         
  -9  -5   1       6756.11       6618.77        93.39 o                         
  -8  -5   1       1133.56       1022.58        19.73 o                         
  -7  -5   1      10369.50       9744.29       123.98 o                         
  -6  -5   1       9636.67       9574.19       114.12 o                         
  -5  -5   1       3145.30       3124.02        44.13 o                         
  -4  -5   1      19974.37      21668.03       294.37 o                         
  -3  -5   1       2193.68       1955.75        31.35 o                         
  -2  -5   1      30702.38      31775.19       431.17 o                         
  -1  -5   1       4425.19       4491.87       111.06 o                         
   0  -5   1      14522.08      13323.53       379.02 o                         
   1  -5   1      25641.62      25087.18       569.65 o                         
   2  -5   1      28273.31      28797.82       479.45 o                         
   3  -5   1       6860.31       7431.84       127.48 o                         
   4  -5   1         17.17         10.85         6.53 o                         
   5  -5   1        880.41        886.14        21.15 o                         
   6  -5   1       1149.03       1056.55        24.44 o                         
   7  -5   1        894.22        848.85        21.73 o                         
   8  -5   1        127.63        124.65        10.22 o                         
   9  -5   1       2336.21       2191.78        40.38 o                         
  10  -5   1        472.25        467.77        15.74 o                         
  11  -5   1        797.61        901.06        20.57 o                         
  12  -5   1       2314.12       2410.69        41.34 o                         
  13  -5   1         50.50         65.75         9.77 o                         
  14  -5   1        167.34        184.95        18.16 o                         
 -17  -4   1        100.07         89.72        32.91 o                         
 -16  -4   1        131.14        125.87        16.85 o                         
 -15  -4   1       1102.95       1131.96        31.08 o                         
 -14  -4   1       1443.07       1435.21        56.94 o                         
 -13  -4   1        617.29        587.00        20.37 o                         
 -12  -4   1        357.96        339.16        13.14 o                         
 -11  -4   1       1138.60       1156.04        32.35 o                         
 -10  -4   1         52.24         78.78         8.41 o                         
  -9  -4   1       2241.76       2509.79        60.31 o                         
  -8  -4   1       6351.44       6672.97       102.35 o                         
  -7  -4   1       3162.18       3230.09        51.24 o                         
  -6  -4   1        854.58       1140.02        16.56 o                         
  -5  -4   1       4492.03       4555.86        54.77 o                         
  -4  -4   1      25436.36      25426.98       318.38 o                         
  -3  -4   1       1672.36       1478.86        22.00 o                         
  -2  -4   1       7291.88       7599.55       114.37 o                         
  -1  -4   1         17.96         61.97        16.22 o                         
   0  -4   1       3687.56       2940.04        62.49 o                         
   1  -4   1        307.52        294.27        10.00 o                         
   2  -4   1       1822.99       1832.49        57.47 o                         
   3  -4   1       7262.51       7385.82       126.09 o                         
   4  -4   1       2199.06       2446.54        50.93 o                         
   5  -4   1       2211.15       2363.34        44.53 o                         
   6  -4   1       3567.14       3322.58        61.08 o                         
   7  -4   1       3525.85       3416.08        62.99 o                         
   8  -4   1        389.66        340.67        12.11 o                         
   9  -4   1          4.26         11.67         7.99 o                         
  10  -4   1        399.63        382.63        13.41 o                         
  11  -4   1        445.65        477.20        15.45 o                         
  12  -4   1        636.58        615.00        16.35 o                         
  13  -4   1          2.15         13.69         9.02 o                         
  14  -4   1         48.29         62.08        13.28 o                         
 -17  -3   1         79.02         67.26        35.52 o                         
 -16  -3   1          1.41        -11.62        13.41 o                         
 -15  -3   1          1.90         -9.11        13.05 o                         
 -14  -3   1        927.94        957.60        27.83 o                         
 -13  -3   1       2376.49       2405.68        50.13 o                         
 -12  -3   1         63.57         59.78         9.60 o                         
 -11  -3   1         88.70         93.31         9.18 o                         
 -10  -3   1       8430.10       8471.37       127.10 o                         
  -9  -3   1      38655.46      37713.76       560.04 o                         
  -8  -3   1      12145.36      12016.59       165.95 o                         
  -7  -3   1        205.87        272.39         8.16 o                         
  -6  -3   1       1230.17       1170.25        20.46 o                         
  -5  -3   1        412.88        385.46         8.42 o                         
  -4  -3   1       4147.76       4233.25        50.58 o                         
  -3  -3   1       1294.95       1526.35        20.18 o                         
  -2  -3   1      69370.16      73667.75      1089.79 o                         
  -1  -3   1        991.85       1349.84        24.44 o                         
   0  -3   1      14568.08      15153.00       638.51 o                         
   1  -3   1      11101.51      11054.35       261.98 o                         
   2  -3   1      34369.54      33354.89       675.30 o                         
   3  -3   1      10011.36      10595.24       178.29 o                         
   4  -3   1       2193.40       1897.76        35.53 o                         
   5  -3   1         34.50         75.04         6.51 o                         
   6  -3   1       2831.22       2614.32        48.51 o                         
   7  -3   1       9565.97       9479.95       143.92 o                         
   8  -3   1        387.54        406.90        12.53 o                         
   9  -3   1       5525.29       5384.89       117.35 o                         
  10  -3   1       1297.64       1285.19        35.13 o                         
  11  -3   1          5.23          0.52         7.84 o                         
  12  -3   1          0.60         -8.10         8.10 o                         
  13  -3   1         20.85         11.33         8.62 o                         
  14  -3   1          0.14         -7.42         7.96 o                         
  15  -3   1          2.62          7.10        12.90 o                         
 -16  -2   1        153.55        146.44        23.59 o                         
 -15  -2   1        227.43        205.17        13.92 o                         
 -14  -2   1       1022.51        982.83        24.99 o                         
 -13  -2   1          4.18         -3.09        10.12 o                         
 -12  -2   1        806.82        762.24        21.18 o                         
 -11  -2   1          7.54         -6.94         8.60 o                         
 -10  -2   1       3767.72       3570.20        77.56 o                         
  -9  -2   1       3118.31       2768.45        52.06 o                         
  -8  -2   1       7896.69       8536.20       130.68 o                         
  -7  -2   1      38113.73      39968.42       592.72 o                         
  -6  -2   1      11142.70      11699.79       160.31 o                         
  -5  -2   1        156.89        153.18         5.11 o                         
  -4  -2   1        607.92        613.87        10.29 o                         
  -3  -2   1        927.38        928.45        12.84 o                         
  -2  -2   1      11478.67      12840.02       174.55 o                         
  -1  -2   1       6789.05       7433.72       174.70 o                         
   0  -2   1      17320.26      18100.93      1267.41 o                         
   1  -2   1       2662.50       3385.21        81.82 o                         
   2  -2   1      18758.45      21163.08       371.16 o                         
   3  -2   1      15485.95      14987.89       249.06 o                         
   4  -2   1      21024.41      21482.83       356.82 o                         
   5  -2   1       1506.02       1429.14        30.22 o                         
   6  -2   1       7546.02       7472.56       113.27 o                         
   7  -2   1        378.62        424.41        11.32 o                         
   8  -2   1       6572.90       6363.29        98.60 o                         
   9  -2   1       9440.73       9066.84       140.02 o                         
  10  -2   1         37.98         38.68         8.22 o                         
  11  -2   1       1942.04       1950.92        32.72 o                         
  12  -2   1         50.12         38.09         7.75 o                         
  13  -2   1          1.52         -5.54         7.93 o                         
  14  -2   1         51.08         45.83         8.66 o                         
  15  -2   1          0.73          7.07        12.30 o                         
 -16  -1   1        431.15        435.45        20.49 o                         
 -15  -1   1          1.62          2.63        11.63 o                         
 -14  -1   1         72.80         67.49        11.57 o                         
 -13  -1   1        204.97        193.16        12.68 o                         
 -12  -1   1       3041.91       3088.28        54.49 o                         
 -11  -1   1       5297.97       5268.79        82.59 o                         
 -10  -1   1         11.38          1.88         4.42 o                         
  -9  -1   1          3.46          3.28         4.87 o                         
  -8  -1   1        392.82        351.73         9.81 o                         
  -7  -1   1       3758.40       3526.76        50.73 o                         
  -6  -1   1         65.02         24.42         2.53 o                         
  -5  -1   1        585.93        416.35         7.76 o                         
  -4  -1   1          0.67         32.79         5.35 o                         
  -3  -1   1      20360.21      22407.54       332.04 o                         
  -2  -1   1        737.59        738.10        18.99 o                         
   2  -1   1       4082.55       4476.33        86.95 o                         
   3  -1   1     127358.97     130598.39      2209.88 o                         
   4  -1   1      65328.81      63851.00      1055.28 o                         
   5  -1   1        948.14        748.07        24.12 o                         
   6  -1   1         71.70        128.15        12.22 o                         
   7  -1   1          7.00          7.34         4.64 o                         
   8  -1   1       1162.75       1139.64        23.81 o                         
   9  -1   1        399.07        326.71        15.73 o                         
  10  -1   1       2800.92       2631.95        44.35 o                         
  11  -1   1        237.78        210.06         9.86 o                         
  12  -1   1       1055.79        996.35        22.89 o                         
  13  -1   1        161.15        168.96         9.73 o                         
  14  -1   1        225.86        237.07        14.72 o                         
  15  -1   1        526.95        576.99        27.98 o                         
  16  -1   1         82.39         74.45        15.43 o                         
 -16   0   1        266.94        336.49        18.53 o                         
 -15   0   1        709.38        669.79        21.67 o                         
 -14   0   1       1186.99       1176.20        31.26 o                         
 -13   0   1         86.24         48.66         7.12 o                         
 -12   0   1       3602.14       3537.02        53.07 o                         
 -11   0   1        381.65        474.50        14.51 o                         
 -10   0   1       2265.66       2178.68        38.27 o                         
  -9   0   1       6572.37       6447.72        99.46 o                         
  -8   0   1       3233.27       2878.15        46.33 o                         
  -7   0   1       4659.23       4856.24        74.75 o                         
  -6   0   1       2419.12       2367.53        37.85 o                         
  -5   0   1        366.72        364.59         7.79 o                         
  -4   0   1       8715.11       8836.25       192.39 o                         
  -3   0   1        748.30       1179.25        38.85 o                         
  -2   0   1       8730.08       8057.15       188.85 o                         
   2   0   1       6664.18       7398.26       142.86 o                         
   3   0   1        481.01        780.59        15.30 o                         
   4   0   1      13248.20      13799.73       230.30 o                         
   5   0   1       1174.00        918.53        20.09 o                         
   6   0   1         38.37         44.69         3.87 o                         
   7   0   1       4939.98       5784.48        99.29 o                         
   8   0   1       2251.71       2056.67        38.14 o                         
   9   0   1       2492.14       2455.43        45.23 o                         
  10   0   1        153.02        104.47         7.33 o                         
  11   0   1       1667.12       1812.96        43.95 o                         
  12   0   1       1251.39       1206.54        26.00 o                         
  13   0   1        384.54        380.67        16.42 o                         
  14   0   1       1010.64       1020.02        40.06 o                         
  15   0   1        398.25        425.73        26.20 o                         
  16   0   1          0.32         24.82        13.89 o                         
 -16   1   1        273.02        318.31        36.80 o                         
 -15   1   1       2160.27       2404.93       134.86 o                         
 -14   1   1       1404.14       1442.32        34.88 o                         
 -13   1   1          2.13         -2.23         6.93 o                         
 -12   1   1         78.31         61.52         7.46 o                         
 -11   1   1       2373.14       2295.60        43.42 o                         
 -10   1   1       6897.53       6755.76       115.70 o                         
  -9   1   1       1999.49       2080.67        39.32 o                         
  -8   1   1        552.90        610.33        19.40 o                         
  -7   1   1          0.34          4.16         5.18 o                         
  -6   1   1          5.61         15.38         4.70 o                         
  -5   1   1       3120.42       3098.25        62.21 o                         
  -4   1   1      10964.05       9727.29       229.88 o                         
  -3   1   1        328.05        412.19        12.53 o                         
  -2   1   1       2930.52       3086.75        74.12 o                         
   2   1   1        233.33        272.51        12.09 o                         
   3   1   1      19861.78      20098.58       384.98 o                         
   4   1   1         28.17         44.33         4.29 o                         
   5   1   1       7395.11       6940.93       104.89 o                         
   6   1   1         32.51         63.37         3.25 o                         
   7   1   1        362.33        518.96        10.76 o                         
   8   1   1         10.12          5.93         3.58 o                         
   9   1   1       1395.05       1424.54        32.80 o                         
  10   1   1         34.77         52.26         7.33 o                         
  11   1   1       1590.50       1739.75        48.20 o                         
  12   1   1        179.79        161.53        10.51 o                         
  13   1   1        398.27        431.62        24.24 o                         
  14   1   1        266.86        284.61        22.10 o                         
  15   1   1         74.02         80.39        18.80 o                         
  16   1   1        110.85        127.62        23.31 o                         
 -15   2   1        234.00        256.39        22.39 o                         
 -14   2   1         60.76         68.46         9.26 o                         
 -13   2   1        285.35        309.07        12.26 o                         
 -12   2   1        266.31        295.62        11.46 o                         
 -11   2   1        199.81        190.68        13.12 o                         
 -10   2   1        761.35        771.99        21.79 o                         
  -9   2   1       8467.95       8107.42       160.93 o                         
  -8   2   1       8018.16       7718.97       151.42 o                         
  -7   2   1        732.95        762.80        19.91 o                         
  -6   2   1       3989.88       3844.68        94.76 o                         
  -5   2   1       2109.62       2122.60        54.31 o                         
  -4   2   1      22409.31      23139.02       543.61 o                         
  -3   2   1       4247.97       4101.07        99.29 o                         
  -2   2   1       2682.24       2639.75        52.93 o                         
  -1   2   1       2857.30       3051.32       105.51 o                         
   0   2   1       1624.30       1465.65       111.41 o                         
   1   2   1       7359.47       7707.75       256.67 o                         
   2   2   1         35.54         49.72         3.78 o                         
   3   2   1       1998.36       2117.95        37.10 o                         
   4   2   1         12.03         14.43         3.12 o                         
   5   2   1        394.22        410.38        10.16 o                         
   6   2   1       1532.92       2025.94        37.49 o                         
   7   2   1       1071.03       1065.98        43.93 o                         
   8   2   1       1113.88       1086.87        35.98 o                         
   9   2   1       6045.23       5723.67       100.63 o                         
  10   2   1       1349.18       1498.13        36.26 o                         
  11   2   1         64.82         47.61        12.74 o                         
  12   2   1       1208.51       1195.83        33.58 o                         
  13   2   1        215.39        187.59        15.55 o                         
  14   2   1         80.11         92.04        23.30 o                         
  15   2   1          4.05        -10.42        15.77 o                         
  16   2   1         17.44          6.83        15.58 o                         
 -15   3   1          4.05          0.46        17.44 o                         
 -14   3   1         15.53         24.17         8.49 o                         
 -13   3   1          4.97         20.57         8.53 o                         
 -12   3   1        445.65        421.93        13.65 o                         
 -11   3   1        189.61        202.71        11.91 o                         
 -10   3   1        440.42        455.49        15.47 o                         
  -9   3   1       5130.15       5269.47        94.38 o                         
  -8   3   1        200.97        183.99        11.21 o                         
  -7   3   1      11824.17      11506.62       226.48 o                         
  -6   3   1       3070.36       2628.47        56.58 o                         
  -5   3   1         13.17         14.02         6.25 o                         
  -4   3   1      11144.21      11358.89       221.45 o                         
  -3   3   1        797.23        827.66        21.58 o                         
  -2   3   1        304.15        498.73        11.68 o                         
  -1   3   1       5163.98       4921.75        97.86 o                         
   0   3   1       2367.16       2193.57        53.75 o                         
   1   3   1       2294.40       2117.91        57.07 o                         
   2   3   1         33.70         36.13         4.28 o                         
   3   3   1      66187.05      70809.24      1032.73 o                         
   4   3   1      12752.82      12497.20       169.08 o                         
   5   3   1       2163.13       2003.40        36.66 o                         
   6   3   1       5158.29       4683.05        81.37 o                         
   7   3   1       2489.10       2473.85        40.88 o                         
   8   3   1       1069.36       1251.65        23.68 o                         
   9   3   1       6208.38       5788.72       111.08 o                         
  10   3   1        416.68        382.86        16.01 o                         
  11   3   1       2322.69       2307.15        46.31 o                         
  12   3   1       2674.82       2588.77        95.94 o                         
  13   3   1        103.92         88.33        14.09 o                         
  14   3   1         15.16          7.59        14.21 o                         
  15   3   1         20.26         18.25        15.62 o                         
  16   3   1          0.35         -4.93        14.42 o                         
  17   3   1         65.42         42.66        22.77 o                         
 -14   4   1         38.03         43.20        13.09 o                         
 -13   4   1         45.62         45.85         8.36 o                         
 -12   4   1        633.29        626.47        16.21 o                         
 -11   4   1        456.24        492.05        14.05 o                         
 -10   4   1        359.64        334.66        12.89 o                         
  -9   4   1       1110.07       1146.75        24.96 o                         
  -8   4   1       2278.49       2287.96        46.03 o                         
  -7   4   1       8090.81       7662.57       133.53 o                         
  -6   4   1        507.24        375.94        13.48 o                         
  -5   4   1       1913.20       1857.76        36.74 o                         
  -4   4   1       1837.24       1966.28        34.03 o                         
  -3   4   1        845.62        858.76        23.51 o                         
  -2   4   1        336.38        283.42         8.09 o                         
  -1   4   1       2358.80       2588.66        58.69 o                         
   0   4   1        106.22         76.53         5.01 o                         
   1   4   1       4225.32       5053.51       109.88 o                         
   2   4   1      42012.61      43071.25       631.82 o                         
   3   4   1      18713.52      20154.03       273.67 o                         
   4   4   1       5289.63       5631.68        72.10 o                         
   5   4   1        573.91        502.59         8.13 o                         
   6   4   1       6136.71       5747.51        79.73 o                         
   7   4   1       7809.55       8202.13       140.54 o                         
   8   4   1         34.36         26.02         6.20 o                         
   9   4   1         66.63        113.24        14.64 o                         
  10   4   1        119.78        106.75        11.84 o                         
  11   4   1        504.94        456.40        15.79 o                         
  12   4   1         17.84         -0.22        10.79 o                         
  13   4   1        192.95        137.93        12.33 o                         
  14   4   1        385.96        391.22        20.70 o                         
  15   4   1         35.56         26.35        12.16 o                         
  16   4   1        391.47        409.12        23.34 o                         
  17   4   1        283.06        232.68        25.30 o                         
 -14   5   1        272.74        257.13        24.20 o                         
 -13   5   1         35.32         37.10         9.42 o                         
 -12   5   1       1961.24       2054.42        37.41 o                         
 -11   5   1       1209.54       1222.24        25.60 o                         
 -10   5   1        393.48        389.28        13.68 o                         
  -9   5   1       1168.98       1148.79        25.73 o                         
  -8   5   1        163.54        148.41        10.20 o                         
  -7   5   1        899.66        893.95        20.79 o                         
  -6   5   1        210.56        230.54        10.69 o                         
  -5   5   1       3717.96       3856.90        63.20 o                         
  -4   5   1        716.03        560.26        13.97 o                         
  -3   5   1        855.54        747.10        16.28 o                         
  -2   5   1       1211.15        946.20        20.63 o                         
  -1   5   1       2136.78       2007.66        77.23 o                         
   0   5   1         18.29         20.66         4.76 o                         
   1   5   1       6563.63       6171.21       104.88 o                         
   2   5   1      16030.44      15867.47       238.78 o                         
   3   5   1       4903.47       5209.80        79.68 o                         
   4   5   1      15871.01      16459.61       222.07 o                         
   5   5   1       2231.29       2347.84        31.34 o                         
   6   5   1      15123.38      15815.03       198.59 o                         
   7   5   1       1051.01       1051.35        17.89 o                         
   8   5   1       1242.80       1383.69        24.74 o                         
   9   5   1        342.15        330.12        11.78 o                         
  10   5   1       1091.31       1071.57        24.52 o                         
  11   5   1       4062.20       4173.44       102.09 o                         
  12   5   1       1542.69       1574.33        67.56 o                         
  13   5   1        501.77        449.83        21.77 o                         
  14   5   1        518.59        527.91        28.98 o                         
  15   5   1        293.04        257.30        18.24 o                         
  16   5   1        130.98        143.78        30.95 o                         
  17   5   1        198.76        172.72        32.10 o                         
 -13   6   1        181.02        181.16        12.60 o                         
 -12   6   1        965.45        920.18        26.72 o                         
 -11   6   1          2.50         17.49        10.52 o                         
 -10   6   1       1757.39       1704.29        30.23 o                         
  -9   6   1       1815.69       1843.27        34.18 o                         
  -8   6   1         22.74         17.07         9.73 o                         
  -7   6   1         72.82         81.32         9.55 o                         
  -6   6   1         61.02        117.06        29.69 o                         
  -5   6   1        420.84        445.96        13.64 o                         
  -4   6   1       3883.37       4087.75        66.71 o                         
  -3   6   1        202.46        189.03         8.71 o                         
  -2   6   1       4619.15       4638.54        82.94 o                         
  -1   6   1       2222.76       2280.18        61.22 o                         
   0   6   1      12590.15      13254.41       226.90 o                         
   1   6   1       8400.03       7909.11       119.72 o                         
   2   6   1        374.45        454.78         9.97 o                         
   3   6   1      23909.75      24259.07       364.06 o                         
   4   6   1      21266.45      21037.89       312.57 o                         
   5   6   1       4750.17       4952.40        69.42 o                         
   6   6   1        594.87        564.63        12.23 o                         
   7   6   1       1248.47       1120.12        21.53 o                         
   8   6   1         25.31         14.16         3.10 o                         
   9   6   1        687.79        747.37        15.79 o                         
  10   6   1        833.57        800.30        18.74 o                         
  11   6   1        296.07        244.50        10.19 o                         
  12   6   1        445.76        371.36        12.77 o                         
  13   6   1       1189.10       1161.75        27.18 o                         
  14   6   1       3136.12       3145.18        54.35 o                         
  15   6   1        616.75        615.16        23.53 o                         
  16   6   1          8.50         56.33        16.07 o                         
  17   6   1          8.05         33.03        24.11 o                         
 -13   7   1        182.05        168.89        15.53 o                         
 -12   7   1          7.29         56.75        10.49 o                         
 -11   7   1         72.21        105.88        11.01 o                         
 -10   7   1        173.77        186.40        11.86 o                         
  -9   7   1         20.85         24.22        10.65 o                         
  -8   7   1       1529.45       1378.60        28.33 o                         
  -7   7   1          1.75          1.42        11.32 o                         
  -6   7   1       6039.40       6171.37        99.50 o                         
  -5   7   1        563.37        512.36        19.73 o                         
  -4   7   1        837.02        833.27        21.20 o                         
  -3   7   1         31.01         26.35         7.27 o                         
  -2   7   1        642.82        605.39        16.69 o                         
  -1   7   1       3016.80       2883.26       113.09 o                         
   0   7   1       2910.61       2883.55        46.90 o                         
   1   7   1       4330.37       4945.72        76.52 o                         
   2   7   1        178.90        189.02         6.69 o                         
   3   7   1        166.98        167.57         5.69 o                         
   4   7   1       3404.73       3398.91        53.98 o                         
   5   7   1       1678.64       1851.74        31.17 o                         
   6   7   1        187.70        260.35         6.56 o                         
   7   7   1       1153.09       1117.92        16.87 o                         
   8   7   1       2145.82       1940.85        30.25 o                         
   9   7   1       2943.00       2842.35        38.67 o                         
  10   7   1       3437.37       3204.66        58.85 o                         
  11   7   1       2449.65       2640.27        40.52 o                         
  12   7   1        453.38        486.51        11.54 o                         
  13   7   1        109.87        101.13        12.62 o                         
  14   7   1        196.99        171.28         9.37 o                         
  15   7   1         19.96         10.71         8.05 o                         
  16   7   1          2.27         -5.59        10.06 o                         
  17   7   1          2.61         77.63        21.22 o                         
 -12   8   1         12.05         10.55        11.23 o                         
 -11   8   1          0.35         -8.78         9.46 o                         
 -10   8   1        169.43        132.37        11.06 o                         
  -9   8   1         70.55         60.62        11.07 o                         
  -8   8   1         73.44         71.68        11.17 o                         
  -7   8   1       3686.01       3725.16        59.48 o                         
  -6   8   1       2213.62       2251.16        47.50 o                         
  -5   8   1        721.12       1097.36        43.30 o                         
  -4   8   1       4433.32       4302.96        65.21 o                         
  -3   8   1        391.53        346.74        12.50 o                         
  -2   8   1       1022.78        977.38        23.71 o                         
  -1   8   1       5229.01       5462.86       111.58 o                         
   0   8   1        204.15        242.33        10.03 o                         
   1   8   1       2329.22       2322.08        35.30 o                         
   2   8   1       5468.64       5436.35        84.27 o                         
   3   8   1       2724.05       2462.62        40.36 o                         
   4   8   1       4108.76       3650.30        64.88 o                         
   5   8   1       1554.76       1694.44        29.50 o                         
   6   8   1       4311.02       4494.95        70.53 o                         
   7   8   1        873.70        768.22        14.55 o                         
   8   8   1       2282.38       2213.67        28.66 o                         
   9   8   1       3723.44       3627.37        46.46 o                         
  10   8   1         69.28         70.02         5.09 o                         
  11   8   1       1067.29       1209.32        34.15 o                         
  12   8   1       5816.02       5631.31        95.70 o                         
  13   8   1       1884.28       1906.58        29.04 o                         
  14   8   1         87.85         76.90         6.97 o                         
  15   8   1         17.92          9.29         7.29 o                         
  16   8   1         56.29         59.62        10.28 o                         
 -11   9   1          5.93         -4.36        11.78 o                         
 -10   9   1        102.89         94.93        11.23 o                         
  -9   9   1        128.80        114.41        11.21 o                         
  -8   9   1         41.58         19.88        10.80 o                         
  -7   9   1        133.77        114.44        11.38 o                         
  -6   9   1       1803.13       1792.17        30.79 o                         
  -5   9   1       1530.35       1582.28        47.85 o                         
  -4   9   1       1386.60       1281.47        24.53 o                         
  -3   9   1         24.12         20.88         8.58 o                         
  -2   9   1        481.56        495.54        16.72 o                         
  -1   9   1       1000.10       1046.12        28.61 o                         
   0   9   1        129.98        143.24         8.50 o                         
   1   9   1       1681.32       1630.49        46.31 o                         
   2   9   1        658.78        653.91        17.91 o                         
   3   9   1        650.38        651.52        14.20 o                         
   4   9   1       6157.69       6218.42       107.41 o                         
   5   9   1       9799.51       9741.20       164.09 o                         
   6   9   1       7832.60       8008.37       137.07 o                         
   7   9   1       1553.34       1542.30        27.78 o                         
   8   9   1          1.44         -1.83         6.59 o                         
   9   9   1          1.42         -0.97         4.31 o                         
  10   9   1        148.34        140.19         4.75 o                         
  11   9   1        373.21        390.47        14.31 o                         
  12   9   1        317.43        335.53         8.57 o                         
  13   9   1         79.85         85.84         5.95 o                         
  14   9   1        130.64        114.77         8.00 o                         
  15   9   1        298.14        284.97        11.64 o                         
  16   9   1         47.19         54.90        14.13 o                         
 -10  10   1        121.46        101.58        14.86 o                         
  -9  10   1        458.29        453.69        17.36 o                         
  -8  10   1        525.14        496.26        17.73 o                         
  -7  10   1         43.70         32.49        10.34 o                         
  -6  10   1         57.59         59.66         9.96 o                         
  -5  10   1        119.39        114.29        10.61 o                         
  -4  10   1        707.27        830.25        21.04 o                         
  -3  10   1       1767.01       1816.72        34.85 o                         
  -2  10   1        260.59        211.57        13.05 o                         
  -1  10   1        670.01        664.43        22.57 o                         
   0  10   1       2656.41       2654.90        46.11 o                         
   1  10   1      10268.73      10110.97       154.84 o                         
   2  10   1      12093.22      11742.09       162.64 o                         
   3  10   1       4556.49       4388.73        63.27 o                         
   4  10   1       1038.61       1171.76        22.00 o                         
   5  10   1          1.41          0.51         7.26 o                         
   6  10   1        645.03        693.85        17.33 o                         
   7  10   1        780.43        734.13        17.88 o                         
   8  10   1        261.31        235.38        14.14 o                         
   9  10   1        260.39        272.90        10.53 o                         
  10  10   1        915.26        932.74        17.95 o                         
  11  10   1       1354.40       1242.99        36.33 o                         
  12  10   1        534.29        529.17        18.12 o                         
  13  10   1         30.06         59.36         7.61 o                         
  14  10   1        159.99        131.41         9.41 o                         
  15  10   1        496.43        436.76        18.46 o                         
  16  10   1        533.70        557.89        35.86 o                         
  -9  11   1         81.83         75.14        14.37 o                         
  -8  11   1         19.66          4.62        10.37 o                         
  -7  11   1        900.21        885.67        22.22 o                         
  -6  11   1       2786.46       2835.98        52.39 o                         
  -5  11   1        522.47        541.71        18.10 o                         
  -4  11   1        615.84        598.74        18.64 o                         
  -3  11   1       1311.44       1337.84        28.72 o                         
  -2  11   1         11.63          0.71        12.84 o                         
  -1  11   1        428.42        391.18        18.38 o                         
   0  11   1         37.95         18.52         8.74 o                         
   1  11   1        436.10        462.72        14.01 o                         
   2  11   1        140.58        110.01         9.16 o                         
   3  11   1       5972.71       6105.86        92.71 o                         
   4  11   1      12023.09      12192.37       166.71 o                         
   5  11   1       9492.13       9604.30       164.06 o                         
   6  11   1        764.17        716.58        21.82 o                         
   7  11   1       3160.45       3088.77        57.19 o                         
   8  11   1        496.92        485.30        14.19 o                         
   9  11   1        650.75        623.55        16.43 o                         
  10  11   1       2390.92       2398.94        50.38 o                         
  11  11   1       1518.60       1420.10        46.81 o                         
  12  11   1         59.21         61.20         8.19 o                         
  13  11   1        135.17        116.08         6.56 o                         
  14  11   1        196.28        176.83        13.83 o                         
  15  11   1        129.01        101.61        12.59 o                         
  16  11   1        106.64        118.67        21.38 o                         
  -8  12   1        132.54        114.81        15.65 o                         
  -7  12   1         59.72         52.68        12.03 o                         
  -6  12   1          1.12        -10.12        11.86 o                         
  -5  12   1        155.28        134.59        16.44 o                         
  -4  12   1        203.82        197.17        13.77 o                         
  -3  12   1         86.88         92.93        12.02 o                         
  -2  12   1        249.73        237.42        16.82 o                         
  -1  12   1       1330.28       1265.45        30.08 o                         
   0  12   1         97.22         76.10         9.68 o                         
   1  12   1         24.49         14.79         8.60 o                         
   2  12   1       1118.27       1116.12        26.24 o                         
   3  12   1       1611.47       1677.58        31.48 o                         
   4  12   1        819.52        883.90        14.86 o                         
   5  12   1        149.45        133.86        10.35 o                         
   6  12   1        140.56        120.48        10.08 o                         
   7  12   1        186.62        196.22        12.37 o                         
   8  12   1        932.41        926.55        22.08 o                         
   9  12   1        364.33        273.59        12.84 o                         
  10  12   1          1.93         12.38         9.00 o                         
  11  12   1        498.49        461.25        16.88 o                         
  12  12   1       1221.58       1186.48        43.91 o                         
  13  12   1        414.84        399.63        17.19 o                         
  14  12   1         42.33         39.45        11.63 o                         
  15  12   1        238.24        217.75        18.08 o                         
  -7  13   1        844.73        794.84        46.53 o                         
  -6  13   1        476.01        447.61        18.52 o                         
  -5  13   1        134.68         95.87        15.46 o                         
  -4  13   1        159.27        138.12        13.18 o                         
  -3  13   1          0.49         -5.34        11.91 o                         
  -2  13   1        209.86        158.87        15.46 o                         
  -1  13   1         79.11         82.80        12.16 o                         
   0  13   1         42.73         52.22        10.02 o                         
   1  13   1         12.99         10.61         8.98 o                         
   2  13   1       2220.45       2226.22        37.94 o                         
   3  13   1       3096.69       3050.42        48.26 o                         
   4  13   1       1706.21       1624.46        26.95 o                         
   5  13   1         20.39         22.88         6.60 o                         
   6  13   1         23.49          1.41         9.23 o                         
   7  13   1         17.03         12.84         9.02 o                         
   8  13   1        351.23        377.36        18.36 o                         
   9  13   1        950.06        938.04        30.84 o                         
  10  13   1        127.58        148.21        11.80 o                         
  11  13   1         20.97         42.12         9.95 o                         
  12  13   1        765.51        780.97        40.72 o                         
  13  13   1        640.73        560.15        48.00 o                         
  14  13   1        243.85        222.21        16.29 o                         
  15  13   1         75.14         82.84        15.66 o                         
  -6  14   1        290.55        287.77        29.00 o                         
  -5  14   1        548.96        601.92        30.06 o                         
  -4  14   1       1277.42       1297.03        28.27 o                         
  -3  14   1        437.96        403.27        16.14 o                         
  -2  14   1        125.23        117.35        23.49 o                         
  -1  14   1        448.24        451.96        22.98 o                         
   0  14   1        333.57        301.62        25.66 o                         
   1  14   1        479.37        457.30        15.19 o                         
   2  14   1       3158.54       3089.60        62.74 o                         
   3  14   1        424.62        447.38        14.13 o                         
   4  14   1        642.21        581.12        12.99 o                         
   5  14   1        928.82       1017.80        25.99 o                         
   6  14   1         66.26         68.18         7.67 o                         
   7  14   1          2.29        -10.31        10.31 o                         
   8  14   1        231.09        202.66        16.46 o                         
   9  14   1         41.43         30.96         8.98 o                         
  10  14   1        279.61        342.95        15.19 o                         
  11  14   1        813.57        858.47        23.26 o                         
  12  14   1        639.99        562.30        28.53 o                         
  13  14   1        500.21        443.19        26.69 o                         
  14  14   1          4.80         27.54        14.81 o                         
  -4  15   1         16.01         22.55        21.97 o                         
  -3  15   1         24.12         19.38        14.18 o                         
  -2  15   1          1.02          8.75        13.62 o                         
  -1  15   1         97.84         65.55        12.49 o                         
   0  15   1        147.74        153.63        15.31 o                         
   1  15   1        338.93        355.12        14.65 o                         
   2  15   1        375.70        335.82        17.64 o                         
   3  15   1       1087.53       1043.86        19.88 o                         
   4  15   1       1179.47       1183.60        26.26 o                         
   5  15   1        253.44        245.21        14.13 o                         
   6  15   1         23.31          1.27        10.76 o                         
   7  15   1        456.50        423.83        15.39 o                         
   8  15   1       1235.34       1252.91        30.92 o                         
   9  15   1        271.86        245.81        12.82 o                         
  10  15   1          0.51         -0.23        11.04 o                         
  11  15   1        326.25        365.86        18.88 o                         
  12  15   1         55.00         36.80        12.24 o                         
  13  15   1          0.16         -2.81        13.69 o                         
  -2  16   1        187.12        149.91        22.42 o                         
  -1  16   1        281.56        320.64        22.23 o                         
   0  16   1        840.80        817.20        31.09 o                         
   1  16   1        474.60        450.03        18.61 o                         
   2  16   1          8.77         18.21        12.23 o                         
   3  16   1         61.14         56.48        12.43 o                         
   4  16   1        706.57        696.37        21.03 o                         
   5  16   1        745.76        723.63        21.34 o                         
   6  16   1         16.72         -1.00        11.52 o                         
   7  16   1        214.78        203.98        13.88 o                         
   8  16   1        267.28        233.38        17.98 o                         
   9  16   1        382.40        407.86        20.41 o                         
  10  16   1       1074.45       1117.75        54.54 o                         
  11  16   1        606.56        711.17        49.83 o                         
   1  17   1        246.24        257.78        21.28 o                         
   2  17   1        836.66        864.45        32.03 o                         
   3  17   1        145.65        169.57        14.53 o                         
   4  17   1        226.74        222.55        16.38 o                         
   5  17   1        204.37        202.49        14.83 o                         
   6  17   1          0.17        -13.35        18.93 o                         
   7  17   1         32.92         28.49        15.71 o                         
   8  17   1        131.23        135.95        17.18 o                         
   9  17   1         21.19         18.68        18.20 o                         
  -8 -17   2          0.23         16.78        14.91 o                         
  -7 -17   2        534.79        512.34        28.81 o                         
  -6 -17   2        268.93        289.40        22.65 o                         
  -5 -17   2        186.77        196.61        15.13 o                         
  -4 -17   2         79.51         67.69        13.15 o                         
  -3 -17   2        566.09        629.29        50.32 o                         
  -2 -17   2        273.62        310.54        21.25 o                         
 -11 -16   2          0.98          9.41        11.82 o                         
 -10 -16   2        139.09        141.37        19.67 o                         
  -9 -16   2         13.18         23.94        13.56 o                         
  -8 -16   2        717.60        770.12        32.19 o                         
  -7 -16   2        203.95        248.30        15.92 o                         
  -6 -16   2       1891.84       2070.59        80.67 o                         
  -5 -16   2       3601.85       3790.70        89.04 o                         
  -4 -16   2        712.86        717.59        21.87 o                         
  -3 -16   2        836.07        866.60        30.46 o                         
  -2 -16   2        258.22        282.99        20.07 o                         
  -1 -16   2       1021.88       1078.18        40.34 o                         
   0 -16   2       1328.41       1333.46        42.49 o                         
   1 -16   2         73.03         67.23        17.33 o                         
 -12 -15   2         51.62         39.26        12.00 o                         
 -11 -15   2        130.62        147.58        19.31 o                         
 -10 -15   2        447.45        446.09        22.24 o                         
  -9 -15   2         39.16         19.98         9.96 o                         
  -8 -15   2        159.74        149.76        12.55 o                         
  -7 -15   2        212.89        221.46        13.98 o                         
  -6 -15   2       2741.83       2805.27        56.48 o                         
  -5 -15   2       1495.63       1661.20        34.64 o                         
  -4 -15   2         55.77         88.76        12.39 o                         
  -3 -15   2       2028.64       2040.06        45.44 o                         
  -2 -15   2         22.89         21.36         8.04 o                         
  -1 -15   2        845.46        816.45        18.93 o                         
   0 -15   2         59.97         52.42         9.68 o                         
   1 -15   2        912.81        931.61        20.81 o                         
   2 -15   2        780.68        837.60        25.07 o                         
   3 -15   2        470.74        476.60        25.10 o                         
   4 -15   2        532.04        544.78        46.40 o                         
 -13 -14   2        142.94        124.85        20.05 o                         
 -12 -14   2        144.82        132.36        13.96 o                         
 -11 -14   2        245.61        244.88        13.84 o                         
 -10 -14   2        628.38        587.77        17.97 o                         
  -9 -14   2          5.38          6.22         7.69 o                         
  -8 -14   2       1474.26       1571.00        34.95 o                         
  -7 -14   2       1013.93       1055.16        33.62 o                         
  -6 -14   2         13.22          0.11        10.25 o                         
  -5 -14   2         14.59          9.36        10.45 o                         
  -4 -14   2        145.17        141.67         7.54 o                         
  -3 -14   2       1022.90       1042.88        19.05 o                         
  -2 -14   2        107.81        115.33         8.33 o                         
  -1 -14   2         52.32         54.51         8.35 o                         
   0 -14   2       2353.55       2323.11        36.85 o                         
   1 -14   2       2092.38       2054.81        49.53 o                         
   2 -14   2         37.64         84.39        17.55 o                         
   3 -14   2       1473.51       1606.19        39.46 o                         
   4 -14   2        679.43        684.32        24.84 o                         
   5 -14   2          2.77          8.66        17.61 o                         
 -14 -13   2        254.21        283.03        56.88 o                         
 -13 -13   2       2704.28       2894.43        75.60 o                         
 -12 -13   2        301.73        270.05        13.02 o                         
 -11 -13   2        811.96        711.05        16.50 o                         
 -10 -13   2        815.07        767.36        21.60 o                         
  -9 -13   2       3163.51       3174.14        53.25 o                         
  -8 -13   2       5837.95       5789.65        90.34 o                         
  -7 -13   2       1324.27       1381.30        37.90 o                         
  -6 -13   2        720.55        726.62        20.65 o                         
  -5 -13   2       1665.25       1631.16        35.57 o                         
  -4 -13   2        243.23        207.79         9.10 o                         
  -3 -13   2        140.33        170.11        11.93 o                         
  -2 -13   2        412.47        400.89        13.06 o                         
  -1 -13   2        179.82        148.77         8.99 o                         
   0 -13   2        182.00        166.51        13.19 o                         
   1 -13   2       1378.08       1347.95        46.43 o                         
   2 -13   2       7123.13       7166.34       147.97 o                         
   3 -13   2       5504.45       5528.49       103.01 o                         
   4 -13   2        139.37        222.37        14.84 o                         
   5 -13   2       1578.09       1647.47        35.22 o                         
   6 -13   2        197.59        182.97        20.12 o                         
   7 -13   2        454.97        434.02        26.26 o                         
 -15 -12   2         43.76         28.38        16.78 o                         
 -14 -12   2        398.91        465.71        42.31 o                         
 -13 -12   2        399.89        406.37        39.30 o                         
 -12 -12   2        191.42        228.65        17.39 o                         
 -11 -12   2       1639.95       1624.79        60.20 o                         
 -10 -12   2        540.91        576.37        17.21 o                         
  -9 -12   2          8.94         -0.43         8.39 o                         
  -8 -12   2        259.49        256.51         9.85 o                         
  -7 -12   2       4083.95       4271.22        62.17 o                         
  -6 -12   2       7400.83       7473.18       129.99 o                         
  -5 -12   2        758.42        704.42        23.49 o                         
  -4 -12   2        142.26        178.58        10.51 o                         
  -3 -12   2        606.43        559.05        12.08 o                         
  -2 -12   2       2017.95       2077.73        32.40 o                         
  -1 -12   2         39.48         35.15         7.18 o                         
   0 -12   2       1161.89       1130.54        24.44 o                         
   1 -12   2         73.57         45.63        11.18 o                         
   2 -12   2        285.66        344.34        23.93 o                         
   3 -12   2        647.18        681.91        38.58 o                         
   4 -12   2       3542.90       3627.20        69.97 o                         
   5 -12   2       3398.44       3457.30        67.94 o                         
   6 -12   2        241.04        247.64        13.68 o                         
   7 -12   2         68.38         61.57        11.93 o                         
   8 -12   2        142.92        175.13        21.60 o                         
 -15 -11   2        934.16       1016.93        69.30 o                         
 -14 -11   2         63.56         54.41        12.91 o                         
 -13 -11   2          0.67         -8.68         8.68 o                         
 -12 -11   2       1094.70       1094.77        45.09 o                         
 -11 -11   2       2816.26       2896.29        97.09 o                         
 -10 -11   2        462.66        491.27        17.25 o                         
  -9 -11   2        212.51        218.82        10.34 o                         
  -8 -11   2       1095.56       1102.20        21.88 o                         
  -7 -11   2       3092.58       3205.26        52.97 o                         
  -6 -11   2        320.34        348.49        10.45 o                         
  -5 -11   2       3904.24       3761.43        68.87 o                         
  -4 -11   2       1131.78       1118.43        29.11 o                         
  -3 -11   2       1322.84       1919.43        80.52 o                         
  -2 -11   2       1421.51       1498.09        26.13 o                         
  -1 -11   2       1871.80       1941.59        35.25 o                         
   0 -11   2      14686.05      14499.99       246.50 o                         
   1 -11   2       4952.56       4743.13       202.19 o                         
   2 -11   2          0.78          3.69        14.01 o                         
   3 -11   2        309.39        308.36        14.52 o                         
   4 -11   2        948.69        915.64        26.02 o                         
   5 -11   2        108.99        142.96        11.63 o                         
   6 -11   2        108.25         88.90        12.61 o                         
   7 -11   2          6.43         -3.90        10.15 o                         
   8 -11   2        303.51        309.27        16.31 o                         
   9 -11   2          0.66         10.68        12.62 o                         
 -16 -10   2       1820.90       1855.32        88.78 o                         
 -15 -10   2          9.98         64.59        11.95 o                         
 -14 -10   2        734.20        690.82        15.16 o                         
 -13 -10   2       1790.85       1734.27        26.38 o                         
 -12 -10   2        113.35         85.02         5.48 o                         
 -11 -10   2        118.77        114.83         6.99 o                         
 -10 -10   2        455.03        474.09        10.98 o                         
  -9 -10   2        781.67        769.45        18.77 o                         
  -8 -10   2        494.61        462.03        13.49 o                         
  -7 -10   2       1467.08       1616.69        32.01 o                         
  -6 -10   2      12953.15      13166.17       198.84 o                         
  -5 -10   2      10885.05      10807.34       169.33 o                         
  -4 -10   2         45.04         59.25         7.74 o                         
  -3 -10   2       2754.49       2646.57        39.74 o                         
  -2 -10   2          1.89         -5.70         6.22 o                         
  -1 -10   2       6063.87       5877.46        92.50 o                         
   0 -10   2       5347.55       5376.90        95.54 o                         
   1 -10   2        522.58        518.82        24.67 o                         
   2 -10   2       6012.30       5789.75       182.53 o                         
   3 -10   2        568.01        569.51        15.79 o                         
   4 -10   2         27.02        248.06        43.19 o                         
   5 -10   2        771.30        797.45        18.81 o                         
   6 -10   2        267.43        278.92        12.71 o                         
   7 -10   2         49.38         46.09        11.12 o                         
   8 -10   2         34.58         23.59        10.99 o                         
   9 -10   2        208.65        202.39        13.89 o                         
  10 -10   2        804.98        811.38        22.51 o                         
 -16  -9   2        134.84        178.63        31.56 o                         
 -15  -9   2        656.85        715.16        18.44 o                         
 -14  -9   2       1217.86       1226.33        24.24 o                         
 -13  -9   2         64.66         67.31         7.56 o                         
 -12  -9   2        507.40        499.95        10.92 o                         
 -11  -9   2         27.09         13.20         3.76 o                         
 -10  -9   2       1603.08       1561.41        21.46 o                         
  -9  -9   2        165.78        195.34         7.74 o                         
  -8  -9   2       1357.44       1277.19        37.03 o                         
  -7  -9   2       1473.52       1393.47        25.12 o                         
  -6  -9   2         39.19         24.95         5.46 o                         
  -5  -9   2        467.97        425.41        11.45 o                         
  -4  -9   2       3289.60       3243.00        52.67 o                         
  -3  -9   2       9176.71       8725.72       120.54 o                         
  -2  -9   2       1746.28       1648.07        29.07 o                         
  -1  -9   2       1109.18       1183.26        25.64 o                         
   0  -9   2       1293.65       1440.73        30.26 o                         
   1  -9   2       5843.10       5839.82       145.91 o                         
   2  -9   2       1430.27       1378.57        33.49 o                         
   3  -9   2       1160.73       1259.09        31.96 o                         
   5  -9   2        379.05        463.72        24.10 o                         
   6  -9   2       1252.08       1160.37        26.49 o                         
   7  -9   2        200.12        203.50        12.74 o                         
   8  -9   2        711.75        746.68        19.33 o                         
   9  -9   2        330.44        273.99        13.34 o                         
  10  -9   2        161.78        150.99        11.35 o                         
  11  -9   2         27.31         53.80        16.92 o                         
 -16  -8   2         16.41         38.95        24.98 o                         
 -15  -8   2        268.15        270.22        16.36 o                         
 -14  -8   2         10.68         24.88         8.01 o                         
 -13  -8   2        688.66        733.36        27.84 o                         
 -12  -8   2        116.25         85.54         7.33 o                         
 -11  -8   2          4.10          8.66         6.13 o                         
 -10  -8   2        685.01        626.84        17.05 o                         
  -9  -8   2       4684.64       4625.37        68.38 o                         
  -8  -8   2      12693.75      12329.11       192.03 o                         
  -7  -8   2       6036.84       5733.68        98.81 o                         
  -6  -8   2        192.76        261.27         8.26 o                         
  -5  -8   2        345.68        351.93        11.31 o                         
  -4  -8   2        577.47        552.23        15.11 o                         
  -3  -8   2       1735.35       1702.32        29.90 o                         
  -2  -8   2         10.26          9.14         4.66 o                         
  -1  -8   2       2234.73       2523.60        46.98 o                         
   0  -8   2        687.35        635.53        16.39 o                         
   1  -8   2          4.49         18.35        10.82 o                         
   2  -8   2       6355.63       6258.19       154.10 o                         
   3  -8   2      12375.76      12590.83       174.79 o                         
   4  -8   2        463.46        464.51        18.00 o                         
   5  -8   2       3901.04       3839.71        64.54 o                         
   6  -8   2        175.04        155.95        12.07 o                         
   7  -8   2       1448.25       1418.74        30.27 o                         
   8  -8   2       1980.90       1882.19        34.17 o                         
   9  -8   2        205.61        190.56        13.82 o                         
  10  -8   2        715.23        662.14        18.56 o                         
  11  -8   2        188.47        180.10        12.42 o                         
  12  -8   2          4.61         15.53        11.82 o                         
 -16  -7   2        341.41        337.35        25.86 o                         
 -15  -7   2        349.73        299.35        12.90 o                         
 -14  -7   2        910.74        873.79        20.70 o                         
 -13  -7   2        629.38        729.91        16.43 o                         
 -12  -7   2        323.99        296.88        10.09 o                         
 -11  -7   2        264.27        337.35        10.24 o                         
 -10  -7   2        974.81        946.95        24.81 o                         
  -9  -7   2       4226.97       4413.07        63.77 o                         
  -8  -7   2       5417.83       5228.38        64.06 o                         
  -7  -7   2        608.30        619.53        13.76 o                         
  -6  -7   2      14721.04      14381.21       215.08 o                         
  -5  -7   2       5455.56       5377.61        82.62 o                         
  -4  -7   2        888.70        940.19        17.53 o                         
  -3  -7   2        168.24        207.29         5.85 o                         
  -2  -7   2       3212.96       2545.58        41.02 o                         
  -1  -7   2       2879.40       2604.68        42.72 o                         
   0  -7   2         72.68        124.72        15.72 o                         
   1  -7   2        474.41        344.13        13.08 o                         
   2  -7   2       6658.20       6038.14        94.59 o                         
   3  -7   2        747.30        800.16        25.01 o                         
   4  -7   2       7944.79       7656.55       133.34 o                         
   5  -7   2       5109.78       5203.08        93.67 o                         
   6  -7   2       2622.15       2508.60        50.14 o                         
   7  -7   2       2457.95       2367.98        54.54 o                         
   8  -7   2        181.21        155.72        11.58 o                         
   9  -7   2          8.55         14.09         9.09 o                         
  10  -7   2        667.69        636.76        16.64 o                         
  11  -7   2          3.03          0.21         9.17 o                         
  12  -7   2         31.40         31.42         9.79 o                         
 -17  -6   2        122.82         93.61        32.10 o                         
 -16  -6   2         78.13         71.70        14.34 o                         
 -15  -6   2        272.15        276.84        15.02 o                         
 -14  -6   2          2.57         -9.27         9.45 o                         
 -13  -6   2        199.86        142.50         9.91 o                         
 -12  -6   2          8.37         25.03         7.09 o                         
 -11  -6   2       4912.84       4946.07        72.05 o                         
 -10  -6   2       3740.13       3792.95        56.02 o                         
  -9  -6   2        415.62        390.96         9.88 o                         
  -8  -6   2       1747.66       1635.77        23.64 o                         
  -7  -6   2       8245.99       8200.38        98.48 o                         
  -6  -6   2       6274.30       6201.39        79.86 o                         
  -5  -6   2        137.86        135.21         5.18 o                         
  -4  -6   2        457.12        602.92        13.26 o                         
  -3  -6   2       4034.65       4129.36        58.43 o                         
  -2  -6   2      14951.46      15995.24       238.79 o                         
  -1  -6   2        179.14        230.02         6.48 o                         
   0  -6   2      13776.51      14060.99       271.14 o                         
   1  -6   2       7205.60       7477.73       147.52 o                         
   2  -6   2          3.28         21.11         6.46 o                         
   3  -6   2        109.96         99.66         7.65 o                         
   4  -6   2        505.14        504.31        16.17 o                         
   5  -6   2        680.36        647.95        20.70 o                         
   6  -6   2        295.10        304.18        11.65 o                         
   7  -6   2         10.31          5.03         8.31 o                         
   8  -6   2        881.00        828.46        20.27 o                         
   9  -6   2         80.27         78.16         9.33 o                         
  10  -6   2          2.34         -5.81         9.27 o                         
  11  -6   2        206.34        196.37        11.41 o                         
  12  -6   2          2.04          2.54         9.73 o                         
  13  -6   2        252.79        247.05        12.75 o                         
 -17  -5   2        324.32        257.20        38.95 o                         
 -16  -5   2       1525.39       1667.39        59.64 o                         
 -15  -5   2        534.00        545.31        24.21 o                         
 -14  -5   2          4.93         -5.30        13.74 o                         
 -13  -5   2       1576.47       1523.10        53.08 o                         
 -12  -5   2         77.49         63.60         9.81 o                         
 -11  -5   2       4204.41       4193.48        72.20 o                         
 -10  -5   2        633.96        740.05        15.99 o                         
  -9  -5   2        984.01       1168.97        20.24 o                         
  -8  -5   2       1277.49       1315.21        21.61 o                         
  -7  -5   2        197.27        254.79         6.08 o                         
  -6  -5   2       7057.94       7116.30        85.27 o                         
  -5  -5   2      19192.74      19647.96       246.70 o                         
  -4  -5   2       2709.57       2901.36        40.90 o                         
  -3  -5   2      13823.10      13608.39       185.59 o                         
  -2  -5   2       5003.90       4550.99        69.18 o                         
  -1  -5   2       7052.84       7294.89       109.54 o                         
   0  -5   2      15190.10      13462.85       223.96 o                         
   1  -5   2         15.18         75.75         7.04 o                         
   2  -5   2      14408.08      14396.25       241.28 o                         
   3  -5   2       7164.11       7224.58       123.66 o                         
   4  -5   2       1154.02       1126.40        24.37 o                         
   5  -5   2          3.21         -4.49         6.83 o                         
   6  -5   2         96.46         74.49         7.42 o                         
   7  -5   2         56.44         40.96         7.78 o                         
   8  -5   2         91.65         72.21         8.05 o                         
   9  -5   2         29.62         14.50         8.78 o                         
  10  -5   2        474.59        468.90        14.43 o                         
  11  -5   2         97.75         82.49         9.60 o                         
  12  -5   2        274.31        272.05        15.90 o                         
  13  -5   2        978.24        956.28        21.93 o                         
  14  -5   2         18.81         61.66        15.78 o                         
 -17  -4   2        296.88        278.15        39.49 o                         
 -16  -4   2        401.37        390.31        33.44 o                         
 -15  -4   2        117.86        120.94        16.37 o                         
 -14  -4   2        614.13        608.89        33.60 o                         
 -13  -4   2       2658.80       2576.65        61.02 o                         
 -12  -4   2        337.29        312.41        18.90 o                         
 -11  -4   2          3.58         -8.66         9.10 o                         
 -10  -4   2       2161.89       1993.99        39.93 o                         
  -9  -4   2       3603.71       3569.52       161.78 o                         
  -8  -4   2       2086.99       2207.68        36.91 o                         
  -7  -4   2       2434.88       2719.71        39.94 o                         
  -6  -4   2       6826.51       6931.95        88.86 o                         
  -5  -4   2       8047.31       8195.82       104.61 o                         
  -4  -4   2         32.18         29.67         2.48 o                         
  -3  -4   2      11400.54      11665.96       146.58 o                         
  -2  -4   2       2978.00       3149.67        40.26 o                         
  -1  -4   2       1137.13       1566.30        32.26 o                         
   0  -4   2        854.18        796.28        15.94 o                         
   1  -4   2      11310.81      10827.56       256.97 o                         
   2  -4   2       8273.89       8044.40       157.67 o                         
   3  -4   2          0.49          9.33         4.93 o                         
   4  -4   2        763.44        830.11        28.25 o                         
   5  -4   2        466.43        429.48        11.33 o                         
   6  -4   2       1884.43       1954.31        34.42 o                         
   7  -4   2         13.55          6.17         6.45 o                         
   8  -4   2         25.75         29.51         7.20 o                         
   9  -4   2         15.92         -0.63         7.57 o                         
  10  -4   2         32.69         12.20         7.91 o                         
  11  -4   2         12.55         10.58         8.48 o                         
  12  -4   2          2.32          4.63         8.50 o                         
  13  -4   2        154.53        138.51        10.05 o                         
  14  -4   2        119.14        147.04        15.02 o                         
 -16  -3   2         13.97         -0.14        17.80 o                         
 -15  -3   2        520.94        495.36        20.66 o                         
 -14  -3   2        542.77        569.62        20.94 o                         
 -13  -3   2         10.28         -1.26        10.50 o                         
 -12  -3   2        547.27        549.75        16.52 o                         
 -11  -3   2       2240.78       2483.82        53.38 o                         
 -10  -3   2       2751.72       2966.55        50.17 o                         
  -9  -3   2       1031.22       1327.51        33.06 o                         
  -8  -3   2       8070.35       8120.90       104.50 o                         
  -7  -3   2       2250.81       2298.19        34.25 o                         
  -6  -3   2        841.24        780.16        11.96 o                         
  -5  -3   2        926.87        844.55        12.49 o                         
  -4  -3   2       3772.16       3849.21        53.63 o                         
  -3  -3   2         48.88        110.11         2.85 o                         
  -2  -3   2       6222.36       6591.05        82.95 o                         
  -1  -3   2         20.17         30.22         6.02 o                         
   0  -3   2        564.12        731.20        16.33 o                         
   1  -3   2        460.92        415.65        19.34 o                         
   2  -3   2       3963.19       4495.21        93.30 o                         
   3  -3   2        692.80        817.82        17.07 o                         
   4  -3   2       1261.71       1234.80        21.87 o                         
   5  -3   2      12567.53      12208.84       182.82 o                         
   6  -3   2       7460.41       7834.72       120.00 o                         
   7  -3   2       3126.41       3201.72        59.54 o                         
   8  -3   2       3578.36       3409.83        57.19 o                         
   9  -3   2        437.40        437.37        13.38 o                         
  10  -3   2        506.62        470.91        14.42 o                         
  11  -3   2       1141.70       1093.94        21.87 o                         
  12  -3   2        469.28        445.65        15.43 o                         
  13  -3   2          6.87          3.45         8.21 o                         
  14  -3   2         20.24         11.85         8.22 o                         
  15  -3   2         86.56        107.13        14.42 o                         
 -16  -2   2         62.20         65.01        15.93 o                         
 -15  -2   2         74.36         48.22        11.32 o                         
 -14  -2   2        519.72        489.96        17.78 o                         
 -13  -2   2        517.45        455.01        21.04 o                         
 -12  -2   2          0.61         -0.69         9.14 o                         
 -11  -2   2       1445.53       1339.87        36.32 o                         
 -10  -2   2        746.27        950.50        20.94 o                         
  -9  -2   2       3110.56       2944.55        88.75 o                         
  -8  -2   2      16407.40      16060.29       240.21 o                         
  -7  -2   2       2832.09       2650.71        36.02 o                         
  -6  -2   2       8141.16       7613.71        90.76 o                         
  -5  -2   2       9278.52       8925.54       106.39 o                         
  -4  -2   2       3995.16       4035.01        51.99 o                         
  -3  -2   2        273.28        254.56         4.17 o                         
  -2  -2   2        198.94        264.63         5.34 o                         
  -1  -2   2      12051.27      13174.85       260.67 o                         
   0  -2   2       4105.39       4098.06        79.53 o                         
   1  -2   2      11943.89      13007.33       320.46 o                         
   2  -2   2       9173.27      11052.77       183.70 o                         
   3  -2   2      10153.78      10790.75       161.33 o                         
   4  -2   2        313.23        414.51        14.76 o                         
   5  -2   2       6922.03       6568.97        99.68 o                         
   6  -2   2         17.83         35.11         5.73 o                         
   7  -2   2      15294.11      16145.16       240.84 o                         
   8  -2   2       5294.72       5184.53        86.09 o                         
   9  -2   2        294.22        280.38        10.61 o                         
  10  -2   2       2374.42       2163.04        51.04 o                         
  11  -2   2        340.18        320.02        11.14 o                         
  12  -2   2        740.37        763.48        16.14 o                         
  13  -2   2        877.14        934.27        18.63 o                         
  14  -2   2        584.87        612.49        15.15 o                         
  15  -2   2        173.88        177.25        14.75 o                         
 -16  -1   2         13.16         25.09        16.23 o                         
 -15  -1   2          8.66         -0.84        11.18 o                         
 -14  -1   2        207.40        213.71        13.53 o                         
 -13  -1   2        545.59        515.77        17.44 o                         
 -12  -1   2        166.26        151.18         7.01 o                         
 -11  -1   2        929.74        817.95        16.61 o                         
 -10  -1   2         70.15         67.03         5.50 o                         
  -9  -1   2        931.12        864.37        27.97 o                         
  -8  -1   2       2211.75       2200.77        48.29 o                         
  -7  -1   2        791.77        812.44        22.86 o                         
  -6  -1   2       1664.42       2011.08        29.94 o                         
  -5  -1   2         47.44         68.60         3.29 o                         
  -4  -1   2        751.83        787.65        11.38 o                         
  -3  -1   2        964.39        982.60        14.84 o                         
  -2  -1   2         18.12         15.71         1.96 o                         
  -1  -1   2       1353.36       1347.05        33.48 o                         
   0  -1   2       2186.56       1766.71        60.57 o                         
   1  -1   2       2600.20       2780.85        66.29 o                         
   2  -1   2       1203.09       1332.97        29.52 o                         
   3  -1   2      38542.46      43310.09       585.40 o                         
   4  -1   2      10679.02      12026.99       180.15 o                         
   5  -1   2       5053.91       5240.66        80.20 o                         
   6  -1   2       1737.17       1900.54        75.86 o                         
   7  -1   2       3983.24       3884.65        61.34 o                         
   8  -1   2          4.01          8.73         5.36 o                         
   9  -1   2         93.10         92.66         7.49 o                         
  10  -1   2        235.32        224.65        10.41 o                         
  11  -1   2       1619.87       1559.86        27.40 o                         
  12  -1   2        162.06        146.60         8.71 o                         
  13  -1   2          0.09         -5.02         9.04 o                         
  14  -1   2        233.26        186.72        11.37 o                         
  15  -1   2        129.29        104.18        16.28 o                         
  16  -1   2         40.33         33.14        15.17 o                         
 -16   0   2        564.94        539.14        30.56 o                         
 -15   0   2        343.99        383.09        17.01 o                         
 -14   0   2        476.11        493.83        13.86 o                         
 -13   0   2       1892.84       2069.14        35.29 o                         
 -12   0   2         45.98         68.16         7.13 o                         
 -11   0   2       2745.20       2889.72        46.48 o                         
 -10   0   2       1232.63       1153.65        19.37 o                         
  -9   0   2        247.84        282.37         9.67 o                         
  -8   0   2         48.15         69.35         5.34 o                         
  -7   0   2        327.09        378.46         8.11 o                         
  -6   0   2         65.94         70.99         3.82 o                         
  -5   0   2         54.87         95.62         3.64 o                         
  -4   0   2       3211.22       3822.23        49.72 o                         
  -3   0   2       5312.34       5472.79        75.82 o                         
  -2   0   2       6493.87       6831.52       128.16 o                         
  -1   0   2       7841.63       8339.67       277.21 o                         
   2   0   2      13009.65      12334.72       294.65 o                         
   3   0   2       7441.64       8012.78       119.91 o                         
   4   0   2       1764.87       1475.15        24.23 o                         
   5   0   2       4558.76       4069.09        63.02 o                         
   6   0   2      15957.54      16827.16       249.90 o                         
   7   0   2       1764.99       1999.61        57.55 o                         
   8   0   2        431.46        404.16        10.31 o                         
   9   0   2        678.51        604.71        13.86 o                         
  10   0   2       1136.50        995.46        23.80 o                         
  11   0   2         30.10         30.26         9.91 o                         
  12   0   2       3210.85       3194.84        61.29 o                         
  13   0   2       1067.45       1165.97        34.67 o                         
  14   0   2        670.42        622.09        17.56 o                         
  15   0   2          6.64         19.12        12.51 o                         
  16   0   2        104.13        146.57        18.64 o                         
 -16   1   2        951.44       1066.55        59.50 o                         
 -15   1   2        180.50        199.43        16.03 o                         
 -14   1   2        559.41        585.94        17.93 o                         
 -13   1   2        818.54        856.60        19.25 o                         
 -12   1   2        225.53        193.58         8.58 o                         
 -11   1   2       1336.96       1342.00        22.68 o                         
 -10   1   2        584.54        514.64        12.75 o                         
  -9   1   2        102.39         74.10         6.39 o                         
  -8   1   2       4170.60       4155.63        66.19 o                         
  -7   1   2         86.06         67.67         5.59 o                         
  -6   1   2       1762.81       1876.23        34.70 o                         
  -5   1   2          5.30         41.35         4.70 o                         
  -4   1   2       5288.38       4857.99       159.71 o                         
  -3   1   2       1167.38       1318.57        36.39 o                         
  -2   1   2        107.95        110.00         4.79 o                         
  -1   1   2       9704.52       9333.93       694.31 o                         
   2   1   2         29.38         99.86         6.89 o                         
   3   1   2        483.85        646.94        17.68 o                         
   4   1   2       1419.91       1414.61        26.09 o                         
   5   1   2      15190.71      13951.11       233.29 o                         
   6   1   2       3469.97       2653.95        47.40 o                         
   7   1   2       3738.09       3649.69        65.03 o                         
   8   1   2          9.50         11.44         5.27 o                         
   9   1   2          2.38          4.18         6.46 o                         
  10   1   2        273.35        201.23        15.85 o                         
  11   1   2       1043.51       1090.72        28.37 o                         
  12   1   2       1757.80       1684.90        55.81 o                         
  13   1   2         54.25         47.41         8.86 o                         
  14   1   2        379.44        383.48        21.65 o                         
  15   1   2        361.14        367.79        19.42 o                         
  16   1   2        709.57        742.93        28.16 o                         
 -15   2   2          7.60         10.20        14.59 o                         
 -14   2   2        656.94        692.03        20.88 o                         
 -13   2   2        108.07        117.00         8.97 o                         
 -12   2   2         76.95         64.39         8.10 o                         
 -11   2   2         35.18         21.27         7.53 o                         
 -10   2   2        300.95        286.83        14.75 o                         
  -9   2   2         90.59         56.15        12.54 o                         
  -8   2   2       2469.38       2330.96        59.21 o                         
  -7   2   2       3160.52       3137.31        65.02 o                         
  -6   2   2       4387.37       4426.37       108.78 o                         
  -5   2   2      14862.31      15130.69       357.80 o                         
  -4   2   2        905.27        945.05        22.53 o                         
  -3   2   2        384.96        409.69        11.69 o                         
  -2   2   2        145.62        163.76         5.71 o                         
  -1   2   2      13746.26      14595.50       242.65 o                         
   0   2   2      20969.88      21363.21       408.32 o                         
   1   2   2       8192.42       8632.99       166.23 o                         
   2   2   2       6057.29       6151.21       118.51 o                         
   3   2   2        433.71        380.23         9.53 o                         
   4   2   2      10970.74      11289.03       221.71 o                         
   5   2   2       1442.12       1742.77        28.41 o                         
   6   2   2          4.05         19.54         3.12 o                         
   7   2   2          1.45        245.61        44.39 o                         
   8   2   2        840.09       1003.62        30.82 o                         
   9   2   2         43.94         33.65         5.19 o                         
  10   2   2       1533.59       1489.14        30.28 o                         
  11   2   2       2293.30       2101.89        46.21 o                         
  12   2   2       1635.72       1718.33        69.10 o                         
  13   2   2        571.78        599.88        28.87 o                         
  14   2   2        120.97         89.54        18.99 o                         
  15   2   2         16.59         20.75        13.46 o                         
  16   2   2        340.32        341.83        19.32 o                         
 -15   3   2         62.13        105.51        32.50 o                         
 -14   3   2         10.39         36.48        14.47 o                         
 -13   3   2        114.41        104.56        10.19 o                         
 -12   3   2        232.84        204.38        10.97 o                         
 -11   3   2       1071.22        993.06        23.51 o                         
 -10   3   2         21.42         10.64         9.51 o                         
  -9   3   2        903.51        884.49        27.84 o                         
  -8   3   2       5182.64       5038.29       102.68 o                         
  -7   3   2        387.45        450.89        33.27 o                         
  -6   3   2       7376.86       7540.55       150.06 o                         
  -5   3   2       7678.23       7162.57       141.78 o                         
  -4   3   2        539.93        451.05        14.16 o                         
  -3   3   2       2433.83       2986.41        53.49 o                         
  -2   3   2        733.55        877.02        18.01 o                         
  -1   3   2        392.10        393.08        13.67 o                         
   0   3   2       5479.83       5297.51       133.64 o                         
   1   3   2       1818.03       2087.57        42.08 o                         
   2   3   2      76588.60      80733.51      1330.64 o                         
   3   3   2      35096.76      37013.79       501.48 o                         
   4   3   2      19925.31      20500.89       331.09 o                         
   5   3   2      14183.19      13670.57       187.07 o                         
   6   3   2       3977.03       3871.62        60.38 o                         
   7   3   2        689.64        737.16        17.28 o                         
   8   3   2        139.97        169.32        32.08 o                         
   9   3   2        132.00         89.99         9.46 o                         
  10   3   2       5293.47       5465.41       112.51 o                         
  11   3   2       3693.53       3523.93        80.58 o                         
  12   3   2        118.31        103.95        13.71 o                         
  13   3   2        453.52        401.99        27.53 o                         
  14   3   2       1300.83       1393.48        48.53 o                         
  15   3   2        166.28        156.58        14.99 o                         
  16   3   2          4.25         -5.42        13.47 o                         
  17   3   2         61.96         31.83        16.67 o                         
 -14   4   2         11.28         -2.70        19.54 o                         
 -13   4   2         49.99         28.95         9.05 o                         
 -12   4   2        455.08        406.88        14.71 o                         
 -11   4   2        916.12        872.97        20.77 o                         
 -10   4   2         26.12         20.31         8.89 o                         
  -9   4   2       1193.52       1284.64        32.73 o                         
  -8   4   2       2019.38       2253.19       164.55 o                         
  -7   4   2        397.20        434.78        49.30 o                         
  -6   4   2       3867.23       3914.45        95.47 o                         
  -5   4   2       1415.80       1431.84        27.27 o                         
  -4   4   2       6120.68       5662.96        89.00 o                         
  -3   4   2      15152.57      14730.78       221.50 o                         
  -2   4   2       3947.58       4237.98        91.06 o                         
  -1   4   2         68.67        113.51         7.72 o                         
   0   4   2        152.69        168.23        22.58 o                         
   1   4   2      10600.18      10857.68       181.79 o                         
   2   4   2      15394.25      17226.32       281.80 o                         
   3   4   2        872.77        729.51        15.40 o                         
   4   4   2      23308.44      24258.87       360.04 o                         
   5   4   2        278.64        316.33         9.10 o                         
   6   4   2        113.88        159.48         6.09 o                         
   7   4   2       5254.50       4858.37        74.22 o                         
   8   4   2       2502.35       2212.44        42.53 o                         
   9   4   2        973.87       1002.93        21.61 o                         
  10   4   2         54.87         58.79         9.38 o                         
  11   4   2        600.26        565.56        18.18 o                         
  12   4   2        300.11        286.49        14.38 o                         
  13   4   2        333.66        271.39        22.14 o                         
  14   4   2       1099.72       1119.69        34.84 o                         
  15   4   2         81.40         91.61        12.33 o                         
  16   4   2          5.00         14.21        11.79 o                         
  17   4   2          7.53         -5.18        15.02 o                         
 -14   5   2          0.94         -8.08        16.88 o                         
 -13   5   2        513.56        501.55        15.43 o                         
 -12   5   2         97.54        102.49        10.60 o                         
 -11   5   2        211.80        179.53        11.61 o                         
 -10   5   2        395.25        353.46        13.46 o                         
  -9   5   2        752.48        761.27        20.13 o                         
  -8   5   2       3238.26       3231.41        51.47 o                         
  -7   5   2       1949.40       2158.16        67.14 o                         
  -6   5   2       1057.00       1045.53        21.66 o                         
  -5   5   2        484.18        606.98        14.64 o                         
  -4   5   2         75.37        125.03         7.34 o                         
  -3   5   2        417.80        449.54        11.10 o                         
  -2   5   2        106.43        100.63         5.73 o                         
  -1   5   2       1632.71       1610.96        36.06 o                         
   0   5   2       3139.88       3278.66        77.88 o                         
   1   5   2          7.34         10.11         5.64 o                         
   2   5   2       7760.71       7612.83       105.40 o                         
   3   5   2      18448.08      17038.76       214.45 o                         
   4   5   2       3902.30       3556.36        50.20 o                         
   5   5   2         14.81         51.92         5.09 o                         
   6   5   2         25.57         22.50         4.26 o                         
   7   5   2       2234.63       2529.27        34.12 o                         
   8   5   2       3125.04       2940.55        38.73 o                         
   9   5   2       6574.12       6357.13       111.07 o                         
  10   5   2        141.97        133.58         9.26 o                         
  11   5   2        302.06        358.90        13.20 o                         
  12   5   2       1933.95       1824.69        48.60 o                         
  13   5   2        531.50        504.55        18.71 o                         
  14   5   2        284.05        328.60        16.88 o                         
  15   5   2         47.85         49.55        11.16 o                         
  16   5   2         36.63         50.82        13.46 o                         
  17   5   2         52.39         60.19        14.57 o                         
 -13   6   2        706.66        687.76        20.75 o                         
 -12   6   2          1.48          4.88        10.34 o                         
 -11   6   2        799.11        835.37        21.06 o                         
 -10   6   2        898.26        874.06        19.97 o                         
  -9   6   2         53.93         44.01        10.30 o                         
  -8   6   2        329.99        293.81        12.41 o                         
  -7   6   2         17.49         37.65         8.92 o                         
  -6   6   2        631.14        716.15        21.05 o                         
  -5   6   2       2668.39       2661.18        42.60 o                         
  -4   6   2      14015.58      13654.49       190.03 o                         
  -3   6   2      21980.65      22030.22       302.09 o                         
  -2   6   2       2917.65       2825.39        77.18 o                         
  -1   6   2       3647.61       4072.99        83.92 o                         
   0   6   2        318.90        398.64        17.33 o                         
   1   6   2       5195.96       5073.73       101.37 o                         
   2   6   2       1012.25        942.19        18.97 o                         
   3   6   2        153.48        336.97         6.70 o                         
   4   6   2        275.68        264.69         8.06 o                         
   5   6   2       6103.47       6150.67        85.21 o                         
   6   6   2      28217.20      29382.62       398.04 o                         
   7   6   2       5286.53       5316.65       105.58 o                         
   8   6   2        323.08        284.28         6.46 o                         
   9   6   2        176.26        193.51        14.06 o                         
  10   6   2       3277.44       3239.21        48.08 o                         
  11   6   2       8430.98       9031.53       126.04 o                         
  12   6   2       3602.26       3685.65        71.20 o                         
  13   6   2        352.35        331.97        14.74 o                         
  14   6   2         28.64         35.69        11.00 o                         
  15   6   2        160.25        163.84        10.52 o                         
  16   6   2          0.56         20.46        11.07 o                         
  17   6   2          1.54        -10.62        18.35 o                         
 -13   7   2         40.34         40.15        13.61 o                         
 -12   7   2        236.73        248.21        14.89 o                         
 -11   7   2        445.51        462.58        15.81 o                         
 -10   7   2        477.71        479.81        17.18 o                         
  -9   7   2         81.24         72.62        11.24 o                         
  -8   7   2        232.25        200.47        12.58 o                         
  -7   7   2        780.12        815.16        20.15 o                         
  -6   7   2       1082.24       1110.40        23.21 o                         
  -5   7   2        296.88        276.60        11.34 o                         
  -4   7   2        644.15        678.59        16.10 o                         
  -3   7   2        232.25        177.19         8.84 o                         
  -2   7   2       1128.21       1044.96        28.49 o                         
  -1   7   2       2476.34       2666.87        71.79 o                         
   0   7   2        123.76         91.23         7.25 o                         
   1   7   2       2939.56       2824.43        45.54 o                         
   2   7   2       5845.57       5535.17        95.26 o                         
   3   7   2       3528.34       3142.40        49.92 o                         
   4   7   2       2791.11       2423.43        33.01 o                         
   5   7   2        145.74        220.75         5.83 o                         
   6   7   2       6285.12       7267.65       100.26 o                         
   7   7   2       3681.52       3607.33        52.02 o                         
   8   7   2        180.75        205.00         7.71 o                         
   9   7   2         26.62         36.40         4.83 o                         
  10   7   2          0.46          8.42         4.51 o                         
  11   7   2          0.91          5.06         5.66 o                         
  12   7   2        418.94        403.22        11.38 o                         
  13   7   2        817.14        806.67        17.13 o                         
  14   7   2        357.90        365.97        18.59 o                         
  15   7   2        269.80        266.17         9.29 o                         
  16   7   2         39.48         74.09        11.44 o                         
  17   7   2        241.70        223.76        18.02 o                         
 -12   8   2          0.49          0.25        11.79 o                         
 -11   8   2         49.92         28.36        10.41 o                         
 -10   8   2         37.72         21.06        11.20 o                         
  -9   8   2        316.27        256.67        14.44 o                         
  -8   8   2         10.80         -7.08        11.31 o                         
  -7   8   2       1013.40        952.99        22.69 o                         
  -6   8   2       7442.66       7314.82       107.22 o                         
  -5   8   2       9008.60       8707.44       125.05 o                         
  -4   8   2       1105.39       1143.12        36.72 o                         
  -3   8   2       1115.66       1187.84        27.66 o                         
  -2   8   2         80.42         84.04        10.79 o                         
  -1   8   2        278.25        238.27        16.46 o                         
   0   8   2       6859.17       6777.76       105.02 o                         
   1   8   2       5579.84       5129.40        80.00 o                         
   2   8   2       3273.47       3377.61        60.29 o                         
   3   8   2       7482.60       6945.70       106.54 o                         
   4   8   2       4266.39       3732.11        58.30 o                         
   5   8   2       8633.66       8518.96       129.41 o                         
   6   8   2        129.67        101.22         6.01 o                         
   7   8   2          0.85         12.42         4.43 o                         
   8   8   2       2526.87       2466.37        37.24 o                         
   9   8   2       2572.42       2532.89        61.10 o                         
  10   8   2       1202.84       1255.36        29.43 o                         
  11   8   2       2053.40       2055.34        47.85 o                         
  12   8   2        656.42        643.20        21.94 o                         
  13   8   2        717.40        677.36        11.98 o                         
  14   8   2        862.91        820.99        25.71 o                         
  15   8   2        194.20        249.61        12.48 o                         
  16   8   2        117.45        139.28        11.68 o                         
  17   8   2        350.66        360.62        40.02 o                         
 -11   9   2        209.96        210.35        14.81 o                         
 -10   9   2         30.35         18.97        11.69 o                         
  -9   9   2         13.22         -4.22        11.67 o                         
  -8   9   2         94.73         98.98        11.99 o                         
  -7   9   2       1547.46       1567.05        31.45 o                         
  -6   9   2       1165.94       1191.94        25.79 o                         
  -5   9   2        446.76        438.30        15.24 o                         
  -4   9   2         35.20         62.37        11.22 o                         
  -3   9   2       2454.71       2402.96        48.59 o                         
  -2   9   2       3176.27       3221.59        71.82 o                         
  -1   9   2       1122.60        986.65        27.79 o                         
   0   9   2        386.16        392.94        13.57 o                         
   1   9   2         99.90        110.46         8.48 o                         
   2   9   2       4008.05       3780.37        60.12 o                         
   3   9   2      16195.90      16238.80       242.71 o                         
   4   9   2       7341.40       7331.54       113.21 o                         
   5   9   2       4924.04       4863.66        84.74 o                         
   6   9   2        143.50        142.43         7.25 o                         
   7   9   2         34.94         31.47         5.09 o                         
   8   9   2         48.46         26.76         6.72 o                         
   9   9   2         10.25         23.05         4.12 o                         
  10   9   2        361.23        358.79         9.67 o                         
  11   9   2         90.55         89.51         5.35 o                         
  12   9   2          4.11          1.91         7.03 o                         
  13   9   2        311.71        347.43        17.29 o                         
  14   9   2       1323.33       1214.87        23.69 o                         
  15   9   2         35.22         41.77         8.90 o                         
  16   9   2         44.18         58.31        17.65 o                         
 -10  10   2         40.18         31.66        13.66 o                         
  -9  10   2          9.65          5.83        11.88 o                         
  -8  10   2         85.16         83.12        12.38 o                         
  -7  10   2       1231.17       1303.27        25.87 o                         
  -6  10   2        594.02        587.93        16.42 o                         
  -5  10   2       1944.77       1915.25        37.68 o                         
  -4  10   2        456.72        417.40        15.30 o                         
  -3  10   2        233.91        211.59        11.95 o                         
  -2  10   2        961.91        909.42        42.98 o                         
  -1  10   2         58.26         35.65        10.73 o                         
   0  10   2         60.74         52.36         8.35 o                         
   1  10   2        106.37        148.34         7.92 o                         
   3  10   2        812.27        867.42        20.34 o                         
   4  10   2       5512.93       5608.43        87.95 o                         
   5  10   2       1817.39       1745.65        34.78 o                         
   6  10   2       1554.51       1500.39        30.46 o                         
   7  10   2       2144.01       2067.45        36.27 o                         
   8  10   2       2195.86       2263.45        40.32 o                         
   9  10   2       3465.26       3422.79        58.59 o                         
  10  10   2        899.87        904.88        19.68 o                         
  11  10   2         40.74         30.27         5.10 o                         
  12  10   2        228.26        251.29        14.98 o                         
  13  10   2         75.01         94.18         7.91 o                         
  14  10   2        574.14        535.95        14.79 o                         
  15  10   2         10.14          6.64        11.72 o                         
  16  10   2        176.07        221.00        22.49 o                         
  -9  11   2         69.80         37.06        13.95 o                         
  -8  11   2        538.91        532.76        16.98 o                         
  -7  11   2       1374.95       1277.21        30.04 o                         
  -6  11   2          8.24         24.29        12.65 o                         
  -5  11   2        836.15        877.74        23.64 o                         
  -4  11   2       1611.03       1653.44        34.10 o                         
  -3  11   2       1825.20       1742.53        34.99 o                         
  -2  11   2        124.87         99.97        12.57 o                         
  -1  11   2        494.44        414.64        17.28 o                         
   0  11   2         46.55         46.19         8.99 o                         
   1  11   2        953.70        934.85        21.13 o                         
   2  11   2       6493.79       6330.18        84.08 o                         
   3  11   2       3445.33       3400.40        50.72 o                         
   4  11   2       1444.02       1493.17        27.54 o                         
   5  11   2          2.39         23.51         8.67 o                         
   6  11   2        278.19        240.70        11.05 o                         
   7  11   2        474.36        414.70        13.43 o                         
   8  11   2          8.45          8.58         9.45 o                         
   9  11   2        609.58        657.83        17.00 o                         
  10  11   2          3.34         14.40         8.12 o                         
  11  11   2       2830.37       2782.78        85.52 o                         
  12  11   2       2030.07       2092.08        67.51 o                         
  13  11   2          0.65         10.13         5.98 o                         
  14  11   2         50.53         40.43        11.73 o                         
  15  11   2         10.77          0.94        11.53 o                         
  16  11   2         71.56         66.73        15.25 o                         
  -8  12   2         62.22         44.45        14.97 o                         
  -7  12   2         39.27         31.13        12.17 o                         
  -6  12   2        786.60        773.28        22.95 o                         
  -5  12   2       3091.63       2973.40        54.88 o                         
  -4  12   2       2289.00       2210.32        43.54 o                         
  -3  12   2         14.83         10.90        10.38 o                         
  -2  12   2         72.67         24.15        12.16 o                         
  -1  12   2        478.68        457.64        16.18 o                         
   0  12   2        179.14        187.01        11.56 o                         
   1  12   2        522.28        532.69        15.83 o                         
   2  12   2         22.38         25.39         8.11 o                         
   3  12   2        144.37        144.63         7.70 o                         
   4  12   2        735.01        756.71        15.26 o                         
   5  12   2       2578.86       2346.39        46.10 o                         
   6  12   2       3108.43       2984.51        70.35 o                         
   7  12   2       1974.66       1910.49        38.79 o                         
   8  12   2          5.91         -2.94         7.32 o                         
   9  12   2        349.44        372.82        14.61 o                         
  10  12   2         71.97         80.68         9.38 o                         
  11  12   2       1419.81       1462.43        32.54 o                         
  12  12   2          5.50          6.38         8.08 o                         
  13  12   2        758.60        728.22        45.96 o                         
  14  12   2        121.81        114.22        12.67 o                         
  15  12   2         51.71         45.95        14.13 o                         
  -7  13   2        132.47        123.75        20.66 o                         
  -6  13   2        193.12        188.74        14.55 o                         
  -5  13   2        384.92        352.02        16.60 o                         
  -4  13   2        138.32         95.06        11.65 o                         
  -3  13   2        729.20        651.88        19.08 o                         
  -2  13   2        171.25        164.90        15.49 o                         
  -1  13   2         25.59          9.63        11.25 o                         
   0  13   2        426.82        424.24        15.61 o                         
   1  13   2       2611.16       2661.52        47.92 o                         
   2  13   2       2384.52       2276.79        38.74 o                         
   3  13   2          3.06         16.22         8.32 o                         
   4  13   2       2105.24       2136.34        36.38 o                         
   5  13   2        436.45        464.70        21.01 o                         
   6  13   2        742.23        751.84        23.36 o                         
   7  13   2         13.38         -7.43         8.94 o                         
   8  13   2        116.79         94.20         8.60 o                         
   9  13   2        175.59        174.79        12.37 o                         
  10  13   2        112.43         75.52        10.38 o                         
  11  13   2        109.53         76.65         9.84 o                         
  12  13   2        245.18        181.61        12.65 o                         
  13  13   2          6.20         -0.92        11.01 o                         
  14  13   2        368.47        390.85        33.83 o                         
  15  13   2        265.31        290.28        23.86 o                         
  -6  14   2        294.57        290.97        32.23 o                         
  -5  14   2          5.54          3.12        17.79 o                         
  -4  14   2          9.06         -2.48        11.17 o                         
  -3  14   2        245.95        237.25        14.79 o                         
  -2  14   2        168.15        134.34        15.89 o                         
  -1  14   2         36.56         11.68        12.38 o                         
   0  14   2        184.12        158.86        12.46 o                         
   1  14   2        662.60        605.39        18.33 o                         
   2  14   2          2.82          6.81         9.56 o                         
   3  14   2       3462.40       3441.37        79.09 o                         
   4  14   2       2001.64       1958.24        36.35 o                         
   5  14   2        454.13        498.50        31.44 o                         
   6  14   2       1927.31       1941.28        40.87 o                         
   7  14   2        251.33        219.36        16.01 o                         
   8  14   2        226.02        226.38        11.60 o                         
   9  14   2        388.31        327.46        12.67 o                         
  10  14   2          6.96          0.39         9.76 o                         
  11  14   2          4.97         10.01         9.95 o                         
  12  14   2          0.14         -8.47        10.04 o                         
  13  14   2        108.75        108.04        14.19 o                         
  14  14   2        346.49        394.87        36.40 o                         
  -4  15   2         28.52         52.71        22.63 o                         
  -3  15   2         75.91         64.61        14.85 o                         
  -2  15   2        414.62        427.80        20.92 o                         
  -1  15   2        229.46        233.60        13.77 o                         
   0  15   2        128.19        100.02        12.53 o                         
   1  15   2        195.74        154.99        13.18 o                         
   2  15   2          0.18         -9.80         9.80 o                         
   3  15   2          6.91          6.61         8.75 o                         
   4  15   2        138.43        116.70         7.47 o                         
   5  15   2       1757.02       1824.76        40.26 o                         
   6  15   2         83.55         92.39         8.39 o                         
   7  15   2        548.35        524.67        18.09 o                         
   8  15   2         20.53         20.68         9.64 o                         
   9  15   2         61.16         57.04        13.22 o                         
  10  15   2        473.60        470.77        18.45 o                         
  11  15   2         20.15         22.28        11.12 o                         
  12  15   2        411.17        431.92        28.78 o                         
  13  15   2         16.14         14.86        13.73 o                         
  -2  16   2        516.10        605.53        43.78 o                         
  -1  16   2        470.43        522.39        25.97 o                         
   0  16   2        148.91        142.60        18.16 o                         
   1  16   2        912.53        787.47        23.56 o                         
   2  16   2        203.24        170.44        14.26 o                         
   3  16   2        115.66         73.36        12.38 o                         
   4  16   2        105.72         86.35        11.77 o                         
   5  16   2         75.86         54.77        11.47 o                         
   6  16   2        653.95        627.25        20.67 o                         
   7  16   2        520.50        467.39        19.79 o                         
   8  16   2        424.14        440.68        22.02 o                         
   9  16   2        842.34        883.25        29.83 o                         
  10  16   2         24.37         22.21        13.30 o                         
  11  16   2        583.85        677.86        48.49 o                         
   1  17   2        296.81        236.07        20.42 o                         
   2  17   2        200.03        197.22        19.63 o                         
   3  17   2        289.17        256.18        17.17 o                         
   4  17   2          1.67         -9.62        12.66 o                         
   5  17   2         90.28         71.88        12.92 o                         
   6  17   2         66.65         34.96        21.46 o                         
   7  17   2         92.66         78.21        16.73 o                         
   8  17   2        307.37        359.43        21.33 o                         
   9  17   2        428.12        456.16        24.05 o                         
  -7 -17   3          1.24          9.67        13.74 o                         
  -6 -17   3        718.37        816.38        29.14 o                         
  -5 -17   3        511.74        510.01        20.78 o                         
  -4 -17   3         18.87          4.82        15.34 o                         
  -3 -17   3        264.27        283.84        20.70 o                         
  -2 -17   3        846.13        901.20        41.03 o                         
 -10 -16   3        233.90        262.40        36.26 o                         
  -9 -16   3         34.10         22.89        14.05 o                         
  -8 -16   3        234.96        274.78        19.05 o                         
  -7 -16   3       3157.93       3372.22       118.35 o                         
  -6 -16   3       2547.60       2716.59        80.30 o                         
  -5 -16   3          2.76         62.66        21.67 o                         
  -4 -16   3       1819.67       1912.96        45.64 o                         
  -3 -16   3        316.18        311.82        18.08 o                         
  -2 -16   3        412.28        401.40        17.28 o                         
  -1 -16   3        661.57        636.00        76.56 o                         
   0 -16   3         28.39         82.77        17.53 o                         
   1 -16   3        597.57        534.42        41.90 o                         
 -12 -15   3         95.02         78.24        16.86 o                         
 -11 -15   3          6.53          7.45         9.78 o                         
 -10 -15   3         26.96         24.59         9.10 o                         
  -9 -15   3        340.33        326.78        14.91 o                         
  -8 -15   3          7.80          1.70        10.75 o                         
  -7 -15   3        206.77        207.23        13.87 o                         
  -6 -15   3        330.32        420.98        18.34 o                         
  -5 -15   3       4069.11       4252.70        85.78 o                         
  -4 -15   3       5710.90       5974.72       142.53 o                         
  -3 -15   3        285.52        294.96        16.01 o                         
  -2 -15   3        525.84        537.32        14.15 o                         
  -1 -15   3        247.42        226.69        13.31 o                         
   0 -15   3        438.28        457.55        14.25 o                         
   1 -15   3       1173.71       1209.26        23.88 o                         
   2 -15   3         44.46         78.47        13.10 o                         
   3 -15   3         25.51         24.08        14.06 o                         
 -13 -14   3        677.19        634.17       111.48 o                         
 -12 -14   3          0.30        -11.62        11.62 o                         
 -11 -14   3          3.44         -7.48         7.48 o                         
 -10 -14   3        506.61        500.48        31.22 o                         
  -9 -14   3       2264.85       2216.03        45.17 o                         
  -8 -14   3       1410.75       1406.75        32.56 o                         
  -7 -14   3         46.26         43.86        10.72 o                         
  -6 -14   3        124.07        131.23        14.42 o                         
  -5 -14   3        380.66        388.17        14.64 o                         
  -4 -14   3         45.76         37.05         7.07 o                         
  -3 -14   3        285.36        307.33        10.07 o                         
  -2 -14   3        462.25        443.50        12.29 o                         
  -1 -14   3        259.26        261.78        10.68 o                         
   0 -14   3          7.91          9.56         8.72 o                         
   1 -14   3        854.51        831.58        25.43 o                         
   2 -14   3       2156.76       2262.98        92.30 o                         
   3 -14   3        258.78        305.53        28.73 o                         
   4 -14   3          3.95         11.58        15.60 o                         
   5 -14   3          6.90         16.30        18.03 o                         
 -14 -13   3       1230.45       1145.23       159.02 o                         
 -13 -13   3         66.25        108.78        12.78 o                         
 -12 -13   3       1159.60       1159.61        35.97 o                         
 -11 -13   3         65.81         57.88         7.08 o                         
 -10 -13   3       1960.20       1977.43        62.91 o                         
  -9 -13   3       2212.32       2235.73        46.05 o                         
  -8 -13   3        480.29        530.78        22.24 o                         
  -7 -13   3       4740.88       4988.78        90.25 o                         
  -6 -13   3       2927.67       2973.19        57.80 o                         
  -5 -13   3        305.40        333.17        15.03 o                         
  -4 -13   3          3.25          4.22         4.51 o                         
  -3 -13   3          9.22          0.28         5.84 o                         
  -2 -13   3          7.76          4.06         6.78 o                         
  -1 -13   3        311.02        293.80        11.57 o                         
   0 -13   3       1501.23       1532.47        30.76 o                         
   1 -13   3       3109.74       3159.32        97.83 o                         
   2 -13   3        268.12        308.80        32.87 o                         
   3 -13   3       1729.02       1722.52        62.05 o                         
   4 -13   3       2803.59       2795.61        56.92 o                         
   5 -13   3        213.84        219.88        15.25 o                         
   6 -13   3         99.94        100.31        22.92 o                         
 -15 -12   3         59.34         69.87        14.77 o                         
 -14 -12   3         14.30         31.76        17.02 o                         
 -13 -12   3       1308.06       1268.29        55.03 o                         
 -12 -12   3       2726.76       2849.80        92.96 o                         
 -11 -12   3        540.04        520.91        16.81 o                         
 -10 -12   3        209.32        205.84         9.95 o                         
  -9 -12   3          1.14          9.11         7.44 o                         
  -8 -12   3       2397.98       2457.45        46.30 o                         
  -7 -12   3       2226.43       2492.33        43.41 o                         
  -6 -12   3        407.60        412.44        13.47 o                         
  -5 -12   3        323.82        321.81        13.90 o                         
  -4 -12   3         70.48         92.04         9.60 o                         
  -3 -12   3        348.46        346.10         9.50 o                         
  -2 -12   3        406.45        354.72        11.29 o                         
  -1 -12   3        751.88        757.90        21.54 o                         
   0 -12   3        224.11        181.67        12.82 o                         
   1 -12   3        419.66        443.99        19.12 o                         
   2 -12   3        521.50        553.54        26.84 o                         
   3 -12   3       2715.53       2601.46        75.99 o                         
   4 -12   3       1253.06       1329.46        49.45 o                         
   5 -12   3         50.49         73.02        11.20 o                         
   6 -12   3        336.32        321.85        14.38 o                         
   7 -12   3         33.63         15.93        14.10 o                         
   8 -12   3        155.71        163.71        43.05 o                         
 -15 -11   3         31.80         33.29        15.12 o                         
 -14 -11   3         98.26         65.55        11.63 o                         
 -13 -11   3        460.83        441.27        27.68 o                         
 -12 -11   3        763.74        745.66        21.24 o                         
 -11 -11   3        369.48        358.02        12.62 o                         
 -10 -11   3       2003.51       2092.64        51.31 o                         
  -9 -11   3       1374.69       1358.34        34.78 o                         
  -8 -11   3          0.24         10.19         6.57 o                         
  -7 -11   3       3301.31       3446.55        59.52 o                         
  -6 -11   3       7656.06       7825.90       129.54 o                         
  -5 -11   3        299.00        294.48        11.16 o                         
  -4 -11   3       1333.91       1305.93        20.39 o                         
  -3 -11   3        151.78        130.17         7.34 o                         
  -2 -11   3       7839.89       7846.95       111.52 o                         
  -1 -11   3       6193.53       6026.31        94.94 o                         
   0 -11   3          9.86         25.29         8.58 o                         
   1 -11   3       2696.45       2659.08        75.94 o                         
   2 -11   3        414.00        402.54        21.97 o                         
   4 -11   3        170.18        237.03        16.01 o                         
   5 -11   3         38.32         27.65        10.39 o                         
   6 -11   3         14.97          6.84        14.63 o                         
   7 -11   3         11.61         -0.14        11.15 o                         
   8 -11   3          6.44          1.34        11.68 o                         
   9 -11   3        251.06        239.04        17.72 o                         
 -16 -10   3        178.01        217.67        19.44 o                         
 -15 -10   3       1553.85       1588.85        62.59 o                         
 -14 -10   3       1081.24       1067.34        21.77 o                         
 -13 -10   3         34.69         34.67         6.56 o                         
 -12 -10   3         51.24         46.06         5.98 o                         
 -11 -10   3       1001.14        944.35        25.41 o                         
 -10 -10   3        603.04        589.34        18.76 o                         
  -9 -10   3          1.67         -2.37         5.59 o                         
  -8 -10   3        112.95         99.42         6.63 o                         
  -7 -10   3       2505.69       2426.67        37.26 o                         
  -6 -10   3        139.03        165.70         7.21 o                         
  -5 -10   3       5415.90       5618.25        88.29 o                         
  -4 -10   3      10486.34      10181.75       130.16 o                         
  -3 -10   3         83.05         60.74         6.09 o                         
  -2 -10   3       1379.57       1282.67        24.23 o                         
  -1 -10   3        996.44        931.76        19.63 o                         
   0 -10   3       1829.40       1821.49        33.20 o                         
   1 -10   3       6066.06       5834.93       228.00 o                         
   2 -10   3        127.12         97.24        15.09 o                         
   3 -10   3        129.54        176.13        17.34 o                         
   4 -10   3         12.12         10.93         8.47 o                         
   5 -10   3        127.37        112.48         9.71 o                         
   6 -10   3        293.36        304.04        14.23 o                         
   7 -10   3         23.57         12.65        10.94 o                         
   8 -10   3        206.16        218.49        13.85 o                         
   9 -10   3        214.53        227.63        14.64 o                         
  10 -10   3          0.22         -1.30        11.85 o                         
 -16  -9   3        602.30        633.40        35.80 o                         
 -15  -9   3       1335.35       1359.82        46.86 o                         
 -14  -9   3         49.10         58.35         8.03 o                         
 -13  -9   3        359.66        321.96        10.57 o                         
 -12  -9   3          6.63         -0.24         6.73 o                         
 -11  -9   3        266.66        250.63         7.66 o                         
 -10  -9   3          5.55         21.83         4.85 o                         
  -9  -9   3         85.37         91.01         6.98 o                         
  -8  -9   3        898.19        836.10        20.65 o                         
  -7  -9   3         28.72         26.69         6.05 o                         
  -6  -9   3        274.96        252.81         8.96 o                         
  -5  -9   3       2185.50       2318.69        35.01 o                         
  -4  -9   3       1570.47       1578.23        25.13 o                         
  -3  -9   3        487.70        525.59        11.46 o                         
  -2  -9   3        575.10        621.68        12.90 o                         
  -1  -9   3         87.23        101.03         6.93 o                         
   0  -9   3        274.13        232.70         9.48 o                         
   1  -9   3        362.63        368.59        50.43 o                         
   2  -9   3       1037.34       1012.29        26.48 o                         
   3  -9   3         45.19         45.01         7.63 o                         
   4  -9   3         10.67         77.31        19.52 o                         
   5  -9   3          2.23         -4.51         8.12 o                         
   6  -9   3         48.79         16.18         9.46 o                         
   7  -9   3         49.41         29.21        10.22 o                         
   8  -9   3        388.86        409.72        14.45 o                         
   9  -9   3        231.70        206.27        11.75 o                         
  10  -9   3         44.49        251.95        26.56 o                         
  11  -9   3          0.81        114.74        34.92 o                         
 -16  -8   3         68.84         49.56        28.88 o                         
 -15  -8   3        106.32        102.97         9.64 o                         
 -14  -8   3       1017.60       1014.23        22.69 o                         
 -13  -8   3         27.99         33.11         7.19 o                         
 -12  -8   3        285.63        292.30         9.90 o                         
 -11  -8   3        341.66        389.12        13.22 o                         
 -10  -8   3         56.18         66.71         5.16 o                         
  -9  -8   3       2680.94       2623.93        55.05 o                         
  -8  -8   3        225.45        264.18         6.91 o                         
  -7  -8   3       8913.95       8566.68       129.65 o                         
  -6  -8   3       5890.72       6055.34        93.45 o                         
  -5  -8   3        153.69        112.38         5.47 o                         
  -4  -8   3       1790.05       1766.19        27.17 o                         
  -3  -8   3         54.17         61.59         4.85 o                         
  -2  -8   3       1284.11       1235.66        28.88 o                         
  -1  -8   3         30.05         33.54         5.22 o                         
   0  -8   3       1196.18       1413.56        25.82 o                         
   1  -8   3       2291.89       2257.19        48.55 o                         
   2  -8   3        493.61        497.93        19.44 o                         
   3  -8   3       3573.43       3522.78        52.98 o                         
   4  -8   3       9864.17       9763.03       137.12 o                         
   5  -8   3        389.59        468.65        17.29 o                         
   6  -8   3       1653.10       1625.00        36.56 o                         
   7  -8   3        513.93        521.16        16.32 o                         
   8  -8   3         33.05         38.40         9.82 o                         
   9  -8   3        203.69        200.68        11.09 o                         
  10  -8   3        202.33        214.73        11.62 o                         
  11  -8   3         30.53         58.25        10.45 o                         
  12  -8   3        372.02        466.44        29.30 o                         
 -16  -7   3          9.86          0.12        19.74 o                         
 -15  -7   3         27.64         13.89        10.32 o                         
 -14  -7   3         84.21         99.36         9.59 o                         
 -13  -7   3       1892.89       1855.69        31.40 o                         
 -12  -7   3        724.86        677.91        15.16 o                         
 -11  -7   3         10.12         17.52         6.48 o                         
 -10  -7   3        783.14        687.64        12.40 o                         
  -9  -7   3       1482.58       1480.84        22.33 o                         
  -8  -7   3       3816.21       3860.88        55.53 o                         
  -7  -7   3      12814.17      12389.48       169.95 o                         
  -6  -7   3       4062.75       4129.38        71.23 o                         
  -5  -7   3       1010.21       1004.49        18.31 o                         
  -4  -7   3       2955.22       2937.26        39.08 o                         
  -3  -7   3       1872.71       1802.64        27.58 o                         
  -2  -7   3         55.72         85.14         5.93 o                         
  -1  -7   3       1409.54       1494.10        23.80 o                         
   0  -7   3        277.36        391.92        13.90 o                         
   1  -7   3       2074.12       1941.94        42.20 o                         
   2  -7   3         24.60         37.42         8.86 o                         
   3  -7   3       4893.20       4908.18        88.69 o                         
   4  -7   3       2035.56       1996.94        40.39 o                         
   5  -7   3       7776.77       7560.73       131.92 o                         
   6  -7   3       4893.21       4692.99        85.51 o                         
   7  -7   3        182.38        159.53        13.21 o                         
   8  -7   3         16.34          1.55         9.16 o                         
   9  -7   3        134.19        117.56        10.20 o                         
  10  -7   3         27.46         32.97         9.22 o                         
  11  -7   3        105.72         94.85        10.61 o                         
  12  -7   3        369.88        362.44        14.71 o                         
 -16  -6   3        351.54        363.58        20.97 o                         
 -15  -6   3         43.94         21.23        10.94 o                         
 -14  -6   3        198.73        182.17        12.82 o                         
 -13  -6   3        571.27        587.55        16.05 o                         
 -12  -6   3         52.00         44.62         7.23 o                         
 -11  -6   3        169.62        179.01         8.43 o                         
 -10  -6   3        429.17        492.19        14.96 o                         
  -9  -6   3        115.96        128.55         6.89 o                         
  -8  -6   3       2122.78       2203.62        30.76 o                         
  -7  -6   3        545.15        586.91        10.55 o                         
  -6  -6   3       1187.41       1227.45        19.29 o                         
  -5  -6   3       2362.29       2127.87        31.01 o                         
  -4  -6   3       1511.22       1356.80        17.85 o                         
  -3  -6   3       7068.77       7072.23        97.95 o                         
  -2  -6   3       1264.26       1553.90        25.73 o                         
  -1  -6   3       3824.41       4087.39        58.11 o                         
   0  -6   3        795.35       1045.06        19.29 o                         
   1  -6   3       2888.22       2835.07        85.08 o                         
   2  -6   3       4583.02       4553.61        80.73 o                         
   3  -6   3        640.31        631.87        28.50 o                         
   4  -6   3          0.78          2.70         7.24 o                         
   5  -6   3        101.08        112.71         9.69 o                         
   6  -6   3        607.85        571.13        15.38 o                         
   7  -6   3       2463.55       2310.50        41.61 o                         
   8  -6   3        196.86        149.77        10.83 o                         
   9  -6   3         55.18         12.39         8.72 o                         
  10  -6   3        202.63        202.36        11.13 o                         
  11  -6   3        292.45        315.92        12.99 o                         
  12  -6   3        246.41        256.91        12.54 o                         
  13  -6   3        238.92        260.92        13.55 o                         
 -16  -5   3          8.14          6.95        13.66 o                         
 -15  -5   3        691.10        645.77        25.50 o                         
 -14  -5   3       1088.06       1105.31        33.44 o                         
 -13  -5   3        603.83        523.03        18.02 o                         
 -12  -5   3        665.51        579.86        17.99 o                         
 -11  -5   3        802.48        813.53        17.07 o                         
 -10  -5   3       1528.50       1757.10        55.62 o                         
  -9  -5   3        254.59        171.75         6.92 o                         
  -8  -5   3       1494.31       1626.78        23.48 o                         
  -7  -5   3          8.95         20.15         3.96 o                         
  -6  -5   3         96.99         54.23         3.53 o                         
  -5  -5   3        583.91        525.65         8.89 o                         
  -4  -5   3       1574.75       1566.51        20.15 o                         
  -3  -5   3       2249.13       2355.50        29.31 o                         
  -2  -5   3      27052.20      29032.56       427.85 o                         
  -1  -5   3       9255.58       9670.47       132.31 o                         
   0  -5   3       2004.41       2049.34        33.32 o                         
   1  -5   3       6008.46       6307.94       124.40 o                         
   2  -5   3       1995.27       2234.66        48.24 o                         
   3  -5   3       2068.64       1988.97        46.91 o                         
   4  -5   3       6681.10       6475.98       111.89 o                         
   5  -5   3       4709.10       4342.34        69.27 o                         
   6  -5   3       1238.47       1244.34        24.45 o                         
   7  -5   3         33.88         36.83         7.70 o                         
   8  -5   3       1359.95       1411.45        25.88 o                         
   9  -5   3       1286.06       1209.40        23.70 o                         
  10  -5   3        128.44         77.28         9.15 o                         
  11  -5   3        246.47        235.71        11.39 o                         
  12  -5   3          1.06         -8.83         9.26 o                         
  13  -5   3         64.77        100.42        10.86 o                         
  14  -5   3        479.19        506.06        24.46 o                         
 -16  -4   3        195.96        202.53        25.48 o                         
 -15  -4   3        745.68        804.44        30.66 o                         
 -14  -4   3        129.60        124.76        15.09 o                         
 -13  -4   3        988.43        968.53        30.13 o                         
 -12  -4   3        469.59        476.30        19.66 o                         
 -11  -4   3          9.60         12.13        10.38 o                         
 -10  -4   3        532.38        533.57        15.54 o                         
  -9  -4   3         17.51         58.41         6.20 o                         
  -8  -4   3         94.80         68.24         2.80 o                         
  -7  -4   3       1518.04       1609.42        22.75 o                         
  -6  -4   3        219.76        227.62         5.30 o                         
  -5  -4   3         99.74         96.96         3.75 o                         
  -4  -4   3        104.11         98.78         3.25 o                         
  -3  -4   3       7203.53       7037.46        83.55 o                         
  -2  -4   3      17415.90      16593.27       224.18 o                         
  -1  -4   3         10.91         73.53         5.23 o                         
   0  -4   3         28.05         74.65         4.03 o                         
   1  -4   3       3278.09       3240.23       197.25 o                         
   2  -4   3       2233.44       2211.48        46.70 o                         
   3  -4   3       1966.18       1958.11        36.40 o                         
   4  -4   3        461.11        423.28        10.62 o                         
   5  -4   3       4205.42       4580.43        72.09 o                         
   6  -4   3       1511.69       1427.01        26.43 o                         
   7  -4   3       1767.60       1592.78        27.03 o                         
   8  -4   3       1971.42       1897.12        31.58 o                         
   9  -4   3        514.04        464.74        13.18 o                         
  10  -4   3         25.86         10.83         8.30 o                         
  11  -4   3        205.85        206.97        10.67 o                         
  12  -4   3          4.18         -3.71         8.77 o                         
  13  -4   3         53.32         64.81         9.33 o                         
  14  -4   3        291.08        316.54        17.34 o                         
 -16  -3   3         17.90         24.92        22.06 o                         
 -15  -3   3         64.10         66.29        15.16 o                         
 -14  -3   3         49.06         33.22        10.19 o                         
 -13  -3   3          7.12          0.39         9.60 o                         
 -12  -3   3        227.09        171.73        10.70 o                         
 -11  -3   3        387.42        335.01        12.71 o                         
 -10  -3   3         57.49         23.26         7.39 o                         
  -9  -3   3         28.78         27.14         5.56 o                         
  -8  -3   3        161.42        135.43         4.53 o                         
  -7  -3   3       2164.46       2137.19        27.46 o                         
  -6  -3   3       5329.40       5136.44        66.97 o                         
  -5  -3   3        432.23        492.93         7.64 o                         
  -4  -3   3       5200.21       5739.97        73.25 o                         
  -3  -3   3      10627.83      10540.07       124.22 o                         
  -2  -3   3         28.63         35.63         3.58 o                         
  -1  -3   3         71.22         22.17         2.07 o                         
   0  -3   3       1200.92       1232.11        25.81 o                         
   1  -3   3       3402.97       3667.19        87.34 o                         
   2  -3   3       8059.39       8745.50       216.86 o                         
   3  -3   3       6511.67       6522.42       110.55 o                         
   4  -3   3       1800.30       1627.15        32.19 o                         
   5  -3   3      13960.32      14974.76       204.39 o                         
   6  -3   3        271.70        303.95        13.24 o                         
   7  -3   3       1283.57       1312.97        22.75 o                         
   8  -3   3        256.96        235.07        10.54 o                         
   9  -3   3         11.15         11.04         7.36 o                         
  10  -3   3         53.93         55.99         8.17 o                         
  11  -3   3        120.90        115.08         9.23 o                         
  12  -3   3       1240.66       1240.70        22.77 o                         
  13  -3   3        296.76        371.94        12.59 o                         
  14  -3   3        137.23        150.51         9.96 o                         
  15  -3   3         62.36         59.70        13.45 o                         
 -16  -2   3          0.61         -4.07        17.47 o                         
 -15  -2   3          3.43         -3.96        10.62 o                         
 -14  -2   3         67.73         38.40        10.82 o                         
 -13  -2   3        246.62        241.27        12.98 o                         
 -12  -2   3         22.83         12.27         8.94 o                         
 -11  -2   3        152.67        191.10        10.70 o                         
 -10  -2   3       3422.14       3457.27        64.02 o                         
  -9  -2   3       2767.98       2626.14        39.76 o                         
  -8  -2   3        107.14        123.42         5.78 o                         
  -7  -2   3        308.25        256.16         9.77 o                         
  -6  -2   3       5432.92       5756.54        69.22 o                         
  -5  -2   3       6994.01       7048.72        96.81 o                         
  -4  -2   3      21242.41      21704.38       254.56 o                         
  -3  -2   3       2846.18       2956.48        35.70 o                         
  -2  -2   3       7618.25       7993.24       101.23 o                         
  -1  -2   3        339.71        328.03         6.52 o                         
   0  -2   3       2390.40       2793.59        67.57 o                         
   1  -2   3        266.95        468.55        11.05 o                         
   2  -2   3      15796.99      17034.29       252.67 o                         
   3  -2   3       2670.72       3054.15        47.64 o                         
   4  -2   3        102.20        149.17        15.12 o                         
   5  -2   3      14035.88      13943.52       256.16 o                         
   6  -2   3      36991.91      37358.12       502.46 o                         
   7  -2   3      18327.38      18226.36       248.79 o                         
   8  -2   3       3093.02       3000.65        53.75 o                         
   9  -2   3        775.46        740.91        15.70 o                         
  10  -2   3       3213.58       3071.53        47.96 o                         
  11  -2   3        267.48        260.99        12.89 o                         
  12  -2   3        845.23        839.39        17.14 o                         
  13  -2   3        597.06        691.14        16.06 o                         
  14  -2   3          2.87         22.48         9.96 o                         
  15  -2   3        296.76        326.97        17.50 o                         
 -16  -1   3         41.67         46.35        16.72 o                         
 -15  -1   3         36.51         33.15        10.64 o                         
 -14  -1   3        307.48        303.58        14.09 o                         
 -13  -1   3        611.48        620.93        23.29 o                         
 -12  -1   3        195.39        181.86         7.41 o                         
 -11  -1   3        533.51        520.27        12.51 o                         
 -10  -1   3       5393.75       5575.12        81.96 o                         
  -9  -1   3       1472.72       1424.32        24.01 o                         
  -8  -1   3        341.25        280.67        12.60 o                         
  -7  -1   3        938.72        786.34        15.99 o                         
  -6  -1   3        106.36         57.74         3.77 o                         
  -5  -1   3       9557.03       9854.04       134.62 o                         
  -4  -1   3       6177.30       6393.36        76.25 o                         
  -3  -1   3        224.87        333.51         6.57 o                         
  -2  -1   3      40686.66      43448.80       585.12 o                         
  -1  -1   3       3857.84       3865.11        75.49 o                         
   0  -1   3       8154.49       8296.54       195.78 o                         
   1  -1   3       2274.00       2442.22        71.44 o                         
   2  -1   3       6586.85       6478.55       127.13 o                         
   3  -1   3      51289.51      54068.16       728.50 o                         
   4  -1   3       5385.99       6062.76        83.65 o                         
   5  -1   3       3966.40       4517.35        63.45 o                         
   7  -1   3        172.86        133.04         6.39 o                         
   8  -1   3        982.78        978.74        17.77 o                         
   9  -1   3       1380.50       1355.53        21.86 o                         
  10  -1   3       1217.43       1239.90        20.85 o                         
  11  -1   3        297.64        279.97         9.47 o                         
  12  -1   3        343.64        356.04        14.96 o                         
  13  -1   3        504.16        496.37        19.82 o                         
  14  -1   3        643.51        647.04        17.95 o                         
  15  -1   3        540.38        538.39        18.83 o                         
  16  -1   3        252.05        249.74        18.95 o                         
 -16   0   3          0.16         -2.04        17.49 o                         
 -15   0   3        545.67        588.52        28.70 o                         
 -14   0   3        699.92        676.96        16.47 o                         
 -13   0   3         14.54         18.44         6.79 o                         
 -12   0   3        929.08        898.45        28.34 o                         
 -11   0   3       2228.60       2275.14        36.86 o                         
 -10   0   3          0.58         -1.40         6.33 o                         
  -9   0   3         19.13         32.65         5.46 o                         
  -8   0   3        511.94        555.61        14.81 o                         
  -7   0   3        116.43        171.49         6.49 o                         
  -6   0   3      13231.77      13153.80       180.07 o                         
  -5   0   3       6913.57       5897.84        82.43 o                         
  -4   0   3      14903.29      15277.19       207.84 o                         
  -3   0   3      10843.39      12350.53       168.42 o                         
  -2   0   3       2554.33       2792.03        86.89 o                         
  -1   0   3          0.80          5.15         2.56 o                         
   0   0   3      13881.36      14006.28       424.01 o                         
   1   0   3        589.69        546.84        18.67 o                         
   2   0   3      36151.55      39345.66       856.89 o                         
   3   0   3        221.69        158.00         6.81 o                         
   4   0   3       9952.81      10533.08       154.63 o                         
   5   0   3      27844.47      27371.35       342.87 o                         
   6   0   3      12901.24      11892.51       174.24 o                         
   7   0   3         75.17        161.41        24.41 o                         
   8   0   3         60.58         77.28         5.05 o                         
   9   0   3        378.31        301.21        10.33 o                         
  10   0   3       3958.93       4014.94        61.19 o                         
  11   0   3       3733.95       3836.06        64.80 o                         
  12   0   3        347.29        327.46        11.67 o                         
  13   0   3        153.13        158.19         9.73 o                         
  14   0   3         10.28         14.58        10.99 o                         
  15   0   3        391.90        397.71        16.06 o                         
  16   0   3        364.11        352.15        19.79 o                         
 -15   1   3        252.52        291.89        30.21 o                         
 -14   1   3         12.16         27.16         7.72 o                         
 -13   1   3       1292.69       1351.74        24.57 o                         
 -12   1   3       2124.34       2120.09        33.71 o                         
 -11   1   3       1073.37       1053.49        21.03 o                         
 -10   1   3        420.08        466.38        10.95 o                         
  -9   1   3        473.20        498.31        11.17 o                         
  -8   1   3       1940.54       1854.77        27.57 o                         
  -7   1   3         13.08         14.21         4.62 o                         
  -6   1   3       2179.65       2255.07        34.32 o                         
  -5   1   3       4721.06       5078.99        78.88 o                         
  -4   1   3       6098.22       7105.92       120.94 o                         
  -3   1   3      15703.21      16192.24       304.16 o                         
  -2   1   3      53218.90      55738.24       824.85 o                         
  -1   1   3       1027.39       1095.94        27.95 o                         
   0   1   3         50.31        133.84         4.21 o                         
   1   1   3       1759.69       2092.61        50.90 o                         
   2   1   3       7454.66       8913.62       170.70 o                         
   3   1   3       2314.43       2313.92        82.18 o                         
   4   1   3      15567.44      16410.82       223.74 o                         
   5   1   3       5742.33       6559.35        90.88 o                         
   6   1   3        218.10        238.07         7.78 o                         
   7   1   3       3114.92       3431.10        75.21 o                         
   8   1   3       1434.09       1138.61        21.89 o                         
   9   1   3          1.42          9.65         6.08 o                         
  10   1   3       1248.26       1299.76        44.41 o                         
  11   1   3        385.85        435.28        13.13 o                         
  12   1   3       2094.32       2053.36        52.08 o                         
  13   1   3       1667.65       1625.04        31.38 o                         
  14   1   3        151.92        142.19         9.43 o                         
  15   1   3        138.44        141.18        14.18 o                         
  16   1   3        188.63        193.06        18.06 o                         
 -15   2   3          0.98         72.59        18.79 o                         
 -14   2   3         21.02         56.04        10.89 o                         
 -13   2   3          0.31         -2.07         7.63 o                         
 -12   2   3          3.59         -0.90         7.09 o                         
 -11   2   3        406.24        351.78        10.42 o                         
 -10   2   3        678.42        605.94        13.20 o                         
  -9   2   3        257.88        296.85        10.50 o                         
  -8   2   3       1192.67       1187.66        21.57 o                         
  -7   2   3        271.76        315.26        10.26 o                         
  -6   2   3       1034.17       1029.60        22.40 o                         
  -5   2   3         41.10         14.99         5.51 o                         
  -4   2   3       2166.76       1916.43        36.05 o                         
  -3   2   3       3343.46       3407.87        60.02 o                         
  -2   2   3        127.84         77.03         6.44 o                         
  -1   2   3       7186.14       7100.20       120.21 o                         
   0   2   3       2211.92       2395.76        48.46 o                         
   1   2   3       1881.27       1635.83        34.85 o                         
   2   2   3       4365.95       4188.56       119.25 o                         
   3   2   3      25113.52      25881.73       489.56 o                         
   4   2   3      11216.72      10202.17       228.06 o                         
   5   2   3        311.34        223.91         8.07 o                         
   6   2   3       7366.43       7296.46       111.74 o                         
   7   2   3       8524.23       8988.03       190.58 o                         
   8   2   3         18.23         12.68         6.66 o                         
   9   2   3        515.70        535.09        14.29 o                         
  10   2   3        280.36        276.11        13.76 o                         
  11   2   3       1069.60        971.25        30.78 o                         
  12   2   3        132.69        131.86         8.24 o                         
  13   2   3         22.71         36.80        11.81 o                         
  14   2   3        537.52        550.21        21.23 o                         
  15   2   3         17.69         11.84        12.52 o                         
  16   2   3         10.45         18.07        13.65 o                         
 -15   3   3         89.39        177.42        29.15 o                         
 -14   3   3        864.65        892.60        39.80 o                         
 -13   3   3       1630.86       1571.45        35.52 o                         
 -12   3   3        722.87        749.04        17.12 o                         
 -11   3   3         15.68          3.60         8.99 o                         
 -10   3   3         36.11         41.42         8.32 o                         
  -9   3   3          8.47          9.78         7.66 o                         
  -8   3   3       3459.67       3582.88       115.34 o                         
  -7   3   3       2865.27       2737.13        97.84 o                         
  -6   3   3         65.40         60.47         8.26 o                         
  -5   3   3       4637.96       4117.28        84.70 o                         
  -4   3   3      28053.20      27896.37       535.98 o                         
  -3   3   3      26983.57      27296.16       453.64 o                         
  -2   3   3        292.36        340.06         7.84 o                         
  -1   3   3        524.95        548.75        14.17 o                         
   0   3   3      20251.96      20188.24       417.53 o                         
   1   3   3      10936.98      10769.62       207.92 o                         
   2   3   3      36714.48      37691.14       623.28 o                         
   3   3   3       4556.19       4276.61        93.40 o                         
   4   3   3       1543.49       1276.05        23.97 o                         
   5   3   3       3228.88       3510.22        89.81 o                         
   6   3   3      10862.80      11642.50       147.81 o                         
   7   3   3       2171.29       2190.41        37.90 o                         
   8   3   3       3963.95       4333.32        77.29 o                         
   9   3   3        484.02        499.67        13.23 o                         
  10   3   3        486.23        511.26        13.49 o                         
  11   3   3       1273.27       1334.16        35.65 o                         
  12   3   3       3400.85       3390.57        63.99 o                         
  13   3   3        842.95        808.42        25.32 o                         
  14   3   3        155.24        156.90        14.02 o                         
  15   3   3        870.29        835.85        27.34 o                         
  16   3   3         49.96         36.76        13.60 o                         
  17   3   3        153.01        168.77        30.85 o                         
 -14   4   3        318.82        330.60        23.25 o                         
 -13   4   3        130.95        125.85        10.74 o                         
 -12   4   3        220.33        228.72        15.77 o                         
 -11   4   3        935.25        867.87        21.96 o                         
 -10   4   3       1142.88       1081.93        26.58 o                         
  -9   4   3        232.44        196.05        11.71 o                         
  -8   4   3        788.84       1391.19        56.95 o                         
  -7   4   3       1580.49       1588.71        38.94 o                         
  -6   4   3       2472.86       2628.81        58.03 o                         
  -5   4   3       7102.14       7362.78       128.23 o                         
  -4   4   3      12288.17      12500.15       211.92 o                         
  -3   4   3      16458.30      14964.65       251.44 o                         
  -2   4   3          9.90         66.75         5.33 o                         
  -1   4   3      11027.67      10838.43       188.68 o                         
   0   4   3       1391.47       1295.94        29.01 o                         
   1   4   3       4368.03       4299.22       116.73 o                         
   2   4   3       1641.78       1700.45        30.87 o                         
   3   4   3      10397.21      11276.47       168.86 o                         
   4   4   3      17913.81      18443.08       250.77 o                         
   5   4   3      10245.82      10195.38       171.59 o                         
   6   4   3         82.51         91.18         4.65 o                         
   7   4   3        816.59       1008.87        15.65 o                         
   8   4   3       3554.46       3582.29        50.89 o                         
   9   4   3         77.61         83.67         7.52 o                         
  10   4   3        102.26         78.18        10.84 o                         
  11   4   3          6.90         -4.13        11.45 o                         
  12   4   3        508.14        502.79        16.18 o                         
  13   4   3       1217.30       1136.93        27.44 o                         
  14   4   3          4.06         13.82        10.57 o                         
  15   4   3        962.96       1122.29        60.48 o                         
  16   4   3         11.08         29.77        13.86 o                         
  17   4   3         92.12        110.83        16.96 o                         
 -14   5   3        103.09        122.99        18.70 o                         
 -13   5   3        159.31        118.34        11.52 o                         
 -12   5   3         33.75         18.05        10.69 o                         
 -11   5   3          5.49          1.01        10.72 o                         
 -10   5   3         37.60         37.21        10.34 o                         
  -9   5   3        509.24        487.94        18.50 o                         
  -8   5   3         75.21         73.39        12.51 o                         
  -7   5   3        783.92       1158.45        40.17 o                         
  -6   5   3       6046.52       6180.46        99.38 o                         
  -5   5   3       9988.27       9892.32       153.03 o                         
  -4   5   3       6712.37       6385.69       100.48 o                         
  -3   5   3       1823.93       1863.77        38.73 o                         
  -2   5   3        104.10         90.03         7.40 o                         
  -1   5   3       4445.01       4639.03        94.05 o                         
   0   5   3      17702.24      18527.74       358.02 o                         
   1   5   3        799.05        708.74        15.44 o                         
   2   5   3        637.95        652.25        14.13 o                         
   3   5   3       1133.20       1291.47        22.04 o                         
   4   5   3        256.27        275.44         6.37 o                         
   5   5   3       2114.97       2017.39        33.02 o                         
   6   5   3       7714.99       7749.38       117.76 o                         
   7   5   3        146.60        114.42         5.91 o                         
   8   5   3       2542.06       2802.52        41.06 o                         
   9   5   3        609.34        667.75        16.33 o                         
  10   5   3       5987.34       5829.19       109.39 o                         
  11   5   3       2379.48       2493.85        52.50 o                         
  12   5   3         16.26         13.49         7.23 o                         
  13   5   3        224.86        263.89        15.63 o                         
  14   5   3         69.02         67.39         9.23 o                         
  15   5   3        526.14        520.57        15.71 o                         
  16   5   3         10.77         20.85        12.59 o                         
  17   5   3         34.66         27.17        15.37 o                         
 -13   6   3        116.12        117.23        11.76 o                         
 -12   6   3       1072.69       1100.22        24.79 o                         
 -11   6   3        570.60        549.87        19.02 o                         
 -10   6   3        164.02        155.49        13.71 o                         
  -9   6   3        342.34        272.77        13.24 o                         
  -8   6   3         80.66         83.68        10.16 o                         
  -7   6   3       4492.27       4622.34        74.70 o                         
  -6   6   3      10017.69      10218.82       144.90 o                         
  -5   6   3       2596.84       2535.91        41.32 o                         
  -4   6   3       1633.73       1791.41        30.76 o                         
  -3   6   3       7272.40       6881.50        98.48 o                         
  -2   6   3       8074.07       8333.04       162.08 o                         
  -1   6   3        327.08        406.27        13.04 o                         
   0   6   3       2450.38       2664.50        49.61 o                         
   1   6   3         49.41         48.89         5.27 o                         
   2   6   3         17.65         59.94         6.60 o                         
   3   6   3       3189.74       2790.51        40.41 o                         
   4   6   3       4264.73       3722.18        49.24 o                         
   5   6   3      21059.95      21164.24       314.58 o                         
   6   6   3         77.16         83.70         5.60 o                         
   7   6   3      10193.29      10038.01       156.16 o                         
   8   6   3       1370.47       1410.91        24.83 o                         
   9   6   3       1908.70       1827.92        28.84 o                         
  10   6   3       9268.04       8896.67       119.01 o                         
  11   6   3        372.50        365.11        14.03 o                         
  12   6   3       1439.48       1372.15        30.80 o                         
  13   6   3       1651.90       1650.75        30.75 o                         
  14   6   3        131.35        163.88        15.59 o                         
  15   6   3         36.29         65.40         9.84 o                         
  16   6   3          8.98         -2.30        14.94 o                         
  17   6   3         13.33         20.44        15.38 o                         
 -12   7   3        172.18        170.83        13.08 o                         
 -11   7   3         36.20         27.98        10.35 o                         
 -10   7   3         15.98         14.70        11.08 o                         
  -9   7   3        617.97        567.57        18.02 o                         
  -8   7   3        490.87        466.04        16.16 o                         
  -7   7   3         67.14         61.85        10.12 o                         
  -6   7   3        214.52        233.00        11.37 o                         
  -5   7   3       2159.73       2226.28        37.68 o                         
  -4   7   3      12471.68      12301.30       172.90 o                         
  -3   7   3      12130.58      12029.06       205.97 o                         
  -2   7   3       7734.67       7305.78       147.76 o                         
  -1   7   3        409.88        532.38        19.50 o                         
   0   7   3       2199.87       2185.51        67.35 o                         
   1   7   3       2027.61       1976.70        43.65 o                         
   2   7   3         42.67         28.18         6.08 o                         
   3   7   3         27.80         15.06         3.67 o                         
   4   7   3       1540.55       1683.90        23.93 o                         
   5   7   3      13201.52      13819.33       173.63 o                         
   6   7   3       1850.38       1869.59        34.42 o                         
   7   7   3      18286.55      17732.06       241.09 o                         
   8   7   3       1151.13       1131.79        21.62 o                         
   9   7   3        578.03        550.96        15.80 o                         
  10   7   3         30.93         29.48         5.28 o                         
  11   7   3       3103.32       3317.61        73.75 o                         
  12   7   3       1086.52       1028.71        19.94 o                         
  13   7   3         68.08         75.68         5.37 o                         
  14   7   3        308.23        285.27        12.78 o                         
  15   7   3         15.00         15.70         6.18 o                         
  16   7   3         59.06         81.00        12.50 o                         
  17   7   3          0.14         12.93        12.06 o                         
 -12   8   3        425.83        430.41        17.74 o                         
 -11   8   3          5.94         -4.29        10.71 o                         
 -10   8   3        259.96        251.66        14.43 o                         
  -9   8   3        263.69        265.54        14.62 o                         
  -8   8   3       3039.31       3041.44        51.42 o                         
  -7   8   3       2085.86       2147.40        38.79 o                         
  -6   8   3         97.42         87.72        10.50 o                         
  -5   8   3        171.09        294.15        25.40 o                         
  -4   8   3         19.04         26.90         8.16 o                         
  -3   8   3         14.83         26.92         8.87 o                         
  -2   8   3       1595.60       1436.86        37.40 o                         
  -1   8   3       1164.22        999.85        24.18 o                         
   0   8   3        675.23        543.20        19.63 o                         
   1   8   3       1478.36       2044.95       104.86 o                         
   2   8   3      19175.40      18650.74       311.22 o                         
   3   8   3       8501.87       8360.07       150.84 o                         
   4   8   3        929.68       1119.50        17.42 o                         
   5   8   3       3711.66       3539.39        47.59 o                         
   6   8   3       1020.23        959.63        16.62 o                         
   7   8   3       2407.61       2384.12        36.50 o                         
   8   8   3       3178.68       3130.60        46.57 o                         
   9   8   3        165.90        154.69        13.86 o                         
  10   8   3        246.16        213.84         8.08 o                         
  11   8   3       1130.60       1112.35        32.79 o                         
  12   8   3        914.42        956.82        21.63 o                         
  13   8   3        997.64       1010.47        22.98 o                         
  14   8   3         11.84          6.46         9.60 o                         
  15   8   3       1034.02       1090.07        34.47 o                         
  16   8   3       1266.33       1293.55        58.76 o                         
  17   8   3          0.18         10.17        19.35 o                         
 -11   9   3        310.39        276.61        17.69 o                         
 -10   9   3        172.01        159.76        13.74 o                         
  -9   9   3        436.05        374.48        16.47 o                         
  -8   9   3        840.15        748.30        21.19 o                         
  -7   9   3        313.55        311.16        14.70 o                         
  -6   9   3        890.14        859.29        29.50 o                         
  -5   9   3        611.03        589.21        18.71 o                         
  -4   9   3       2547.45       2434.09        50.04 o                         
  -3   9   3       2430.47       2374.07        48.54 o                         
  -2   9   3        576.66        499.69        18.19 o                         
  -1   9   3       1933.82       2042.64        49.90 o                         
   0   9   3       2081.42       2107.95        44.56 o                         
   1   9   3       3446.70       3202.33        59.02 o                         
   2   9   3       8999.66       9051.02       154.44 o                         
   3   9   3        119.77        188.81         8.73 o                         
   4   9   3       6564.51       6440.98        99.29 o                         
   5   9   3       4326.58       4017.82        57.99 o                         
   6   9   3         13.95         12.07         3.82 o                         
   7   9   3        298.71        263.84         8.11 o                         
   8   9   3        658.29        653.73        18.37 o                         
   9   9   3         95.18        106.46         8.55 o                         
  10   9   3        436.82        454.80        11.67 o                         
  11   9   3        849.13        873.99        28.62 o                         
  12   9   3        527.92        490.43        17.64 o                         
  13   9   3        179.37        227.23        11.62 o                         
  14   9   3        389.95        398.80        13.07 o                         
  15   9   3       1310.13       1432.15        36.49 o                         
  16   9   3        184.61        203.89        22.37 o                         
 -10  10   3         30.14          8.32        13.82 o                         
  -9  10   3          1.04         10.91        11.98 o                         
  -8  10   3        228.59        211.92        14.03 o                         
  -7  10   3        523.37        475.08        18.49 o                         
  -6  10   3         17.51         14.63        12.52 o                         
  -5  10   3         99.29         81.48        13.32 o                         
  -4  10   3         77.11        104.48        12.67 o                         
  -3  10   3        355.23        342.49        15.80 o                         
  -2  10   3         87.01         96.03        11.88 o                         
  -1  10   3       2000.46       2144.23        53.05 o                         
   0  10   3        727.34        742.64        22.62 o                         
   1  10   3         94.03         93.64         7.65 o                         
   2  10   3        630.19        661.44        23.49 o                         
   3  10   3        495.65        547.48        14.11 o                         
   4  10   3       1569.88       1499.68        27.28 o                         
   5  10   3        550.68        599.80        13.06 o                         
   6  10   3         58.76         57.18         6.31 o                         
   7  10   3       1113.52       1045.64        21.13 o                         
   8  10   3       5033.03       5095.33        82.05 o                         
   9  10   3        179.81        192.75        10.68 o                         
  10  10   3        522.42        508.60        11.59 o                         
  11  10   3        259.74        249.77         7.98 o                         
  12  10   3         54.45         57.43         5.34 o                         
  13  10   3        587.43        530.40        19.73 o                         
  14  10   3         40.77         23.12         8.07 o                         
  15  10   3        288.24        229.65        21.15 o                         
  16  10   3         13.93         20.05        15.47 o                         
  -9  11   3         30.14         30.97        16.12 o                         
  -8  11   3         74.84         70.41        12.82 o                         
  -7  11   3        180.67        194.94        14.52 o                         
  -6  11   3       2277.05       2312.73        44.99 o                         
  -5  11   3       1994.34       1924.87        38.83 o                         
  -4  11   3        335.76        350.55        15.56 o                         
  -3  11   3       4000.73       3969.87        62.46 o                         
  -2  11   3        632.84        686.88        22.43 o                         
  -1  11   3       5453.72       5271.32       107.26 o                         
   0  11   3       3200.48       3044.04        48.68 o                         
   1  11   3        208.67        217.53         9.44 o                         
   2  11   3         35.81         37.87         7.28 o                         
   3  11   3        299.65        299.88        11.23 o                         
   4  11   3         27.94         15.81         6.64 o                         
   5  11   3         50.53         46.57         8.02 o                         
   6  11   3         39.77         39.35         8.70 o                         
   7  11   3        631.65        566.05        14.56 o                         
   8  11   3       5442.55       5718.84        91.85 o                         
   9  11   3        246.78        260.05        16.17 o                         
  10  11   3       4366.49       4446.29        88.00 o                         
  11  11   3        921.92        897.03        49.77 o                         
  12  11   3       1260.05       1318.03        49.42 o                         
  13  11   3       1129.14       1058.82        45.81 o                         
  14  11   3          5.78         13.53        11.98 o                         
  15  11   3        441.04        438.24        19.00 o                         
  16  11   3        139.43        138.76        28.50 o                         
  -8  12   3        152.33        109.45        16.05 o                         
  -7  12   3         24.36         18.99        12.58 o                         
  -6  12   3        318.10        320.98        16.86 o                         
  -5  12   3          4.76         21.26        12.73 o                         
  -4  12   3       3310.81       3214.25        53.32 o                         
  -3  12   3       1812.78       1753.85        33.35 o                         
  -2  12   3         23.92         34.24        12.69 o                         
  -1  12   3       1430.10       1389.54        34.08 o                         
   0  12   3          3.57         10.76        10.39 o                         
   1  12   3        269.39        241.46        11.76 o                         
   2  12   3        384.89        413.87        11.96 o                         
   3  12   3         83.77         70.17         6.96 o                         
   4  12   3        540.48        506.42        13.71 o                         
   5  12   3          3.78          5.51         4.71 o                         
   6  12   3        356.80        368.10        18.16 o                         
   7  12   3       1515.28       1453.02        31.04 o                         
   8  12   3        695.02        731.15        18.50 o                         
   9  12   3       1348.82       1394.60        28.94 o                         
  10  12   3       2540.44       2694.59        47.75 o                         
  11  12   3         76.31         73.57        11.06 o                         
  12  12   3        334.18        302.46        14.54 o                         
  13  12   3         10.96         18.37        11.65 o                         
  14  12   3       1024.11       1037.22        31.81 o                         
  15  12   3        442.30        455.61        24.15 o                         
  -7  13   3        177.13        185.57        21.75 o                         
  -6  13   3          7.77          0.37        11.62 o                         
  -5  13   3         28.56          2.35        11.38 o                         
  -4  13   3        123.52        106.27        11.81 o                         
  -3  13   3          3.95        -11.48        11.48 o                         
  -2  13   3       2110.61       2112.38        48.43 o                         
  -1  13   3         21.62         -1.12        11.50 o                         
   0  13   3        954.11        981.27        24.45 o                         
   1  13   3         12.83          1.89         9.76 o                         
   2  13   3       1584.52       1621.07        32.28 o                         
   3  13   3       3595.81       3597.48        51.12 o                         
   4  13   3          8.60         19.01         7.87 o                         
   5  13   3       6082.26       6052.17        93.12 o                         
   6  13   3        543.29        542.76        16.98 o                         
   7  13   3         21.61         -1.51         8.68 o                         
   8  13   3        148.61        138.62        11.57 o                         
   9  13   3        984.76        937.28        24.73 o                         
  10  13   3        930.37        924.18        26.35 o                         
  11  13   3         42.46         37.23         9.31 o                         
  12  13   3         72.04         72.51         9.03 o                         
  13  13   3        518.08        519.11        25.10 o                         
  14  13   3        190.43        210.80        17.64 o                         
  15  13   3        295.37        359.78        26.81 o                         
  -5  14   3        359.94        387.10        25.60 o                         
  -4  14   3         38.55         21.98        11.83 o                         
  -3  14   3         68.65         46.21        12.00 o                         
  -2  14   3          2.54        -10.48        14.65 o                         
  -1  14   3        599.65        612.99        29.55 o                         
   0  14   3       1340.93       1306.50        32.90 o                         
   1  14   3         24.15         15.62        10.57 o                         
   2  14   3       1989.73       1909.21        37.10 o                         
   3  14   3        346.59        353.60        21.20 o                         
   4  14   3       3652.64       3651.83        73.87 o                         
   5  14   3       5370.63       5285.82       116.05 o                         
   6  14   3          0.12         54.07        12.72 o                         
   7  14   3       1639.02       1594.11        47.38 o                         
   8  14   3        668.04        675.65        18.99 o                         
   9  14   3        127.00        131.33        14.19 o                         
  10  14   3          3.12          0.87        10.33 o                         
  11  14   3        225.81        208.83        12.78 o                         
  12  14   3          6.56          7.61        17.05 o                         
  13  14   3          0.48          4.78        12.87 o                         
  14  14   3        335.06        325.60        26.21 o                         
  -4  15   3        277.96        269.40        28.50 o                         
  -3  15   3         33.99         59.20        15.24 o                         
  -2  15   3          2.22         26.60        16.17 o                         
  -1  15   3        221.06        218.59        14.96 o                         
   0  15   3         18.26         11.72        11.81 o                         
   1  15   3         61.05         59.83        11.33 o                         
   2  15   3        898.57        931.66        21.94 o                         
   3  15   3         49.57         33.70         9.00 o                         
   4  15   3        321.30        276.59        11.24 o                         
   5  15   3          2.94          2.53         8.39 o                         
   6  15   3       1830.49       1858.45        34.96 o                         
   7  15   3        520.08        528.58        18.07 o                         
   8  15   3         18.54         20.83         9.54 o                         
   9  15   3        371.26        320.61        17.87 o                         
  10  15   3         78.47         84.13        12.32 o                         
  11  15   3        469.23        418.10        16.89 o                         
  12  15   3         57.30         52.51        25.52 o                         
  13  15   3        120.48        110.67        28.74 o                         
  -2  16   3        610.68        697.19        87.30 o                         
  -1  16   3         77.93         78.48        24.88 o                         
   0  16   3         50.09         50.82        16.74 o                         
   1  16   3        160.07        147.47        15.22 o                         
   2  16   3        547.13        547.21        21.02 o                         
   3  16   3        228.58        207.90        14.33 o                         
   4  16   3         54.46         38.67        13.26 o                         
   5  16   3          7.52         -4.33        13.18 o                         
   6  16   3          0.70         -9.11        10.81 o                         
   7  16   3        867.74        750.08        28.75 o                         
   8  16   3       1258.73       1297.82        38.19 o                         
   9  16   3        248.24        216.69        17.27 o                         
  10  16   3        148.20        137.66        15.55 o                         
  11  16   3         45.92         40.08        17.29 o                         
   1  17   3        234.09        206.96        20.28 o                         
   2  17   3         84.36         80.50        17.42 o                         
   3  17   3        383.25        379.23        22.39 o                         
   4  17   3        280.96        286.03        16.87 o                         
   5  17   3        106.51         72.87        17.56 o                         
   6  17   3         48.78         -7.40        22.90 o                         
   7  17   3        580.61        580.62        29.98 o                         
   8  17   3        584.87        669.80        32.16 o                         
   9  17   3        171.08        171.10        20.65 o                         
  -6 -17   4        213.74        212.24        16.00 o                         
  -5 -17   4         14.40         10.93        12.38 o                         
  -4 -17   4        152.60        172.57        19.05 o                         
 -10 -16   4         98.75         95.36        19.75 o                         
  -9 -16   4          0.68         -2.16        13.88 o                         
  -8 -16   4        490.84        524.13        24.02 o                         
  -7 -16   4          8.50         23.42        14.46 o                         
  -6 -16   4        895.41        918.85        39.44 o                         
  -5 -16   4       2624.79       2691.77        67.79 o                         
  -4 -16   4        334.47        340.27        23.38 o                         
  -3 -16   4         71.44         60.49        12.33 o                         
  -2 -16   4         10.76         22.23        11.56 o                         
  -1 -16   4        207.60        220.23        18.26 o                         
   0 -16   4       1056.91       1150.30        36.83 o                         
   1 -16   4        115.61        146.26        28.61 o                         
 -11 -15   4         48.02         28.39        12.68 o                         
 -10 -15   4         77.76         67.88         9.53 o                         
  -9 -15   4         14.01          5.26        11.14 o                         
  -8 -15   4         30.71         22.51        11.38 o                         
  -7 -15   4        347.65        364.09        16.68 o                         
  -6 -15   4       1218.42       1215.29        39.95 o                         
  -5 -15   4       1015.02        994.11        33.52 o                         
  -4 -15   4        648.48        683.66        26.31 o                         
  -3 -15   4       1604.52       1658.78        37.67 o                         
  -2 -15   4        426.10        419.07        12.81 o                         
  -1 -15   4         80.68         99.43         9.43 o                         
   0 -15   4        743.39        727.65        21.12 o                         
   1 -15   4         79.48         98.94        10.58 o                         
   2 -15   4         54.98         76.31        13.05 o                         
   3 -15   4        123.29        130.16        21.84 o                         
 -13 -14   4         32.09         31.88        14.70 o                         
 -12 -14   4         19.10         21.06        11.28 o                         
 -11 -14   4         10.52          8.72         7.85 o                         
 -10 -14   4        501.03        481.72        17.83 o                         
  -9 -14   4         67.42         60.43         9.63 o                         
  -8 -14   4        139.76        162.49        12.19 o                         
  -7 -14   4         44.21         31.43        10.75 o                         
  -6 -14   4        111.80         98.51        11.56 o                         
  -5 -14   4         89.52         69.49        10.81 o                         
  -4 -14   4        458.85        467.25        15.64 o                         
  -3 -14   4         71.99         77.07         7.94 o                         
  -2 -14   4        146.89        134.39         8.55 o                         
  -1 -14   4        235.24        229.23        10.57 o                         
   0 -14   4         59.39         46.06         9.94 o                         
   1 -14   4         91.49         89.28        14.13 o                         
   2 -14   4         62.79         69.75        22.56 o                         
   3 -14   4        106.30         94.00        13.67 o                         
   4 -14   4          0.48          9.06        15.33 o                         
   5 -14   4         67.30         62.14        40.02 o                         
 -14 -13   4        517.75        564.17       103.15 o                         
 -13 -13   4       1314.76       1170.95       211.00 o                         
 -12 -13   4         35.27         24.76         8.52 o                         
 -11 -13   4        553.36        560.93        19.08 o                         
 -10 -13   4        386.94        435.69        20.69 o                         
  -9 -13   4       1072.10       1062.93        32.59 o                         
  -8 -13   4       2665.72       2669.69        46.82 o                         
  -7 -13   4        481.83        488.08        15.84 o                         
  -6 -13   4        307.49        273.24        12.62 o                         
  -5 -13   4        376.27        506.45        18.34 o                         
  -4 -13   4        527.57        576.73        31.83 o                         
  -3 -13   4         74.48         79.67         7.12 o                         
  -2 -13   4          4.99         -0.86         8.12 o                         
  -1 -13   4       1319.14       1261.24        26.46 o                         
   0 -13   4       1130.64       1096.52        24.40 o                         
   1 -13   4         34.91         39.91        13.45 o                         
   2 -13   4        885.53        929.75        49.84 o                         
   3 -13   4        222.37        272.96        20.41 o                         
   4 -13   4        890.29        920.21        31.11 o                         
   5 -13   4       1112.74       1151.64        29.66 o                         
   6 -13   4        320.08        416.81        25.72 o                         
 -14 -12   4        421.40        432.17        20.90 o                         
 -13 -12   4        472.81        454.26        35.86 o                         
 -12 -12   4         27.10         37.66         7.68 o                         
 -11 -12   4        947.13        943.45        27.74 o                         
 -10 -12   4        241.78        234.13         9.30 o                         
  -9 -12   4        985.86        920.20        26.11 o                         
  -8 -12   4       1202.13       1206.16        27.47 o                         
  -7 -12   4        693.23        735.75        26.19 o                         
  -6 -12   4       1072.22       1086.70        23.68 o                         
  -5 -12   4          6.27          3.32         8.38 o                         
  -4 -12   4        563.90        493.56        10.93 o                         
  -3 -12   4        499.62        429.95        12.15 o                         
  -2 -12   4         11.64          0.43         7.62 o                         
  -1 -12   4       1796.30       1773.62        33.17 o                         
   0 -12   4        296.09        280.70        11.97 o                         
   1 -12   4        706.53        720.43        31.85 o                         
   2 -12   4        875.63        946.43        33.31 o                         
   3 -12   4          2.77         59.11        16.23 o                         
   4 -12   4        957.70        976.41        31.55 o                         
   5 -12   4        180.34        180.12        12.21 o                         
   6 -12   4         20.34         11.36        11.47 o                         
   7 -12   4        181.62        177.87        19.26 o                         
   8 -12   4        321.50        357.40        42.44 o                         
 -15 -11   4         35.83         33.09        16.16 o                         
 -14 -11   4         75.18         77.69        14.62 o                         
 -13 -11   4        236.00        251.75        16.89 o                         
 -12 -11   4         36.06         33.54         6.85 o                         
 -11 -11   4        490.87        439.35        12.21 o                         
 -10 -11   4        402.09        425.33        14.50 o                         
  -9 -11   4        975.72       1027.16        28.33 o                         
  -8 -11   4        218.61        201.88         8.76 o                         
  -7 -11   4        442.81        395.72        11.82 o                         
  -6 -11   4        231.06        214.19        10.20 o                         
  -5 -11   4       1748.00       1749.20        32.43 o                         
  -4 -11   4          2.36          2.36         5.57 o                         
  -3 -11   4         92.56         97.82         6.79 o                         
  -2 -11   4         61.07         71.36         7.75 o                         
  -1 -11   4        421.93        444.60        17.29 o                         
   0 -11   4          4.11          6.43         8.07 o                         
   1 -11   4         13.94         16.87         9.25 o                         
   2 -11   4        334.44        615.16        59.16 o                         
   3 -11   4       1266.09       1465.65        55.79 o                         
   4 -11   4        246.94        255.76        12.74 o                         
   5 -11   4        274.83        279.48        17.81 o                         
   6 -11   4         78.64         90.66        11.28 o                         
   7 -11   4         38.20         22.32        11.80 o                         
   8 -11   4         11.41          5.35        12.10 o                         
   9 -11   4          6.13         13.98        17.84 o                         
 -15 -10   4         63.05         78.02        15.34 o                         
 -14 -10   4        196.09        187.60        10.61 o                         
 -13 -10   4        206.19        200.28        12.61 o                         
 -12 -10   4         14.04         15.36         5.04 o                         
 -11 -10   4         11.41          9.67         4.05 o                         
 -10 -10   4         18.77         10.62         6.46 o                         
  -9 -10   4        844.28        866.54        19.49 o                         
  -8 -10   4        526.31        501.59        17.03 o                         
  -7 -10   4        744.17        688.02        14.35 o                         
  -6 -10   4        307.18        340.43        11.00 o                         
  -5 -10   4         24.51         50.06         8.36 o                         
  -4 -10   4       6358.78       6443.20        91.08 o                         
  -3 -10   4       4387.18       4383.66        75.11 o                         
  -2 -10   4       1566.33       1493.89        25.30 o                         
  -1 -10   4        382.90        362.28        19.00 o                         
   0 -10   4       1695.11       1688.94        38.35 o                         
   1 -10   4        722.17        794.56        25.07 o                         
   2 -10   4         12.07          5.47         8.77 o                         
   3 -10   4        206.20        218.61        10.29 o                         
   4 -10   4         22.00        172.42        33.77 o                         
   5 -10   4        597.66        668.97        17.07 o                         
   6 -10   4       2262.94       2409.08        45.29 o                         
   7 -10   4       1717.29       1647.06        34.95 o                         
   8 -10   4        266.36        229.71        12.67 o                         
   9 -10   4          0.72         34.67        12.46 o                         
  10 -10   4         17.26        318.37        53.65 o                         
 -16  -9   4        405.07        429.46        68.77 o                         
 -15  -9   4        309.35        318.58        26.97 o                         
 -14  -9   4        690.74        649.62        15.93 o                         
 -13  -9   4        240.98        257.18        12.54 o                         
 -12  -9   4        363.28        324.72        10.67 o                         
 -11  -9   4        444.87        471.77        17.83 o                         
 -10  -9   4        362.66        307.47         8.21 o                         
  -9  -9   4       1060.11        957.65        16.85 o                         
  -8  -9   4         30.20         38.13         5.73 o                         
  -7  -9   4       1441.52       1399.09        26.48 o                         
  -6  -9   4         66.72         55.27         5.51 o                         
  -5  -9   4          0.60          3.73         5.82 o                         
  -4  -9   4        728.47        725.43        14.12 o                         
  -3  -9   4         65.98         72.59         6.01 o                         
  -2  -9   4       1687.16       1804.44        28.76 o                         
  -1  -9   4       2001.76       1798.71        29.07 o                         
   0  -9   4       6769.10       6270.40        97.78 o                         
   1  -9   4       1912.21       1918.60        64.81 o                         
   2  -9   4        239.69        205.60        13.38 o                         
   3  -9   4         25.94         22.33         7.57 o                         
   4  -9   4        239.84        247.23         9.99 o                         
   5  -9   4       1263.30       1330.32        27.71 o                         
   6  -9   4        408.24        394.38        14.66 o                         
   7  -9   4        586.89        577.64        19.07 o                         
   8  -9   4         52.33         71.38        10.20 o                         
   9  -9   4        320.62        324.62        13.39 o                         
  10  -9   4        104.86        107.33        14.76 o                         
  11  -9   4         69.68        507.11        77.33 o                         
 -16  -8   4        126.19        116.36        24.94 o                         
 -15  -8   4          2.40          5.83        13.14 o                         
 -14  -8   4        891.21        898.61        17.93 o                         
 -13  -8   4        320.14        300.39        11.13 o                         
 -12  -8   4         17.91          6.63         7.41 o                         
 -11  -8   4       1045.94        992.83        26.47 o                         
 -10  -8   4        209.05        169.63         6.64 o                         
  -9  -8   4        789.19        822.40        14.46 o                         
  -8  -8   4         24.82         23.69         4.58 o                         
  -7  -8   4       1517.74       1485.35        21.69 o                         
  -6  -8   4       1949.62       1992.53        36.96 o                         
  -5  -8   4       4235.73       4181.64        59.23 o                         
  -4  -8   4       3005.20       2779.09        41.33 o                         
  -3  -8   4       1388.61       1404.83        24.77 o                         
  -2  -8   4         10.86         12.11         5.32 o                         
  -1  -8   4       1442.33       1258.20        21.33 o                         
   0  -8   4          2.10          8.21         5.57 o                         
   1  -8   4        535.47        536.82        13.85 o                         
   2  -8   4       1216.76       1214.38        37.51 o                         
   3  -8   4         63.78         56.14         7.94 o                         
   4  -8   4        639.21        586.48        18.08 o                         
   5  -8   4       4804.56       4643.61        85.24 o                         
   6  -8   4       1578.11       1465.23        33.52 o                         
   7  -8   4        262.61        270.52        12.63 o                         
   8  -8   4        124.31        124.08        11.02 o                         
   9  -8   4         12.21          2.69         9.52 o                         
  10  -8   4         32.23         37.85        11.72 o                         
  11  -8   4        791.47       1231.45        59.52 o                         
 -16  -7   4         14.76         -6.77        18.77 o                         
 -15  -7   4         39.32         18.30        12.50 o                         
 -14  -7   4        229.35        209.60        10.86 o                         
 -13  -7   4        507.12        461.34        12.89 o                         
 -12  -7   4       3317.32       3351.15        60.05 o                         
 -11  -7   4       4195.80       4313.47        63.29 o                         
 -10  -7   4        110.18        132.44         6.21 o                         
  -9  -7   4        715.12        738.39        14.21 o                         
  -8  -7   4       2218.78       2199.96        31.11 o                         
  -7  -7   4        209.87        211.00         7.21 o                         
  -6  -7   4       2611.13       2688.61        34.17 o                         
  -5  -7   4       3259.88       3388.84        41.90 o                         
  -4  -7   4       1691.78       1548.45        24.38 o                         
  -3  -7   4      11966.53      12038.47       180.73 o                         
  -2  -7   4      20776.14      21742.72       322.81 o                         
  -1  -7   4       5963.88       5970.70        83.82 o                         
   0  -7   4        385.22        395.68         9.66 o                         
   1  -7   4          0.82          2.48         7.44 o                         
   2  -7   4        117.75        188.55         9.97 o                         
   3  -7   4        579.72        461.54        17.27 o                         
   4  -7   4       8370.16       8169.28       141.35 o                         
   5  -7   4       2394.19       2453.63        48.46 o                         
   6  -7   4        285.92        309.33        14.96 o                         
   7  -7   4       1873.80       1772.68        36.24 o                         
   8  -7   4       1836.58       1788.30        32.21 o                         
   9  -7   4       1125.80       1072.01        22.82 o                         
  10  -7   4         84.52         68.52        10.04 o                         
  11  -7   4         79.22         82.85        10.67 o                         
  12  -7   4         54.42         99.05        12.41 o                         
 -16  -6   4          1.60        -14.19        14.19 o                         
 -15  -6   4        107.00         76.75        13.18 o                         
 -14  -6   4         29.18         15.72         9.97 o                         
 -13  -6   4          6.07         -2.76         9.72 o                         
 -12  -6   4        102.08         96.20         8.75 o                         
 -11  -6   4        527.98        497.04        12.76 o                         
 -10  -6   4       1552.58       1555.60        25.89 o                         
  -9  -6   4       2495.60       2308.62        32.44 o                         
  -8  -6   4       1189.08       1113.10        21.55 o                         
  -7  -6   4         68.14         51.12         4.07 o                         
  -6  -6   4         15.99         10.38         3.74 o                         
  -5  -6   4       5438.65       5942.63        67.42 o                         
  -4  -6   4       6013.69       6502.04        78.00 o                         
  -3  -6   4        426.01        462.52         9.08 o                         
  -2  -6   4       3551.01       4443.40        68.55 o                         
  -1  -6   4       1223.57       1487.95        25.72 o                         
   0  -6   4       5935.37       6236.91        95.31 o                         
   1  -6   4       7587.04       7400.30       126.73 o                         
   2  -6   4       1008.25        822.71        24.58 o                         
   3  -6   4       1631.52       1679.71        33.41 o                         
   4  -6   4        820.32        840.08        20.36 o                         
   5  -6   4       3885.47       3974.58        72.36 o                         
   6  -6   4       1280.29       1238.29        25.18 o                         
   7  -6   4        531.18        533.73        19.62 o                         
   8  -6   4        109.03        102.13         9.32 o                         
   9  -6   4        353.37        336.43        18.61 o                         
  10  -6   4          0.27         -9.29         9.29 o                         
  11  -6   4        208.26        237.08        12.20 o                         
  12  -6   4        339.72        328.39        13.82 o                         
  13  -6   4          0.01         -3.12        10.58 o                         
 -16  -5   4        122.06        123.09        15.53 o                         
 -15  -5   4         37.00         25.33        13.82 o                         
 -14  -5   4       1432.76       1410.81        55.67 o                         
 -13  -5   4       1783.52       1643.95        36.18 o                         
 -12  -5   4        334.89        265.66        12.82 o                         
 -11  -5   4        132.91         91.82         8.15 o                         
 -10  -5   4        924.45        908.60        17.26 o                         
  -9  -5   4        346.25        259.08         5.89 o                         
  -8  -5   4       1179.52       1205.13        19.28 o                         
  -7  -5   4        460.61        429.02         8.52 o                         
  -6  -5   4       1573.58       1554.47        29.52 o                         
  -5  -5   4       3347.56       3518.81        43.37 o                         
  -4  -5   4      21046.05      20855.46       230.71 o                         
  -3  -5   4      35486.33      37596.92       506.65 o                         
  -2  -5   4      25116.45      25465.81       343.34 o                         
  -1  -5   4       1515.68       1474.56        20.52 o                         
   0  -5   4       4434.14       5428.32        83.03 o                         
   1  -5   4       3415.50       4103.25        71.65 o                         
   2  -5   4       1642.06       1371.58        27.33 o                         
   3  -5   4       1790.81       1519.17        30.09 o                         
   4  -5   4       3770.15       3789.49        90.57 o                         
   5  -5   4        189.36        216.08        20.49 o                         
   6  -5   4       8287.87       7860.55       121.64 o                         
   7  -5   4       4524.53       4234.71        63.06 o                         
   8  -5   4       1703.96       1489.45        26.95 o                         
   9  -5   4         49.67         23.60         8.44 o                         
  10  -5   4         95.32         72.64         9.21 o                         
  11  -5   4        799.15        795.62        23.00 o                         
  12  -5   4        873.51        826.09        19.83 o                         
  13  -5   4        152.13        170.86        11.56 o                         
  14  -5   4         85.84        110.95        17.93 o                         
 -16  -4   4        125.25         96.83        34.92 o                         
 -15  -4   4        119.12        118.22        14.17 o                         
 -14  -4   4        170.70        136.75        13.45 o                         
 -13  -4   4         46.56         49.56        11.48 o                         
 -12  -4   4       1113.59       1037.36        33.61 o                         
 -11  -4   4       2684.12       2546.44       103.95 o                         
 -10  -4   4       5386.58       5825.03       101.39 o                         
  -9  -4   4       3979.59       3898.38        47.24 o                         
  -8  -4   4       2040.18       1892.12        24.79 o                         
  -7  -4   4          9.63         21.29         2.82 o                         
  -6  -4   4       5048.00       5651.78        73.43 o                         
  -5  -4   4      10517.30      10997.30       139.76 o                         
  -4  -4   4       2511.80       2764.17        34.35 o                         
  -3  -4   4         23.73         25.43         2.50 o                         
  -2  -4   4       9429.84       9806.34       171.68 o                         
  -1  -4   4       4941.14       5596.43        71.21 o                         
   0  -4   4       8697.00       9356.65       157.12 o                         
   1  -4   4      12913.24      12076.29       233.69 o                         
   2  -4   4       2726.62       2698.10        48.76 o                         
   3  -4   4        945.46       1256.92        24.85 o                         
   4  -4   4        308.47        442.16        10.99 o                         
   5  -4   4      14500.75      13959.79       209.21 o                         
   6  -4   4      13401.57      13461.70       185.06 o                         
   7  -4   4       3191.35       3235.59        49.04 o                         
   8  -4   4         59.32         83.45         7.83 o                         
   9  -4   4         75.98         95.84         8.81 o                         
  10  -4   4          5.04         -8.58         8.58 o                         
  11  -4   4          4.01         -1.46         8.51 o                         
  12  -4   4         25.93         17.89         9.10 o                         
  13  -4   4        185.71        170.07        10.52 o                         
  14  -4   4         10.35          8.10        13.26 o                         
 -16  -3   4        215.37        199.05        38.95 o                         
 -15  -3   4        234.72        243.21        14.30 o                         
 -14  -3   4        130.06         90.18        11.47 o                         
 -13  -3   4        109.05        113.97        11.08 o                         
 -12  -3   4        572.14        599.23        20.98 o                         
 -11  -3   4        106.58         55.25         9.16 o                         
 -10  -3   4         30.51         33.09         8.04 o                         
  -9  -3   4          3.16         10.36         3.78 o                         
  -8  -3   4       1069.24        978.85        14.98 o                         
  -7  -3   4         72.17         61.76         6.16 o                         
  -6  -3   4       1935.84       1842.08        22.69 o                         
  -5  -3   4       4114.95       4102.38        47.21 o                         
  -4  -3   4      15101.28      15919.39       199.90 o                         
  -3  -3   4      16401.58      17549.42       270.30 o                         
  -2  -3   4       5589.01       5527.89       156.68 o                         
  -1  -3   4       7004.20       6706.00       100.75 o                         
   0  -3   4       1507.95       1648.24        59.09 o                         
   1  -3   4       3291.49       2871.47        57.55 o                         
   2  -3   4       3920.71       3858.76        66.88 o                         
   3  -3   4        270.62        341.15         7.72 o                         
   4  -3   4         69.45         25.69         4.94 o                         
   5  -3   4       1339.67       1702.59        26.97 o                         
   6  -3   4       4006.90       4028.16        58.72 o                         
   7  -3   4       2471.96       2356.55        36.87 o                         
   8  -3   4       7423.90       7203.10       102.97 o                         
   9  -3   4       5138.21       5177.67        75.59 o                         
  10  -3   4       1677.31       1610.74        28.46 o                         
  11  -3   4       2452.31       2336.24        38.66 o                         
  12  -3   4       1221.29       1261.31        23.15 o                         
  13  -3   4        145.80        152.72         9.95 o                         
  14  -3   4        172.44        190.04        12.67 o                         
  15  -3   4         22.06         22.90        13.37 o                         
 -16  -2   4         15.35         10.72        14.98 o                         
 -15  -2   4         81.42         73.68        10.83 o                         
 -14  -2   4         30.89         24.56        10.13 o                         
 -13  -2   4       1882.01       1934.65        51.48 o                         
 -12  -2   4       1543.23       1449.04        34.20 o                         
 -11  -2   4       6287.17       6321.14        83.02 o                         
 -10  -2   4        679.64        713.79        14.57 o                         
  -9  -2   4        296.53        304.11         8.23 o                         
  -8  -2   4         74.90         55.59         4.30 o                         
  -7  -2   4       5137.62       5518.08        71.94 o                         
  -6  -2   4       4872.94       4446.81        58.36 o                         
  -5  -2   4       2049.70       1816.79        27.72 o                         
  -4  -2   4       1577.17       1486.10        21.04 o                         
  -3  -2   4       5740.26       5444.03        70.04 o                         
  -2  -2   4       3501.57       3362.35        40.90 o                         
  -1  -2   4       2598.68       2778.99        81.34 o                         
   0  -2   4        631.99        672.62        18.93 o                         
   1  -2   4         12.05         22.14         2.85 o                         
   2  -2   4         28.97         31.55         6.44 o                         
   3  -2   4      24828.56      25763.78       323.11 o                         
   4  -2   4       5400.86       5170.84        79.08 o                         
   5  -2   4       3573.67       4064.87        64.48 o                         
   6  -2   4       5812.97       6666.02        93.62 o                         
   7  -2   4        467.20        453.04        12.62 o                         
   8  -2   4       1325.62       1367.13        23.54 o                         
   9  -2   4       1318.37       1317.63        23.53 o                         
  10  -2   4        143.50        176.94         9.22 o                         
  11  -2   4         31.61         43.51         7.31 o                         
  12  -2   4        175.56        163.53         9.06 o                         
  13  -2   4        797.13        850.54        21.28 o                         
  14  -2   4       1501.21       1557.25        30.26 o                         
  15  -2   4        189.01        171.93        15.16 o                         
 -16  -1   4          1.02         12.93        21.40 o                         
 -15  -1   4          1.87          2.66        10.65 o                         
 -14  -1   4        915.24        844.34        21.16 o                         
 -13  -1   4        604.92        628.24        14.37 o                         
 -12  -1   4        284.19        283.73         9.01 o                         
 -11  -1   4         69.94         52.93         5.96 o                         
 -10  -1   4       1861.74       1878.79        28.94 o                         
  -9  -1   4       1505.21       1625.88        25.04 o                         
  -8  -1   4       2707.24       2794.70        39.13 o                         
  -7  -1   4       1855.05       1419.18        21.28 o                         
  -6  -1   4       6179.21       6157.46        79.83 o                         
  -5  -1   4       8658.37       9353.02       111.90 o                         
  -4  -1   4       7680.61       8474.06       128.27 o                         
  -3  -1   4      30318.04      33208.87       447.28 o                         
  -2  -1   4      61618.49      63404.74       936.54 o                         
  -1  -1   4         35.08         44.88         3.77 o                         
   0  -1   4       1250.63       1484.43        37.79 o                         
   1  -1   4      17710.89      18228.84       271.41 o                         
   2  -1   4       9911.99      11828.74       178.48 o                         
   3  -1   4      18179.13      18840.46       255.18 o                         
   4  -1   4       2415.06       2410.60        49.69 o                         
   5  -1   4      18100.02      18413.78       251.21 o                         
   6  -1   4       2760.36       2817.29        41.54 o                         
   7  -1   4        137.53        168.93         6.98 o                         
   8  -1   4       1833.63       1891.87        30.02 o                         
   9  -1   4       2563.76       2374.41        34.55 o                         
  10  -1   4        103.52        113.28         7.34 o                         
  11  -1   4         12.19         10.97         7.84 o                         
  12  -1   4          0.15         -8.89         8.89 o                         
  13  -1   4        443.75        460.37        17.15 o                         
  14  -1   4        246.40        257.72        12.25 o                         
  15  -1   4          9.21         13.78        11.09 o                         
 -15   0   4         93.26        109.42        15.22 o                         
 -14   0   4        940.46       1026.25        21.40 o                         
 -13   0   4       3133.76       3308.27        51.55 o                         
 -12   0   4       4757.71       4688.95        69.36 o                         
 -11   0   4       1392.00       1353.71        29.86 o                         
 -10   0   4        735.79        720.10        15.33 o                         
  -9   0   4        164.87        148.52         7.16 o                         
  -8   0   4        208.91        225.27         7.41 o                         
  -7   0   4       5262.61       5696.22        80.30 o                         
  -6   0   4       3716.52       3855.17        55.19 o                         
  -5   0   4        766.72        717.65        12.58 o                         
  -4   0   4      13226.21      13801.06       188.68 o                         
  -3   0   4      35942.24      37048.96       500.36 o                         
  -2   0   4     115728.65     122750.93      2024.85 o                         
  -1   0   4      25556.39      27638.64       439.88 o                         
   0   0   4       1172.53       1295.33        30.85 o                         
   1   0   4      10808.37      12068.33       200.83 o                         
   2   0   4       8860.91       8079.20       208.31 o                         
   3   0   4      22407.34      21189.24       350.85 o                         
   4   0   4      12579.70      13846.22       188.43 o                         
   5   0   4       1977.45       2458.31        33.66 o                         
   6   0   4       8068.23       9140.02       160.96 o                         
   7   0   4       5672.46       5935.46        77.81 o                         
   8   0   4         65.87         73.70         6.60 o                         
   9   0   4       2161.37       2185.22        34.73 o                         
  10   0   4         41.14         39.09         7.90 o                         
  11   0   4       1090.50       1138.19        21.95 o                         
  12   0   4        319.81        341.21        11.84 o                         
  13   0   4          5.69         -2.55         8.25 o                         
  14   0   4        147.57        130.38        10.05 o                         
  15   0   4          9.05          5.91        12.52 o                         
  16   0   4         24.41         34.67        15.16 o                         
 -15   1   4        475.80        512.30        24.97 o                         
 -14   1   4       1244.33       1249.67        23.86 o                         
 -13   1   4        541.81        577.28        15.48 o                         
 -12   1   4          1.18          6.76         7.69 o                         
 -11   1   4       2539.37       2538.85        49.95 o                         
 -10   1   4       3898.20       3752.06        69.60 o                         
  -9   1   4       1059.28       1166.37        19.61 o                         
  -8   1   4         97.71         62.35         5.46 o                         
  -7   1   4       2492.35       2653.04        40.26 o                         
  -6   1   4         92.52         51.24         5.70 o                         
  -5   1   4      22989.40      22087.86       329.44 o                         
  -4   1   4      13898.59      12942.43       194.45 o                         
  -3   1   4        577.53        840.23        15.63 o                         
  -2   1   4      38992.34      43596.66       723.34 o                         
  -1   1   4         64.83        121.47         5.18 o                         
   0   1   4        109.75        120.40         3.97 o                         
   1   1   4        320.08        291.41         9.64 o                         
   2   1   4         23.55         48.80         3.87 o                         
   3   1   4        309.12        295.94        13.16 o                         
   4   1   4        258.85        233.29         8.25 o                         
   5   1   4      16641.73      15923.29       217.77 o                         
   6   1   4      24365.37      25229.25       366.01 o                         
   7   1   4       2515.90       2470.43        37.20 o                         
   8   1   4       4598.14       4698.45        62.70 o                         
   9   1   4       4759.24       4757.56        63.46 o                         
  10   1   4         31.29         55.83         6.97 o                         
  11   1   4       2949.61       2865.00        61.28 o                         
  12   1   4        350.70        356.97        12.53 o                         
  13   1   4        532.57        499.85        14.86 o                         
  14   1   4         10.70          0.08         8.61 o                         
  15   1   4        135.89        117.43        15.61 o                         
  16   1   4        129.63        152.60        13.97 o                         
 -15   2   4        381.46        427.02        27.05 o                         
 -14   2   4        831.86        853.33        23.51 o                         
 -13   2   4        729.35        753.77        17.70 o                         
 -12   2   4         96.07         87.88         8.65 o                         
 -11   2   4        676.38        708.30        14.60 o                         
 -10   2   4        496.52        407.54        10.82 o                         
  -9   2   4        177.18        129.30         7.72 o                         
  -8   2   4        271.98        258.35         8.70 o                         
  -7   2   4       1406.88       1406.18        24.76 o                         
  -6   2   4        385.50        331.21        10.38 o                         
  -5   2   4       1055.35        998.80        19.72 o                         
  -4   2   4        300.71        299.73         8.91 o                         
  -3   2   4      17420.31      18805.71       281.59 o                         
  -2   2   4      10772.30      10792.45       162.55 o                         
  -1   2   4        412.88        486.74        10.07 o                         
   0   2   4       2735.87       3261.90        67.48 o                         
   1   2   4       3157.21       3066.14        47.53 o                         
   2   2   4        291.37        264.27         5.99 o                         
   3   2   4        775.97        915.49        15.34 o                         
   4   2   4        168.90        136.70         5.52 o                         
   5   2   4         92.23         49.09         4.25 o                         
   6   2   4         35.63        109.61         4.38 o                         
   7   2   4       2820.68       2984.21        54.85 o                         
   8   2   4       1450.49       1417.05        23.17 o                         
   9   2   4         22.54         36.67         5.55 o                         
  10   2   4       1536.62       1662.23        28.02 o                         
  11   2   4        361.81        324.87        10.25 o                         
  12   2   4        305.71        325.74        11.17 o                         
  13   2   4        190.24        149.01         8.58 o                         
  14   2   4        229.08        231.87        14.21 o                         
  15   2   4        296.91        294.47        19.43 o                         
  16   2   4         25.18         23.32        12.06 o                         
 -14   3   4         46.70        121.39        21.20 o                         
 -13   3   4        967.40        996.19        19.76 o                         
 -12   3   4       3627.98       3754.41        51.70 o                         
 -11   3   4        828.05        815.62        17.85 o                         
 -10   3   4        283.23        290.53        10.55 o                         
  -9   3   4          0.12         -3.94         7.17 o                         
  -8   3   4        279.37        275.62        10.78 o                         
  -7   3   4       1344.94       1445.12        30.73 o                         
  -6   3   4         82.60         83.51         7.74 o                         
  -5   3   4       4871.75       4954.27        87.56 o                         
  -4   3   4       8275.21       7901.64       135.61 o                         
  -3   3   4        389.96        566.90        12.00 o                         
  -2   3   4      24266.51      24625.79       334.86 o                         
  -1   3   4       3855.69       3464.30        49.95 o                         
   0   3   4       7476.61       7907.77       133.86 o                         
   1   3   4       8845.73       8559.28       144.20 o                         
   2   3   4       1018.59        860.45        17.14 o                         
   3   3   4      12922.89      11829.60       192.89 o                         
   4   3   4       6394.23       5941.19        89.80 o                         
   5   3   4        390.25        329.31        12.82 o                         
   6   3   4       6774.57       6699.62        93.61 o                         
   7   3   4       2902.29       3020.72        38.53 o                         
   8   3   4         90.20         59.28         6.84 o                         
   9   3   4       2406.78       2368.35        40.07 o                         
  10   3   4         90.35         79.86         6.48 o                         
  11   3   4       1772.79       1642.34        25.34 o                         
  12   3   4        896.80        826.25        33.61 o                         
  13   3   4         14.25         40.52        12.48 o                         
  14   3   4        840.54        964.80        37.43 o                         
  15   3   4         76.11         86.64        11.76 o                         
  16   3   4        440.90        523.96        19.41 o                         
 -14   4   4         38.05         49.66        14.84 o                         
 -13   4   4       1296.05       1299.75        25.57 o                         
 -12   4   4       1087.99       1119.99        24.10 o                         
 -11   4   4         24.47         14.20         9.17 o                         
 -10   4   4        365.85        351.04        13.76 o                         
  -9   4   4        136.97        121.15        10.92 o                         
  -8   4   4         62.87        129.76        13.87 o                         
  -7   4   4        387.13        413.68        17.16 o                         
  -6   4   4        766.45        751.54        25.09 o                         
  -5   4   4        998.62        882.07        21.71 o                         
  -4   4   4        248.28        113.37         8.94 o                         
  -3   4   4       9179.17       9586.91       146.47 o                         
  -2   4   4      24750.26      26343.76       358.22 o                         
  -1   4   4        113.28         78.75         5.58 o                         
   0   4   4        679.62        717.60        16.06 o                         
   1   4   4       3355.76       3628.69        63.61 o                         
   2   4   4       1410.72       1530.26        28.52 o                         
   3   4   4      14761.50      14141.32       211.07 o                         
   4   4   4        846.31       1192.65        22.83 o                         
   5   4   4       7799.81       8964.79       151.81 o                         
   6   4   4       5568.81       5495.32       115.33 o                         
   7   4   4          4.21          0.48         3.18 o                         
   8   4   4        186.24        238.32         5.61 o                         
   9   4   4       1230.94       1351.47        19.12 o                         
  10   4   4        320.79        380.67        11.57 o                         
  11   4   4       1672.51       1599.78        30.44 o                         
  12   4   4       2478.91       2445.36        54.04 o                         
  13   4   4        412.50        411.55        14.21 o                         
  14   4   4       1000.01       1001.65        30.66 o                         
  15   4   4        131.94        213.30        34.05 o                         
  16   4   4       1150.62       1181.62        84.86 o                         
  17   4   4          5.03         51.24        20.43 o                         
 -14   5   4         67.71         28.20        25.25 o                         
 -13   5   4         15.74          5.74        10.89 o                         
 -12   5   4          1.81         -3.14        10.99 o                         
 -11   5   4        348.67        388.53        24.68 o                         
 -10   5   4          6.76        -11.38        11.38 o                         
  -9   5   4        338.65        369.33        18.04 o                         
  -8   5   4        802.69        819.44        26.30 o                         
  -7   5   4       3560.63       3816.20        72.09 o                         
  -6   5   4        972.86        977.29        24.65 o                         
  -5   5   4        994.38        894.64        22.78 o                         
  -4   5   4       6060.74       6394.55       112.47 o                         
  -3   5   4       2613.25       2398.55        46.00 o                         
  -2   5   4       7912.56       8192.59       125.54 o                         
  -1   5   4         73.89        127.74         9.17 o                         
   0   5   4       1636.07       1727.74        54.19 o                         
   1   5   4         38.43         51.28         4.75 o                         
   2   5   4       1925.91       1771.17        32.97 o                         
   3   5   4       1361.74       1519.22        28.48 o                         
   4   5   4        765.40        785.46        17.62 o                         
   5   5   4        223.43        253.00         9.43 o                         
   6   5   4       2410.28       1780.58        33.79 o                         
   7   5   4      13321.89      13271.98       217.45 o                         
   8   5   4        204.98        221.62        10.65 o                         
   9   5   4       4960.80       4926.07        65.66 o                         
  10   5   4        168.94        137.23         5.59 o                         
  11   5   4       2121.56       2026.33        59.35 o                         
  12   5   4        639.31        577.32        31.72 o                         
  13   5   4        852.83        824.32        32.79 o                         
  14   5   4       1622.75       1577.57        38.02 o                         
  15   5   4          8.71          5.03        10.36 o                         
  16   5   4         36.33         21.93        15.47 o                         
  17   5   4        416.43        479.12        67.29 o                         
 -13   6   4          0.75          7.38        11.69 o                         
 -12   6   4          9.62         10.71        11.84 o                         
 -11   6   4         26.48          6.89        11.80 o                         
 -10   6   4       1044.83        921.67        35.85 o                         
  -9   6   4        534.51        452.61        19.16 o                         
  -8   6   4       2314.72       2319.75        49.03 o                         
  -7   6   4       5087.77       5338.38        97.83 o                         
  -6   6   4        221.02        367.02        40.06 o                         
  -5   6   4      10362.35      10199.60       172.97 o                         
  -4   6   4       9190.01       8965.13       152.01 o                         
  -3   6   4         97.96         94.90         9.55 o                         
  -2   6   4      11756.87      11560.46       175.57 o                         
  -1   6   4       7933.68       8734.25       172.97 o                         
   0   6   4       2811.01       3130.65        60.51 o                         
   1   6   4      11044.16      11396.59       172.61 o                         
   2   6   4       1753.88       2190.40        40.45 o                         
   3   6   4       2128.56       2184.07        39.99 o                         
   4   6   4          9.09         15.32         2.91 o                         
   5   6   4       4047.94       4059.52        58.18 o                         
   6   6   4       9368.59       9120.41       154.45 o                         
   7   6   4       3350.95       3310.76        53.47 o                         
   8   6   4       7501.30       7372.84       142.99 o                         
   9   6   4      12849.53      12639.83       214.76 o                         
  10   6   4         85.16         82.65         7.29 o                         
  11   6   4       2249.23       2382.33        45.70 o                         
  12   6   4        803.12        763.30        17.01 o                         
  13   6   4        337.69        354.44        11.47 o                         
  14   6   4        780.50        708.51        29.99 o                         
  15   6   4        257.79        242.16        14.68 o                         
  16   6   4         27.79         21.58        12.53 o                         
  17   6   4         47.42         45.95        27.13 o                         
 -12   7   4          0.12         -3.22        10.99 o                         
 -11   7   4        206.02        214.14        12.67 o                         
 -10   7   4        400.44        379.03        16.23 o                         
  -9   7   4        315.55        301.35        14.63 o                         
  -8   7   4        931.19        905.86        22.14 o                         
  -7   7   4        335.20        338.60        13.91 o                         
  -6   7   4         82.31         73.48         9.76 o                         
  -5   7   4       5122.11       4917.16        81.74 o                         
  -4   7   4        178.62        180.99        11.10 o                         
  -3   7   4       3835.25       3499.28        65.79 o                         
  -2   7   4       3079.07       2815.05        44.11 o                         
  -1   7   4        860.94        970.56        38.99 o                         
   0   7   4       9610.68       9266.10       221.28 o                         
   1   7   4         29.10         38.80         5.94 o                         
   2   7   4        748.77        799.41        18.03 o                         
   3   7   4        361.00        571.54        13.77 o                         
   4   7   4       1518.64       1282.22        19.15 o                         
   5   7   4       3517.71       3592.76        47.41 o                         
   6   7   4       6396.10       6877.08       105.89 o                         
   7   7   4       4188.22       4357.08        69.69 o                         
   8   7   4       6379.08       6306.67        97.74 o                         
   9   7   4       1069.15       1044.54        30.04 o                         
  10   7   4       5897.12       5517.03       107.20 o                         
  11   7   4       2582.30       2467.80        43.54 o                         
  12   7   4         30.35         19.41         8.62 o                         
  13   7   4        360.32        320.48        14.91 o                         
  14   7   4        171.15        180.07         9.50 o                         
  15   7   4        498.12        535.49        15.82 o                         
  16   7   4        166.15        180.84        17.71 o                         
  17   7   4          3.88        -11.37        14.71 o                         
 -12   8   4        571.04        542.87        33.78 o                         
 -11   8   4        215.71        190.02        15.70 o                         
 -10   8   4        371.49        362.00        16.57 o                         
  -9   8   4       1721.32       1584.93        32.68 o                         
  -8   8   4         61.18         35.64        11.46 o                         
  -7   8   4        717.16        706.18        19.56 o                         
  -6   8   4          0.01         -8.35        10.11 o                         
  -5   8   4        683.54        662.66        17.54 o                         
  -4   8   4        104.86        129.17        11.10 o                         
  -3   8   4          9.71          9.14         8.82 o                         
  -2   8   4       2309.64       2456.66        49.63 o                         
  -1   8   4       7529.63       7885.91       137.60 o                         
   0   8   4       1188.57       1167.36        24.08 o                         
   1   8   4      10025.21      10230.56       175.52 o                         
   2   8   4       1004.15        930.05        26.64 o                         
   3   8   4       6653.99       6667.55       137.13 o                         
   4   8   4       4471.02       4463.37        59.33 o                         
   5   8   4         22.57         19.92         4.33 o                         
   6   8   4      10915.01      10479.22       159.79 o                         
   7   8   4       3332.95       3221.57        48.43 o                         
   8   8   4       1622.85       1562.80        28.74 o                         
   9   8   4       2260.12       2266.83        39.38 o                         
  10   8   4       2639.94       2489.01        75.16 o                         
  11   8   4        120.60        127.98         7.40 o                         
  12   8   4        304.01        298.50        12.43 o                         
  13   8   4        235.36        230.54        11.63 o                         
  14   8   4       1133.43       1147.93        25.84 o                         
  15   8   4        460.65        548.65        20.53 o                         
  16   8   4        252.36        285.44        19.04 o                         
 -11   9   4         13.53          2.68        14.12 o                         
 -10   9   4       1448.01       1467.04        32.13 o                         
  -9   9   4       1036.91       1117.37        26.89 o                         
  -8   9   4        504.44        535.84        18.53 o                         
  -7   9   4       1195.16       1140.54        30.42 o                         
  -6   9   4          0.72         11.13        12.70 o                         
  -5   9   4        182.43        208.86        14.20 o                         
  -4   9   4         56.66         89.91        11.44 o                         
  -3   9   4        256.31        245.58        12.40 o                         
  -2   9   4       1417.97       1311.18        41.14 o                         
  -1   9   4         24.13         13.26        10.48 o                         
   0   9   4      10683.97      10336.52       159.22 o                         
   1   9   4      26236.17      25728.69       387.41 o                         
   2   9   4        134.85        172.67        12.62 o                         
   3   9   4       6846.89       6783.36       116.77 o                         
   4   9   4        912.66        923.44        15.78 o                         
   5   9   4      12096.28      12142.71       155.94 o                         
   6   9   4      11036.31      10591.65       133.93 o                         
   7   9   4       1412.80       1343.69        28.58 o                         
   8   9   4        411.39        423.10        11.38 o                         
   9   9   4       4203.15       4071.57        69.42 o                         
  10   9   4       4457.69       4233.90        68.58 o                         
  11   9   4       3607.11       3637.98        86.93 o                         
  12   9   4        954.17        910.57        18.37 o                         
  13   9   4          1.65         -8.61         8.91 o                         
  14   9   4         26.10         22.43         9.57 o                         
  15   9   4        441.69        523.40        17.52 o                         
  16   9   4       1864.27       1994.48        50.60 o                         
 -10  10   4        190.14        189.33        17.33 o                         
  -9  10   4         32.52         55.95        12.95 o                         
  -8  10   4        518.71        506.30        20.08 o                         
  -7  10   4         46.01         31.88        12.50 o                         
  -6  10   4        150.13        156.28        14.64 o                         
  -5  10   4       1063.13       1053.31        29.11 o                         
  -4  10   4       3165.90       3153.24        56.60 o                         
  -3  10   4       1152.78       1110.31        26.12 o                         
  -2  10   4        181.66        126.39        13.22 o                         
  -1  10   4        174.39        159.04        15.11 o                         
   0  10   4       7115.93       6841.45       108.70 o                         
   1  10   4       6662.91       6612.71        96.38 o                         
   2  10   4       1488.10       1405.50        30.22 o                         
   3  10   4       5546.83       5360.98       112.17 o                         
   4  10   4        159.28        120.07         7.45 o                         
   5  10   4        256.09        225.90         8.60 o                         
   6  10   4       1860.95       1687.23        27.10 o                         
   7  10   4      11099.35      10761.31       152.92 o                         
   8  10   4       2253.97       2183.11        36.69 o                         
   9  10   4        102.01        137.10        13.99 o                         
  10  10   4        580.55        564.00        23.40 o                         
  11  10   4       1777.10       1813.48        45.84 o                         
  12  10   4       1909.79       2023.06        39.76 o                         
  13  10   4          6.99          1.51         9.27 o                         
  14  10   4        348.40        353.17        14.16 o                         
  15  10   4          6.72         -5.52        10.03 o                         
  16  10   4         49.26         42.82        19.95 o                         
  -9  11   4        413.67        396.57        23.75 o                         
  -8  11   4         26.59         44.19        14.92 o                         
  -7  11   4        703.34        706.00        25.42 o                         
  -6  11   4        225.96        220.54        16.91 o                         
  -5  11   4       1784.89       1819.78        38.45 o                         
  -4  11   4       2943.17       2967.54        54.80 o                         
  -3  11   4        625.41        668.80        20.82 o                         
  -2  11   4       9304.85       8882.73       185.99 o                         
  -1  11   4       2099.61       2094.04        53.77 o                         
   0  11   4        811.36        810.71        17.12 o                         
   1  11   4        574.41        535.67        13.95 o                         
   2  11   4       2356.84       2383.23        45.20 o                         
   3  11   4       1783.92       1752.31        35.48 o                         
   4  11   4        796.24        783.15        18.88 o                         
   5  11   4       2280.26       2262.52        38.75 o                         
   6  11   4        644.53        673.17        14.25 o                         
   7  11   4       3870.32       3822.81        62.17 o                         
   8  11   4       1658.28       1870.71        35.82 o                         
   9  11   4       5383.82       5450.31       114.07 o                         
  10  11   4          3.82         23.84        15.37 o                         
  11  11   4       1018.98       1005.92        24.21 o                         
  12  11   4          0.60         26.89         5.88 o                         
  13  11   4       1369.79       1373.30        28.70 o                         
  14  11   4       1702.73       1613.72        59.93 o                         
  15  11   4        311.19        298.40        22.18 o                         
  16  11   4         22.38         25.07        18.89 o                         
  -8  12   4        146.62        156.24        36.13 o                         
  -7  12   4       1051.30       1037.64        25.49 o                         
  -6  12   4        161.83        151.97        13.43 o                         
  -5  12   4       1138.13       1107.28        25.85 o                         
  -4  12   4        258.44        260.76        14.67 o                         
  -3  12   4       1104.40       1148.02        25.50 o                         
  -2  12   4       2514.50       2609.04        54.93 o                         
  -1  12   4        130.84        142.47        14.69 o                         
   0  12   4       5941.30       5954.14        88.69 o                         
   1  12   4        205.48        207.96        10.19 o                         
   2  12   4          0.72         -7.37         7.37 o                         
   3  12   4        229.56        248.12        10.70 o                         
   4  12   4       1863.65       1963.17        35.48 o                         
   5  12   4        489.84        478.48        12.64 o                         
   6  12   4         42.80         55.72         7.55 o                         
   7  12   4        393.12        404.66        18.24 o                         
   8  12   4       5486.39       5365.20        76.76 o                         
   9  12   4       3658.51       3706.61        63.11 o                         
  10  12   4        337.18        344.43        13.84 o                         
  11  12   4       1263.17       1279.94        31.03 o                         
  12  12   4         11.10         18.57         8.53 o                         
  13  12   4       1500.96       1504.65        78.36 o                         
  14  12   4        173.97        201.50        15.32 o                         
  15  12   4        105.85        156.65        20.52 o                         
  -7  13   4        380.49        390.99        26.43 o                         
  -6  13   4        101.42        102.41        14.38 o                         
  -5  13   4        289.68        270.63        14.79 o                         
  -4  13   4        194.87        205.15        15.70 o                         
  -3  13   4         14.98          6.10        11.65 o                         
  -2  13   4        212.35        176.89        16.40 o                         
  -1  13   4       2331.01       2246.19        52.45 o                         
   0  13   4       2270.63       2270.98        39.91 o                         
   1  13   4          1.79          1.81        10.06 o                         
   2  13   4          9.20         -1.56         8.23 o                         
   3  13   4       1066.65       1020.39        21.45 o                         
   4  13   4       3675.18       3778.11        67.18 o                         
   5  13   4         44.04         44.42         8.74 o                         
   6  13   4       1986.43       1904.98        39.66 o                         
   7  13   4        589.01        546.56        17.25 o                         
   8  13   4         13.49         -0.73         6.43 o                         
   9  13   4         56.17         55.71        10.87 o                         
  10  13   4        936.60        862.69        21.68 o                         
  11  13   4        478.15        516.43        26.81 o                         
  12  13   4        250.84        228.22        13.67 o                         
  13  13   4         69.74        118.79        15.32 o                         
  14  13   4        698.73        705.26        28.19 o                         
  15  13   4        505.52        536.29        68.30 o                         
  -5  14   4        639.82        696.93        32.33 o                         
  -4  14   4        728.34        672.21        22.34 o                         
  -3  14   4        305.21        300.83        14.81 o                         
  -2  14   4        303.08        270.45        18.03 o                         
  -1  14   4        662.38        648.50        21.20 o                         
   0  14   4       1574.22       1606.21        36.44 o                         
   1  14   4       3541.56       3392.24        59.73 o                         
   2  14   4         24.63         13.04        10.42 o                         
   3  14   4       1367.38       1347.33        24.10 o                         
   4  14   4        672.14        667.71        16.24 o                         
   5  14   4       3664.44       3981.62        64.79 o                         
   6  14   4       5357.09       5797.89       104.21 o                         
   7  14   4        730.86        802.68        27.73 o                         
   8  14   4        330.12        265.49        18.30 o                         
   9  14   4          6.70         16.16        12.85 o                         
  10  14   4        126.03        128.81        12.00 o                         
  11  14   4         17.15          9.08         9.76 o                         
  12  14   4         28.54         37.37        14.74 o                         
  13  14   4        130.09        138.51        13.52 o                         
  14  14   4         67.40         93.85        21.36 o                         
  -4  15   4        396.64        427.04        31.74 o                         
  -3  15   4        582.63        569.08        24.04 o                         
  -2  15   4        166.47        182.69        16.94 o                         
  -1  15   4        463.47        460.91        18.50 o                         
   0  15   4       1675.56       1734.08        33.97 o                         
   1  15   4       1472.00       1456.55        35.53 o                         
   2  15   4         30.30         24.42        10.86 o                         
   3  15   4        408.31        387.14        14.04 o                         
   4  15   4         49.41         39.43         7.56 o                         
   5  15   4       1680.61       1736.81        29.65 o                         
   6  15   4        954.09       1010.53        26.58 o                         
   7  15   4        655.04        681.19        39.24 o                         
   8  15   4       1682.10       1634.27        35.45 o                         
   9  15   4        314.44        305.25        16.30 o                         
  10  15   4        101.46         89.46        12.23 o                         
  11  15   4        382.44        379.67        16.81 o                         
  12  15   4        517.42        490.77        40.83 o                         
  13  15   4         68.16         64.60        27.40 o                         
  -2  16   4       1073.25       1142.49        45.92 o                         
  -1  16   4        559.75        532.94        27.35 o                         
   0  16   4        151.19        122.97        18.24 o                         
   1  16   4         33.89         12.86        13.34 o                         
   2  16   4        111.17        101.34        13.89 o                         
   3  16   4        860.33        864.38        24.07 o                         
   4  16   4        501.24        526.09        21.07 o                         
   5  16   4        104.85         66.94        11.42 o                         
   6  16   4        311.28        292.52        24.08 o                         
   7  16   4        464.05        428.66        26.86 o                         
   8  16   4         25.51         16.64        15.89 o                         
   9  16   4        361.28        379.74        18.22 o                         
  10  16   4        277.01        224.78        17.20 o                         
  11  16   4        306.68        335.96        44.05 o                         
   1  17   4         76.41         50.70        17.35 o                         
   2  17   4        427.58        391.70        23.30 o                         
   3  17   4        245.63        268.60        20.76 o                         
   4  17   4         10.14          5.23        12.68 o                         
   5  17   4         81.81         87.79        18.40 o                         
   6  17   4          4.31          8.46        26.19 o                         
   7  17   4         11.32         22.51        19.21 o                         
   8  17   4       1311.84       1327.30        47.29 o                         
   9  17   4        763.40        797.08        34.06 o                         
  -9 -16   5        150.75        161.98        22.48 o                         
  -8 -16   5          0.16         -2.82        14.46 o                         
  -7 -16   5         43.04         52.46        11.65 o                         
  -6 -16   5         19.11         19.53        11.48 o                         
  -5 -16   5        258.86        280.95        15.86 o                         
  -4 -16   5        640.68        569.71        28.94 o                         
  -3 -16   5        110.76        108.41        12.60 o                         
  -2 -16   5          8.72         19.68        24.39 o                         
  -1 -16   5        149.79        164.75        17.97 o                         
   0 -16   5         11.15         38.95        23.77 o                         
 -11 -15   5        125.15        111.28        20.13 o                         
 -10 -15   5          5.32          2.44        12.15 o                         
  -9 -15   5         16.42         13.18         7.91 o                         
  -8 -15   5        551.94        508.83        21.46 o                         
  -7 -15   5        495.82        521.42        19.70 o                         
  -6 -15   5          3.29         31.07        11.24 o                         
  -5 -15   5        390.69        387.94        16.38 o                         
  -4 -15   5        312.82        302.70        14.89 o                         
  -3 -15   5        489.50        520.61        19.81 o                         
  -2 -15   5       1160.84       1175.22        28.08 o                         
  -1 -15   5       1097.65       1106.24        25.69 o                         
   0 -15   5         36.82         45.47        10.44 o                         
   1 -15   5          8.20          7.92        13.39 o                         
   2 -15   5          1.38         19.77        16.59 o                         
 -12 -14   5        110.78         86.31        15.11 o                         
 -11 -14   5         45.89         23.47         8.43 o                         
 -10 -14   5        257.97        231.84        12.38 o                         
  -9 -14   5        196.69        204.46        10.67 o                         
  -8 -14   5         19.79         18.18         9.78 o                         
  -7 -14   5         22.86         16.83         9.84 o                         
  -6 -14   5         37.02         58.84        12.42 o                         
  -5 -14   5          9.10         40.62        11.27 o                         
  -4 -14   5          6.57          5.44         6.29 o                         
  -3 -14   5         14.23          7.49         7.13 o                         
  -2 -14   5          4.13          5.53         8.77 o                         
  -1 -14   5          4.51          9.62         9.35 o                         
   0 -14   5        629.29        665.76        29.12 o                         
   1 -14   5        535.92        552.64        30.74 o                         
   2 -14   5        204.38        221.18        16.71 o                         
   3 -14   5        460.71        458.20        19.87 o                         
   4 -14   5        129.94        141.46        22.41 o                         
 -13 -13   5        627.67        572.79        27.25 o                         
 -12 -13   5        569.53        535.70        17.02 o                         
 -11 -13   5        182.77        175.46         9.39 o                         
 -10 -13   5        735.55        783.28        32.49 o                         
  -9 -13   5       2165.67       2117.36        70.82 o                         
  -8 -13   5       1261.83       1195.11        25.74 o                         
  -7 -13   5         62.15         44.06         9.69 o                         
  -6 -13   5          2.11         -0.54         9.61 o                         
  -5 -13   5        173.31        179.60        11.04 o                         
  -4 -13   5       2080.67       2105.41        44.22 o                         
  -3 -13   5       2189.16       2198.13        53.73 o                         
  -2 -13   5       2979.69       3002.10        75.82 o                         
  -1 -13   5        347.32        343.76        13.38 o                         
   0 -13   5        221.79        213.77        11.81 o                         
   1 -13   5        191.70        281.59        27.50 o                         
   2 -13   5         10.06          6.13        13.22 o                         
   3 -13   5        399.65        369.95        22.60 o                         
   4 -13   5         38.19         48.02        12.66 o                         
   5 -13   5        222.94        239.34        19.17 o                         
   6 -13   5        607.08        678.17        39.09 o                         
 -14 -12   5         43.72         53.04        14.55 o                         
 -13 -12   5         16.55          8.57        12.46 o                         
 -12 -12   5          1.20          5.82         7.12 o                         
 -11 -12   5       1174.44       1247.05        33.42 o                         
 -10 -12   5       3880.65       4005.42       113.84 o                         
  -9 -12   5       4634.01       4554.35        90.47 o                         
  -8 -12   5          7.75         20.76         7.92 o                         
  -7 -12   5        564.92        542.28        15.77 o                         
  -6 -12   5         23.37         14.60         8.81 o                         
  -5 -12   5         15.56          8.10         9.04 o                         
  -4 -12   5        553.22        570.33        13.18 o                         
  -3 -12   5        554.17        556.06        13.36 o                         
  -2 -12   5        134.63        109.55         9.10 o                         
  -1 -12   5       2274.58       2301.58        50.01 o                         
   0 -12   5       4305.02       4413.23        72.26 o                         
   1 -12   5       1785.77       1731.77        34.54 o                         
   2 -12   5        331.55        518.08        54.27 o                         
   3 -12   5         97.18        102.72        16.31 o                         
   4 -12   5        845.39        828.97        25.30 o                         
   5 -12   5        649.89        664.02        17.24 o                         
   6 -12   5        491.26        489.60        22.51 o                         
   7 -12   5        327.66        371.85        53.96 o                         
 -15 -11   5         45.52         34.80        14.27 o                         
 -14 -11   5         28.12         11.44        12.88 o                         
 -13 -11   5          0.27          2.54         7.98 o                         
 -12 -11   5         30.78         23.45         7.67 o                         
 -11 -11   5        170.84        145.69         8.79 o                         
 -10 -11   5         13.86          5.47         7.47 o                         
  -9 -11   5        211.73        176.08        10.56 o                         
  -8 -11   5       1239.63       1286.48        27.78 o                         
  -7 -11   5        267.43        230.85        10.66 o                         
  -6 -11   5       1037.01        972.27        27.52 o                         
  -5 -11   5        940.53        946.98        18.03 o                         
  -4 -11   5         79.23         78.23         6.74 o                         
  -3 -11   5        308.41        393.83        10.58 o                         
  -2 -11   5       1037.15       1022.37        19.80 o                         
  -1 -11   5       1177.78       1218.89        24.50 o                         
   0 -11   5        159.46        184.66         9.94 o                         
   1 -11   5        464.85        484.90        15.59 o                         
   2 -11   5        331.74        367.26        28.67 o                         
   3 -11   5        163.80        183.48        11.60 o                         
   4 -11   5        304.69        338.05        29.86 o                         
   5 -11   5       1646.31       1621.05        33.88 o                         
   6 -11   5        812.36        834.61        24.08 o                         
   7 -11   5         39.77         33.52        14.08 o                         
   8 -11   5         21.51         14.92        12.28 o                         
 -15 -10   5          0.57         -2.21        13.10 o                         
 -14 -10   5        231.68        199.09        13.08 o                         
 -13 -10   5        209.85        205.02         9.15 o                         
 -12 -10   5        603.77        625.62        13.14 o                         
 -11 -10   5       2084.54       2252.04        56.86 o                         
 -10 -10   5        811.64        732.26        25.21 o                         
  -9 -10   5          3.44          0.55         7.07 o                         
  -8 -10   5       1132.22       1135.17        23.53 o                         
  -7 -10   5         32.62         39.66         5.76 o                         
  -6 -10   5        630.48        614.53        15.27 o                         
  -5 -10   5        700.15        687.59        14.06 o                         
  -4 -10   5        146.07        117.09         7.11 o                         
  -3 -10   5       1351.81       1488.92        25.10 o                         
  -2 -10   5       3838.52       3787.53        56.02 o                         
  -1 -10   5       7194.32       6876.60        97.82 o                         
   0 -10   5       2783.16       2679.91        45.66 o                         
   1 -10   5        138.27        137.28        14.46 o                         
   2 -10   5       2462.88       2559.98        83.79 o                         
   3 -10   5         51.92        336.36        35.19 o                         
   4 -10   5       2298.01       2601.53       132.21 o                         
   5 -10   5       2364.42       2368.47        36.59 o                         
   6 -10   5          9.03         25.08        10.74 o                         
   7 -10   5       1114.00       1126.83        28.02 o                         
   8 -10   5        386.29        356.96        14.72 o                         
   9 -10   5        150.00        188.83        16.44 o                         
  10 -10   5          4.67          5.15        13.11 o                         
 -15  -9   5        157.74        134.48        15.30 o                         
 -14  -9   5         39.73         42.26         9.61 o                         
 -13  -9   5         22.85         14.98         7.50 o                         
 -12  -9   5        219.12        188.89         6.83 o                         
 -11  -9   5         24.80         14.68         5.54 o                         
 -10  -9   5         46.83         51.78         5.62 o                         
  -9  -9   5       5142.84       5417.66        85.71 o                         
  -8  -9   5       6109.53       6053.05        85.08 o                         
  -7  -9   5        215.92        235.68         7.49 o                         
  -6  -9   5        585.61        502.49        10.90 o                         
  -5  -9   5       1056.18        957.43        17.30 o                         
  -4  -9   5       1786.62       1618.17        33.41 o                         
  -3  -9   5        457.42        408.22        11.17 o                         
  -2  -9   5          9.89         10.69         5.53 o                         
  -1  -9   5         11.15          7.72         6.04 o                         
   0  -9   5         41.58         57.27        11.03 o                         
   1  -9   5       2007.52       1884.00        46.10 o                         
   2  -9   5       5852.33       5974.81       126.96 o                         
   3  -9   5        350.92        387.13        13.16 o                         
   4  -9   5        718.19        636.69        18.75 o                         
   5  -9   5          4.24         17.37        10.90 o                         
   6  -9   5        771.94        799.96        23.40 o                         
   7  -9   5       1993.42       2030.76        39.29 o                         
   8  -9   5        358.98        350.51        14.10 o                         
   9  -9   5          1.56         -3.58        11.17 o                         
  10  -9   5         19.67        572.91       161.39 o                         
 -16  -8   5         37.29         -1.79        27.06 o                         
 -15  -8   5        133.94        141.70        13.78 o                         
 -14  -8   5        516.15        524.10        19.03 o                         
 -13  -8   5       2199.59       2056.95        51.23 o                         
 -12  -8   5       1132.84       1195.59        38.15 o                         
 -11  -8   5        160.56        200.79         7.41 o                         
 -10  -8   5        136.86        148.97         7.87 o                         
  -9  -8   5        790.65        765.31        13.92 o                         
  -8  -8   5          7.68          2.72         4.78 o                         
  -7  -8   5        961.60        871.53        22.55 o                         
  -6  -8   5        276.03        316.86         7.00 o                         
  -5  -8   5         14.15         24.96         5.21 o                         
  -4  -8   5       1918.24       1907.11        33.79 o                         
  -3  -8   5       8177.52       8144.16       123.79 o                         
  -2  -8   5      12676.85      13176.24       182.65 o                         
  -1  -8   5        654.84        628.52        13.12 o                         
   0  -8   5        384.46        423.42        15.70 o                         
   1  -8   5       2799.20       2591.48        49.08 o                         
   2  -8   5       5042.09       5099.67       144.65 o                         
   3  -8   5       1090.39       1089.92        20.62 o                         
   4  -8   5       1012.15       1025.86        22.13 o                         
   5  -8   5        673.80        664.41        19.63 o                         
   6  -8   5         55.67         35.47         9.94 o                         
   7  -8   5        239.85        206.52        11.72 o                         
   8  -8   5        376.18        362.30        13.59 o                         
   9  -8   5         16.52          8.14         9.77 o                         
  10  -8   5         29.93         30.95        11.39 o                         
  11  -8   5          8.07         11.90        13.53 o                         
 -16  -7   5         87.82         68.43        23.47 o                         
 -15  -7   5         66.02         56.77        13.42 o                         
 -14  -7   5        680.94        700.04        32.82 o                         
 -13  -7   5        288.17        280.47        11.90 o                         
 -12  -7   5        142.95        208.34         9.50 o                         
 -11  -7   5       3718.37       3761.79        81.19 o                         
 -10  -7   5       3696.84       3866.06        52.61 o                         
  -9  -7   5         50.40         35.99         5.22 o                         
  -8  -7   5        488.04        469.22         9.75 o                         
  -7  -7   5        946.46        936.71        18.16 o                         
  -6  -7   5        841.02        755.96        11.83 o                         
  -5  -7   5       2419.63       2413.10        29.16 o                         
  -4  -7   5      15403.26      16000.85       201.93 o                         
  -3  -7   5      15503.25      15913.19       238.11 o                         
  -2  -7   5       2378.97       2397.52        43.71 o                         
  -1  -7   5      13160.54      12968.03       177.69 o                         
   0  -7   5       9003.07       8111.06       112.91 o                         
   1  -7   5         74.15         64.01         7.57 o                         
   2  -7   5       2231.71       2254.57        43.31 o                         
   3  -7   5        860.38        816.91        18.19 o                         
   4  -7   5       1428.38       1512.08        32.28 o                         
   5  -7   5       3788.83       3781.27        88.48 o                         
   6  -7   5       1289.10       1226.30        25.48 o                         
   7  -7   5        599.36        601.68        15.72 o                         
   8  -7   5        118.21        140.40         9.83 o                         
   9  -7   5        219.42        228.41        11.76 o                         
  10  -7   5        489.64        550.36        16.60 o                         
  11  -7   5         28.49         28.98        10.63 o                         
  12  -7   5        402.39        401.86        20.98 o                         
 -16  -6   5         58.71         32.12        17.41 o                         
 -15  -6   5         39.27         23.17        13.97 o                         
 -14  -6   5        231.56        233.43        12.40 o                         
 -13  -6   5        298.81        265.01        15.41 o                         
 -12  -6   5       1196.32       1237.00        30.32 o                         
 -11  -6   5       2194.52       2517.44        61.59 o                         
 -10  -6   5         44.10         52.10         5.81 o                         
  -9  -6   5        141.25        113.62         6.72 o                         
  -8  -6   5        154.53        145.38         5.62 o                         
  -7  -6   5        475.80        421.99         8.76 o                         
  -6  -6   5        588.68        544.85        13.27 o                         
  -5  -6   5       1774.94       1486.69        20.07 o                         
  -4  -6   5        392.53        567.79         9.71 o                         
  -3  -6   5       5589.23       5359.28        75.14 o                         
  -2  -6   5      11836.59      12612.91       188.40 o                         
  -1  -6   5      21817.97      23294.08       291.31 o                         
   0  -6   5       4944.57       5438.98        83.69 o                         
   1  -6   5        665.33        659.29        15.95 o                         
   2  -6   5       2084.13       2051.74        43.42 o                         
   3  -6   5       3136.89       2812.27        46.61 o                         
   4  -6   5       1685.24       1585.22        32.69 o                         
   5  -6   5        989.62        946.54        20.64 o                         
   6  -6   5        457.30        423.74        15.35 o                         
   7  -6   5         54.06         40.20         7.96 o                         
   8  -6   5          7.84         11.67         8.79 o                         
   9  -6   5        758.06        662.61        19.84 o                         
  10  -6   5       1479.12       1459.74        28.22 o                         
  11  -6   5        199.69        154.63        11.08 o                         
  12  -6   5         17.38         23.94        10.09 o                         
  13  -6   5          1.00          9.99        12.62 o                         
 -16  -5   5          1.66        -16.06        16.06 o                         
 -15  -5   5        112.01         64.31        13.76 o                         
 -14  -5   5        191.90        160.50        11.31 o                         
 -13  -5   5        739.60        690.84        24.26 o                         
 -12  -5   5        842.17        768.18        34.31 o                         
 -11  -5   5       4687.15       4752.98        76.76 o                         
 -10  -5   5       4966.06       5057.09        58.40 o                         
  -9  -5   5       1159.16       1026.20        16.90 o                         
  -8  -5   5         56.20         79.91         4.54 o                         
  -7  -5   5        234.62        243.64         9.66 o                         
  -6  -5   5      11829.17      11344.08       144.50 o                         
  -5  -5   5       9153.21       9086.29       108.41 o                         
  -4  -5   5       2674.32       2740.86        37.29 o                         
  -3  -5   5        972.86        930.92        14.16 o                         
  -2  -5   5        604.00        681.31        10.99 o                         
  -1  -5   5          6.17         14.01         3.84 o                         
   0  -5   5      10405.96      11789.77       176.66 o                         
   1  -5   5      19585.51      20208.68       434.91 o                         
   2  -5   5        122.52        183.83         8.75 o                         
   3  -5   5        119.07        115.26         6.96 o                         
   4  -5   5       6319.83       6250.39        89.51 o                         
   5  -5   5      17597.87      17523.82       272.27 o                         
   6  -5   5       1550.95       1634.18        27.85 o                         
   7  -5   5       4328.96       4304.33        64.09 o                         
   8  -5   5        128.08        135.58         9.47 o                         
   9  -5   5        396.04        359.62        14.72 o                         
  10  -5   5       1727.36       1599.10        29.41 o                         
  11  -5   5        157.20        131.56        10.35 o                         
  12  -5   5         49.98         51.33         9.59 o                         
  13  -5   5         75.15         63.44        10.30 o                         
 -16  -4   5        210.71        171.93        27.68 o                         
 -15  -4   5         56.32         45.66        18.20 o                         
 -14  -4   5          1.34         -9.28        11.09 o                         
 -13  -4   5       1458.24       1415.57        55.97 o                         
 -12  -4   5       1400.52       1372.07        28.54 o                         
 -11  -4   5       4114.81       3873.14        94.48 o                         
 -10  -4   5         46.16         31.95         6.48 o                         
  -9  -4   5       5403.98       4911.97        57.04 o                         
  -8  -4   5       5979.17       6284.52        76.55 o                         
  -7  -4   5        122.12        112.79         4.33 o                         
  -6  -4   5       4252.14       4193.30        51.97 o                         
  -5  -4   5        337.25        377.03         7.50 o                         
  -4  -4   5       7443.64       7427.15        88.80 o                         
  -3  -4   5      11124.41      13295.49       356.43 o                         
  -2  -4   5       5178.88       4616.96        55.26 o                         
  -1  -4   5       2548.41       2357.11        31.47 o                         
   0  -4   5        982.21       1183.89        20.24 o                         
   1  -4   5        200.05        205.58         8.95 o                         
   2  -4   5       1194.23       1193.75        23.53 o                         
   3  -4   5        884.40        992.75        17.08 o                         
   4  -4   5       1149.43       1033.40        18.02 o                         
   5  -4   5       9119.14       9108.60       164.78 o                         
   6  -4   5       1556.72       1502.17        25.70 o                         
   7  -4   5       6609.77       6254.42        97.73 o                         
   8  -4   5        466.16        406.44        15.92 o                         
   9  -4   5       1165.79       1150.04        22.41 o                         
  10  -4   5        429.68        397.27        20.65 o                         
  11  -4   5        312.73        253.33        13.06 o                         
  12  -4   5        637.14        579.84        16.73 o                         
  13  -4   5        172.64        162.27        10.53 o                         
  14  -4   5         35.66         51.28        12.81 o                         
 -16  -3   5          1.08        -15.18        31.97 o                         
 -15  -3   5         51.20         38.84        15.43 o                         
 -14  -3   5        380.81        401.45        19.42 o                         
 -13  -3   5        376.64        422.49        24.44 o                         
 -12  -3   5        383.70        351.50        13.66 o                         
 -11  -3   5         13.79         18.47         4.51 o                         
 -10  -3   5       5243.84       5607.88        74.17 o                         
  -9  -3   5       9431.05       9365.57       119.62 o                         
  -8  -3   5       4082.62       3948.12        52.33 o                         
  -7  -3   5          1.40          1.94         2.95 o                         
  -6  -3   5        462.42        406.20         9.74 o                         
  -5  -3   5       5161.87       5506.11        62.94 o                         
  -4  -3   5       1524.70       1698.84        22.06 o                         
  -3  -3   5       2609.80       2323.28        33.75 o                         
  -2  -3   5       6505.93       6315.06        79.99 o                         
  -1  -3   5       1953.31       1597.50        29.24 o                         
   0  -3   5       2972.61       2873.44        58.15 o                         
   1  -3   5        845.57        792.89        18.57 o                         
   2  -3   5       4028.41       4099.30        63.49 o                         
   3  -3   5        112.05        122.94         4.65 o                         
   4  -3   5       5111.53       5228.16        73.71 o                         
   5  -3   5       2631.08       2593.29       129.48 o                         
   6  -3   5       1431.66       1411.65        23.88 o                         
   7  -3   5        136.35        134.48         7.47 o                         
   8  -3   5       1268.97       1377.78        24.48 o                         
   9  -3   5       1220.32       1306.68        24.03 o                         
  10  -3   5        478.91        464.58        13.42 o                         
  11  -3   5        894.54        944.27        23.46 o                         
  12  -3   5          2.36          3.86         8.28 o                         
  13  -3   5        464.47        498.02        16.05 o                         
  14  -3   5          1.31         12.20        10.33 o                         
 -16  -2   5         18.44         24.36        21.08 o                         
 -15  -2   5         88.17        100.80        18.94 o                         
 -14  -2   5       1449.88       1589.76        30.80 o                         
 -13  -2   5        472.38        538.10        15.82 o                         
 -12  -2   5          0.52          5.30         4.72 o                         
 -11  -2   5       1539.30       1645.10        26.02 o                         
 -10  -2   5        120.04        100.44         6.02 o                         
  -9  -2   5          3.28          1.82         4.48 o                         
  -8  -2   5         29.92         27.61         4.32 o                         
  -7  -2   5          9.22         45.48         3.94 o                         
  -6  -2   5       1818.71       1952.91        33.84 o                         
  -5  -2   5        251.65        294.55         7.28 o                         
  -4  -2   5       6052.83       6213.20        79.67 o                         
  -3  -2   5      18835.69      18856.29       236.16 o                         
  -2  -2   5       3653.66       3265.71        42.61 o                         
  -1  -2   5       4995.59       5350.47        90.91 o                         
   0  -2   5      15765.77      15544.38       298.90 o                         
   1  -2   5        486.49        333.55        11.41 o                         
   2  -2   5      20817.90      20637.80       401.75 o                         
   3  -2   5       2032.55       2099.19        43.91 o                         
   4  -2   5      11710.91      12271.90       167.81 o                         
   6  -2   5       1231.53       1505.35        24.59 o                         
   7  -2   5        138.27        159.12         7.17 o                         
   8  -2   5        336.98        396.67        10.87 o                         
   9  -2   5        820.32        741.35        15.92 o                         
  10  -2   5       3610.10       3518.39        53.64 o                         
  11  -2   5        835.75        797.28        21.99 o                         
  12  -2   5        861.13        926.46        20.86 o                         
  13  -2   5       1014.00       1114.66        31.80 o                         
  14  -2   5         72.89        102.73        11.13 o                         
  15  -2   5        768.38        857.44        24.26 o                         
 -16  -1   5        251.41        248.63        25.95 o                         
 -15  -1   5        151.01        130.30        14.43 o                         
 -14  -1   5        217.00        193.31         7.42 o                         
 -13  -1   5        771.55        797.33        16.49 o                         
 -12  -1   5       1049.60        997.47        18.49 o                         
 -11  -1   5       2234.81       2233.62        33.72 o                         
 -10  -1   5        280.78        238.61         8.26 o                         
  -9  -1   5          2.90         -1.22         4.76 o                         
  -8  -1   5        685.93        752.58        13.50 o                         
  -7  -1   5       1820.46       1834.80        26.51 o                         
  -6  -1   5       3503.55       3862.81        51.75 o                         
  -5  -1   5       1051.79       1423.94        23.17 o                         
  -4  -1   5        461.06        419.99        10.22 o                         
  -3  -1   5       2424.55       2695.98        36.48 o                         
  -2  -1   5      20417.26      23244.32       314.90 o                         
  -1  -1   5      12103.75      12573.10       187.07 o                         
   0  -1   5        557.91        701.84        24.97 o                         
   1  -1   5        344.22        599.21        11.13 o                         
   2  -1   5       2973.03       3042.55        52.61 o                         
   3  -1   5          3.12         10.67         3.46 o                         
   4  -1   5      45749.00      49822.12       736.59 o                         
   5  -1   5       1844.11       2405.79        61.36 o                         
   6  -1   5       2812.70       3688.08       102.52 o                         
   7  -1   5        373.41        359.11         9.96 o                         
   8  -1   5        745.93        823.62        20.76 o                         
   9  -1   5         20.28         14.79         8.25 o                         
  10  -1   5        297.10        311.74        11.06 o                         
  11  -1   5        104.17        115.38         9.17 o                         
  12  -1   5       1973.25       1924.67        48.44 o                         
  13  -1   5        226.02        213.34        11.46 o                         
  14  -1   5        217.08        222.70        13.43 o                         
  15  -1   5        193.68        163.91        14.44 o                         
 -15   0   5          2.53         19.35        13.76 o                         
 -14   0   5        109.87        105.14         8.01 o                         
 -13   0   5        321.66        348.71        14.07 o                         
 -12   0   5        114.52        113.69         9.82 o                         
 -11   0   5        762.31        754.42        16.26 o                         
 -10   0   5        403.98        352.88        10.57 o                         
  -9   0   5        190.98        126.88         7.06 o                         
  -8   0   5       2006.23       1782.22        28.60 o                         
  -7   0   5        334.88        391.14         9.24 o                         
  -6   0   5       3488.38       3171.72        46.42 o                         
  -5   0   5      15431.35      16318.46       207.13 o                         
  -4   0   5        502.71        413.64         8.12 o                         
  -3   0   5       9261.10       9736.12       146.79 o                         
  -2   0   5      23107.91      26075.60       330.75 o                         
  -1   0   5      14424.62      15836.35       235.41 o                         
   0   0   5        610.02        486.97        10.20 o                         
   1   0   5       5738.99       5041.51        85.50 o                         
   2   0   5       2020.98       2441.97        49.64 o                         
   3   0   5      37199.59      38474.04       635.95 o                         
   4   0   5       2730.78       3546.46       137.89 o                         
   5   0   5       3859.78       3530.40        68.30 o                         
   6   0   5       2594.22       2502.77        68.40 o                         
   7   0   5       7013.73       6581.30        80.87 o                         
   8   0   5      11497.00      11852.39       164.20 o                         
   9   0   5        320.86        335.54        10.65 o                         
  10   0   5       1723.79       1734.96        29.38 o                         
  11   0   5          5.99         -1.12         7.49 o                         
  12   0   5        764.53        768.63        17.57 o                         
  13   0   5         18.42         15.82         9.68 o                         
  14   0   5          2.83         -8.88         8.88 o                         
  15   0   5          6.03          3.21        10.85 o                         
  16   0   5         11.02          8.71        12.70 o                         
 -15   1   5         10.27          0.99        20.77 o                         
 -14   1   5        365.43        447.27        17.18 o                         
 -13   1   5        766.60        790.59        18.24 o                         
 -12   1   5       1309.84       1360.65        25.49 o                         
 -11   1   5       2843.89       2942.12        46.42 o                         
 -10   1   5         59.58         90.97         7.55 o                         
  -9   1   5       3269.96       3415.76        51.64 o                         
  -8   1   5       4380.84       4141.12        60.69 o                         
  -7   1   5       1172.92       1268.88        21.68 o                         
  -6   1   5      21007.74      22100.38       369.81 o                         
  -5   1   5       2222.28       2300.04        43.41 o                         
  -4   1   5      15621.08      16133.10       221.59 o                         
  -3   1   5      27138.41      26587.02       397.51 o                         
  -2   1   5        942.99        949.08        16.69 o                         
  -1   1   5      41857.28      45122.93       747.53 o                         
   0   1   5         21.03         19.70         2.20 o                         
   1   1   5       5696.35       5868.00        80.85 o                         
   2   1   5        796.63       1103.93        18.49 o                         
   3   1   5       9030.99      10034.87       189.41 o                         
   4   1   5       5708.40       5962.74       157.95 o                         
   5   1   5       5409.35       4880.10       126.84 o                         
   6   1   5       3059.77       3417.08        49.62 o                         
   7   1   5      14567.05      14781.12       188.38 o                         
   8   1   5       1197.45       1220.02        22.77 o                         
   9   1   5       2623.29       2476.37        35.81 o                         
  10   1   5       8753.32       8940.40       125.14 o                         
  11   1   5        313.29        324.29        10.64 o                         
  12   1   5        217.94        212.39         9.51 o                         
  13   1   5        441.96        449.77        18.43 o                         
  14   1   5        276.05        281.08        16.39 o                         
  15   1   5         26.37         17.15        10.96 o                         
  16   1   5        167.80        192.59        15.31 o                         
 -15   2   5         67.32        103.28        28.88 o                         
 -14   2   5         19.99         37.20        11.42 o                         
 -13   2   5        295.73        275.00        11.72 o                         
 -12   2   5        115.70        122.01         9.41 o                         
 -11   2   5         93.07        150.52         8.91 o                         
 -10   2   5        848.27        853.05        20.48 o                         
  -9   2   5        417.38        449.39        11.74 o                         
  -8   2   5       1380.83       1372.33        22.90 o                         
  -7   2   5       3150.21       2992.10        46.43 o                         
  -6   2   5      10067.73       9766.83       136.85 o                         
  -5   2   5        917.22        752.58        20.29 o                         
  -4   2   5       4728.30       4538.16        78.12 o                         
  -3   2   5       1114.60       1594.82        27.50 o                         
  -2   2   5      22075.31      23622.45       393.54 o                         
  -1   2   5        240.67        210.76         8.90 o                         
   0   2   5       1410.00       1341.13        25.00 o                         
   1   2   5        217.06        150.15         4.00 o                         
   2   2   5       5196.28       5586.91        77.46 o                         
   3   2   5        279.63        335.29         6.70 o                         
   4   2   5       4786.78       4448.32        96.43 o                         
   5   2   5       4283.64       4090.52       119.88 o                         
   6   2   5        127.78        109.48         5.08 o                         
   7   2   5         68.87         75.04         8.25 o                         
   8   2   5       5706.60       6198.29        86.97 o                         
   9   2   5      12754.66      13046.92       167.25 o                         
  10   2   5       1110.71       1129.21        27.10 o                         
  11   2   5        913.57        940.62        19.92 o                         
  12   2   5         52.77         64.77         7.26 o                         
  13   2   5        533.64        537.50        15.06 o                         
  14   2   5        891.70        944.28        41.37 o                         
  15   2   5        131.84        163.00        12.50 o                         
  16   2   5        454.26        490.64        19.87 o                         
 -14   3   5        253.21        266.06        17.60 o                         
 -13   3   5        628.20        632.53        27.40 o                         
 -12   3   5        218.67        186.02        11.02 o                         
 -11   3   5       2297.30       2190.55        32.76 o                         
 -10   3   5         72.77         91.66         8.14 o                         
  -9   3   5         27.33         34.81         7.62 o                         
  -8   3   5        942.14        887.69        19.20 o                         
  -7   3   5       1274.38       1297.25        26.22 o                         
  -6   3   5         13.93          8.28         6.72 o                         
  -5   3   5       2720.18       2621.50        53.15 o                         
  -4   3   5         82.52         93.88         6.78 o                         
  -3   3   5       3428.76       3422.04        46.87 o                         
  -2   3   5       4169.32       4747.47        65.14 o                         
  -1   3   5       9430.58       9285.45       128.36 o                         
   0   3   5       9096.63       8927.45       151.01 o                         
   1   3   5         22.92         38.55         3.57 o                         
   2   3   5       1243.23       1406.49        21.57 o                         
   3   3   5       5115.67       5219.02        72.67 o                         
   4   3   5       7282.16       8333.64       126.20 o                         
   5   3   5      10711.65      11429.28       171.03 o                         
   6   3   5         94.19        150.95         6.04 o                         
   7   3   5         70.50        136.90         5.93 o                         
   8   3   5         10.10         10.34         3.94 o                         
   9   3   5         45.43         51.20         6.05 o                         
  10   3   5       2483.94       2569.62        43.43 o                         
  11   3   5        983.22        971.69        22.19 o                         
  12   3   5          1.21          6.86         5.83 o                         
  13   3   5         93.97         74.84         6.35 o                         
  14   3   5        444.51        417.81        25.23 o                         
  15   3   5       1571.28       1563.66        34.49 o                         
  16   3   5       1155.56       1245.36        73.52 o                         
 -14   4   5       1181.46       1230.19        45.07 o                         
 -13   4   5        403.31        398.65        13.09 o                         
 -12   4   5       1054.12       1153.87        23.29 o                         
 -11   4   5       2450.64       2442.25        39.24 o                         
 -10   4   5        160.64        173.99        10.15 o                         
  -9   4   5        794.05        802.40        20.61 o                         
  -8   4   5        888.63        953.78        22.38 o                         
  -7   4   5          3.22         22.15         9.43 o                         
  -6   4   5       2513.38       2435.71        56.01 o                         
  -5   4   5       4750.76       4643.80        75.22 o                         
  -4   4   5       3604.15       3690.19        60.52 o                         
  -3   4   5      12576.01      12959.88       165.99 o                         
  -2   4   5        107.09        168.40         6.57 o                         
  -1   4   5      20184.37      19821.13       287.04 o                         
   0   4   5        215.70        300.55         9.78 o                         
   1   4   5      28818.16      28212.91       419.57 o                         
   2   4   5      15656.32      15017.22       224.75 o                         
   3   4   5       2002.65       1947.84        31.71 o                         
   4   4   5         70.03         74.33         3.44 o                         
   5   4   5       1267.61       1170.66        20.95 o                         
   6   4   5       5762.85       4707.07        72.64 o                         
   7   4   5      11244.51      10731.53       144.80 o                         
   8   4   5          4.52         11.48         4.00 o                         
   9   4   5        625.22        535.84         9.81 o                         
  10   4   5       1707.87       1629.35        26.94 o                         
  11   4   5       1034.27       1069.55        28.77 o                         
  12   4   5       2378.17       2395.84        37.09 o                         
  13   4   5       3154.24       3149.51        61.70 o                         
  14   4   5         57.31         69.22         9.16 o                         
  15   4   5        474.08        463.75        24.29 o                         
  16   4   5        212.19        266.85        22.06 o                         
  17   4   5       1152.58       1357.42        88.44 o                         
 -13   5   5          9.76         17.85         9.56 o                         
 -12   5   5        592.63        539.35        25.20 o                         
 -11   5   5        111.78        121.88        14.38 o                         
 -10   5   5        642.05        631.42        20.91 o                         
  -9   5   5          5.57         13.00        11.36 o                         
  -8   5   5        230.44        196.95        12.91 o                         
  -7   5   5          8.54         74.96        21.02 o                         
  -6   5   5       1245.42       1144.33        45.83 o                         
  -5   5   5        140.23         88.33         9.63 o                         
  -4   5   5       5981.36       6308.32       111.54 o                         
  -3   5   5      35060.01      36746.64       546.81 o                         
  -2   5   5        613.74        594.32        13.34 o                         
  -1   5   5        838.16        981.87        22.15 o                         
   0   5   5       3258.01       3578.64        64.42 o                         
   1   5   5      16034.87      15120.50       206.91 o                         
   2   5   5       3104.57       2697.22        43.87 o                         
   3   5   5       2155.67       2009.24        33.40 o                         
   4   5   5        527.37        476.30        22.88 o                         
   5   5   5         91.00         48.69         5.00 o                         
   6   5   5        762.72        655.20        15.88 o                         
   7   5   5        812.15        747.20        20.60 o                         
   8   5   5      10605.06      10292.15       167.70 o                         
   9   5   5       3950.76       3741.06        55.53 o                         
  10   5   5         61.67         48.16         7.60 o                         
  11   5   5         21.55         28.37         4.31 o                         
  12   5   5       3245.76       3453.35        70.19 o                         
  13   5   5       2063.12       2030.27        39.46 o                         
  14   5   5        176.95        141.42        10.25 o                         
  15   5   5        202.82        198.55        11.83 o                         
  16   5   5        321.17        327.05        39.95 o                         
  17   5   5        126.76        141.09        18.91 o                         
 -13   6   5          0.65         -1.38        12.09 o                         
 -12   6   5        192.27        151.06        13.48 o                         
 -11   6   5         59.28         43.21        11.78 o                         
 -10   6   5          0.39         -3.04        14.00 o                         
  -9   6   5       2215.13       2255.15        49.10 o                         
  -8   6   5       2435.40       2511.20        52.44 o                         
  -7   6   5        418.94        386.80        16.83 o                         
  -6   6   5       2810.25       2745.84        54.87 o                         
  -5   6   5        862.30        812.02        26.89 o                         
  -4   6   5       5020.73       4755.61        99.67 o                         
  -3   6   5      16972.15      16546.76       250.31 o                         
  -2   6   5       2561.05       2654.82        45.45 o                         
  -1   6   5      13800.24      14090.61       271.33 o                         
   0   6   5      22424.32      23657.90       456.01 o                         
   1   6   5       8618.32       8893.33       124.37 o                         
   2   6   5      11093.93      11653.45       176.48 o                         
   3   6   5       7474.79       7391.98       126.38 o                         
   4   6   5       1677.58       1486.20        23.89 o                         
   5   6   5        886.79        831.52        16.36 o                         
   6   6   5        489.42        288.91         8.73 o                         
   7   6   5      18302.66      17840.75       299.28 o                         
   8   6   5      10484.37      10738.71       162.55 o                         
   9   6   5       1432.84       1503.71        48.09 o                         
  10   6   5       4091.70       3770.12        66.20 o                         
  11   6   5        785.54        744.99        12.23 o                         
  12   6   5        171.69        142.99        12.95 o                         
  13   6   5         41.18         32.86         6.87 o                         
  14   6   5        626.76        700.18        17.87 o                         
  15   6   5       1039.25       1043.22        23.50 o                         
  16   6   5        293.22        321.73        32.37 o                         
  17   6   5        176.96        219.43        42.78 o                         
 -12   7   5        151.28        146.69        15.30 o                         
 -11   7   5         94.17         95.89        12.65 o                         
 -10   7   5        103.15         52.14        13.57 o                         
  -9   7   5        901.46        804.06        25.87 o                         
  -8   7   5         85.44         86.79        13.88 o                         
  -7   7   5       3149.18       3234.35        64.46 o                         
  -6   7   5       5806.58       5922.60       108.06 o                         
  -5   7   5       2057.07       1929.25        47.45 o                         
  -4   7   5       2219.88       2247.04        52.82 o                         
  -3   7   5        112.25        107.12        10.61 o                         
  -2   7   5      20653.44      20903.95       313.56 o                         
  -1   7   5      15957.67      16717.60       340.78 o                         
   0   7   5       3290.37       3394.36        62.59 o                         
   1   7   5          0.86         48.50         7.57 o                         
   2   7   5        146.55        213.36        11.03 o                         
   3   7   5         90.32         93.08         6.46 o                         
   4   7   5       1017.50       1055.21        20.14 o                         
   5   7   5       3477.66       3428.30        46.22 o                         
   6   7   5        599.85        676.49        14.60 o                         
   7   7   5        130.09        107.27        15.63 o                         
   8   7   5       2496.05       2456.38        42.15 o                         
   9   7   5      16550.63      16222.28       309.81 o                         
  10   7   5      10020.26       9532.34       194.51 o                         
  11   7   5        403.94        326.49         8.99 o                         
  12   7   5         60.92         52.47         9.07 o                         
  13   7   5        613.70        597.08        19.41 o                         
  14   7   5        353.49        349.20        16.30 o                         
  15   7   5         19.80         36.22        12.27 o                         
  16   7   5         77.33         53.26        22.91 o                         
  17   7   5          4.52        -14.89        14.89 o                         
 -11   8   5       1925.25       1896.05        44.61 o                         
 -10   8   5        607.98        646.06        20.86 o                         
  -9   8   5         12.12          7.33        12.02 o                         
  -8   8   5        342.62        371.72        15.58 o                         
  -7   8   5        535.21        551.68        17.51 o                         
  -6   8   5       1442.36       1495.09        32.34 o                         
  -5   8   5        331.62        307.38        14.12 o                         
  -4   8   5         29.66         42.03         9.23 o                         
  -3   8   5        483.32        459.08        19.41 o                         
  -2   8   5       1631.41       1455.97        46.89 o                         
  -1   8   5       4707.82       4622.33       175.42 o                         
   0   8   5      22776.18      21954.28       575.66 o                         
   1   8   5        818.86        785.95        23.15 o                         
   2   8   5       1666.68       1702.56        33.97 o                         
   3   8   5        602.49        539.52        14.44 o                         
   4   8   5       8843.26       8721.12       130.70 o                         
   5   8   5      16267.93      15592.52       198.03 o                         
   6   8   5        689.14        677.89        13.82 o                         
   7   8   5          7.69          7.53         7.34 o                         
   8   8   5        437.35        374.92        21.03 o                         
   9   8   5         16.33         -2.85         7.76 o                         
  10   8   5       1159.84       1088.44        24.81 o                         
  11   8   5       1789.46       1701.14        35.40 o                         
  12   8   5        161.34        153.00        14.39 o                         
  13   8   5        125.83        120.82        10.47 o                         
  14   8   5        987.67       1041.40        29.32 o                         
  15   8   5       2558.72       2649.97        54.67 o                         
  16   8   5       1397.31       1459.99        72.70 o                         
 -11   9   5        893.75        885.77        33.34 o                         
 -10   9   5          3.43         44.52        14.33 o                         
  -9   9   5       2885.35       2906.49        51.26 o                         
  -8   9   5       2026.03       1999.81        38.45 o                         
  -7   9   5        117.06        127.52        13.37 o                         
  -6   9   5        117.47        120.00        12.17 o                         
  -5   9   5        179.41        189.64        12.91 o                         
  -4   9   5        442.50        420.49        15.54 o                         
  -3   9   5         98.98         87.29        11.36 o                         
  -2   9   5       2524.76       2645.83        47.69 o                         
  -1   9   5      14093.21      14213.68       244.59 o                         
   0   9   5      11692.81      11518.64       177.27 o                         
   1   9   5       2577.08       2733.00        43.68 o                         
   2   9   5      23918.07      23258.87       449.80 o                         
   3   9   5        452.99        386.20        13.74 o                         
   4   9   5       9170.54       8768.39       122.44 o                         
   5   9   5       1288.11       1286.97        21.39 o                         
   6   9   5       2892.53       2892.30        45.38 o                         
   7   9   5       8436.20       8231.33       127.39 o                         
   8   9   5       3054.64       3138.23        52.82 o                         
   9   9   5         46.03         34.10         7.38 o                         
  10   9   5        467.07        412.33        12.87 o                         
  11   9   5       1133.50       1103.58        30.52 o                         
  12   9   5          2.68         -3.27         6.44 o                         
  13   9   5          2.13         -2.09         9.33 o                         
  14   9   5        453.50        425.70        15.82 o                         
  15   9   5        760.88        828.51        24.64 o                         
  16   9   5         65.66        122.04        22.97 o                         
 -10  10   5        865.30        878.96        32.30 o                         
  -9  10   5       2078.68       2113.98        44.98 o                         
  -8  10   5        161.92        195.75        29.53 o                         
  -7  10   5          4.57         -1.07        13.07 o                         
  -6  10   5        306.64        262.22        15.07 o                         
  -5  10   5         19.51         15.20        11.18 o                         
  -4  10   5        439.89        431.30        16.74 o                         
  -3  10   5       2452.06       2389.75        45.22 o                         
  -2  10   5       1666.42       1642.45        57.17 o                         
  -1  10   5          4.25          7.75         9.44 o                         
   0  10   5        127.65        129.06        10.57 o                         
   1  10   5      13397.53      13239.52       184.64 o                         
   2  10   5      15742.62      15786.95       309.06 o                         
   3  10   5        310.02        267.52        12.64 o                         
   4  10   5        209.13        198.87         8.39 o                         
   5  10   5       2457.73       2543.91        36.07 o                         
   6  10   5       3818.87       3848.49        52.34 o                         
   7  10   5         32.92         22.83         7.22 o                         
   8  10   5          6.50        230.21        60.72 o                         
   9  10   5          8.60         23.48        12.29 o                         
  10  10   5         64.59         45.86         8.03 o                         
  11  10   5         59.58         42.47         8.33 o                         
  12  10   5       1459.05       1332.76        25.98 o                         
  13  10   5        517.27        473.69        19.49 o                         
  14  10   5        117.98         91.57        10.57 o                         
  15  10   5          2.54        -10.59        10.59 o                         
  16  10   5         35.32         46.26        20.06 o                         
  -9  11   5        250.73        267.29        19.21 o                         
  -8  11   5       1702.88       1740.42        39.12 o                         
  -7  11   5        887.79        859.71        25.59 o                         
  -6  11   5         87.54        107.70        13.28 o                         
  -5  11   5         15.02         19.18        11.64 o                         
  -4  11   5       2234.19       2179.79        43.39 o                         
  -3  11   5       4499.90       4560.83        77.98 o                         
  -2  11   5         10.38         30.27        15.00 o                         
  -1  11   5       3480.08       3555.07        81.57 o                         
   0  11   5       1976.43       1845.53        32.96 o                         
   1  11   5        596.09        637.90        16.32 o                         
   2  11   5        568.59        531.01        14.96 o                         
   3  11   5       4284.22       4329.06        78.03 o                         
   4  11   5        863.98        946.28        36.30 o                         
   5  11   5       2848.53       2846.00        47.47 o                         
   6  11   5        863.48        853.80        16.36 o                         
   7  11   5       4963.74       4880.65        70.79 o                         
   8  11   5       4566.18       4523.05        66.73 o                         
   9  11   5        251.49        242.00        10.08 o                         
  10  11   5       1170.46       1147.70        23.94 o                         
  11  11   5         27.20         39.48         8.25 o                         
  12  11   5       1199.53       1141.06        30.45 o                         
  13  11   5        138.43        199.45         8.78 o                         
  14  11   5         17.38         15.77        12.26 o                         
  15  11   5        285.80        291.94        20.67 o                         
  16  11   5         64.35         42.34        19.86 o                         
  -8  12   5        533.12        542.07        29.17 o                         
  -7  12   5        123.51        169.54        16.13 o                         
  -6  12   5       2219.90       2395.22        48.30 o                         
  -5  12   5        130.21        149.96        14.41 o                         
  -4  12   5        779.41        755.46        23.18 o                         
  -3  12   5       1281.65       1308.06        30.93 o                         
  -2  12   5        108.64         99.01        15.15 o                         
  -1  12   5       3701.84       3639.29        89.92 o                         
   0  12   5       1308.58       1396.83        25.29 o                         
   1  12   5        133.15        152.48         9.55 o                         
   2  12   5        338.47        278.74        10.97 o                         
   3  12   5        645.62        582.07        17.44 o                         
   4  12   5         45.00         78.64         8.26 o                         
   5  12   5        150.15         98.92         7.50 o                         
   6  12   5        194.11        212.16         7.78 o                         
   7  12   5        960.34        894.89        19.92 o                         
   8  12   5         43.13         65.15        10.46 o                         
   9  12   5       2571.05       2520.11        45.96 o                         
  10  12   5       4031.87       3915.94        74.82 o                         
  11  12   5          1.94         14.64        11.24 o                         
  12  12   5       1063.87       1003.62        38.52 o                         
  13  12   5         28.99         54.20        12.60 o                         
  14  12   5        432.62        371.99        36.17 o                         
  15  12   5        228.34        239.48        24.75 o                         
  -7  13   5        322.76        272.77        37.74 o                         
  -6  13   5       1165.99       1184.75        36.01 o                         
  -5  13   5         64.08         70.07        12.61 o                         
  -4  13   5         86.66         76.00        12.05 o                         
  -3  13   5          1.56         -4.95        10.75 o                         
  -2  13   5         29.51         38.95        14.37 o                         
  -1  13   5        211.00        196.85        22.24 o                         
   0  13   5        362.95        401.44        14.93 o                         
   1  13   5       1830.93       1735.39        29.39 o                         
   2  13   5        141.82        125.17         9.69 o                         
   3  13   5         54.80         54.32         8.83 o                         
   4  13   5       1851.07       1899.31        35.41 o                         
   5  13   5       1725.46       1694.60        31.87 o                         
   6  13   5        225.52        213.21         8.16 o                         
   7  13   5          1.95          7.82         7.32 o                         
   8  13   5         16.80         22.17         5.88 o                         
   9  13   5        201.02        236.33        12.66 o                         
  10  13   5         62.17         60.70        10.24 o                         
  11  13   5         19.29         24.08        11.02 o                         
  12  13   5        230.07        228.68        14.19 o                         
  13  13   5          1.40         16.46        11.68 o                         
  14  13   5         26.95         29.61        19.33 o                         
  -5  14   5          7.61          9.82        18.12 o                         
  -4  14   5         87.13         95.60        14.65 o                         
  -3  14   5        156.40        155.02        13.43 o                         
  -2  14   5        861.29        816.44        27.11 o                         
  -1  14   5       1751.94       1787.59        39.02 o                         
   0  14   5       1744.87       1796.71        34.35 o                         
   1  14   5        217.56        205.16        14.37 o                         
   2  14   5        635.31        599.79        16.20 o                         
   3  14   5          3.68         -1.56         8.78 o                         
   4  14   5       2658.47       2650.40        42.61 o                         
   5  14   5       2501.01       2517.91        44.31 o                         
   6  14   5         60.63         77.88        16.37 o                         
   7  14   5       1023.05       1040.48        36.93 o                         
   8  14   5        764.45        773.96        20.09 o                         
   9  14   5         11.01         -1.09        11.55 o                         
  10  14   5          4.26        -11.00        11.00 o                         
  11  14   5         57.89         46.64        12.28 o                         
  12  14   5         55.98         55.17        16.47 o                         
  13  14   5         31.98         23.80        18.81 o                         
  14  14   5        128.09        104.37        29.95 o                         
  -4  15   5        168.50        141.00        26.93 o                         
  -3  15   5          6.27         -1.18        15.06 o                         
  -2  15   5        137.86        128.29        15.85 o                         
  -1  15   5         62.12         70.21        13.05 o                         
   0  15   5         38.41         30.86        11.21 o                         
   1  15   5       2251.56       2137.21        39.10 o                         
   2  15   5       1577.45       1636.55        33.97 o                         
   3  15   5         10.53         14.23         8.88 o                         
   4  15   5        574.47        598.34        22.75 o                         
   5  15   5         46.74         57.08         7.80 o                         
   6  15   5       1470.72       1522.92        34.79 o                         
   7  15   5       1583.86       1656.36        36.41 o                         
   8  15   5         54.76         34.69        14.90 o                         
   9  15   5        953.84        956.74        27.18 o                         
  10  15   5        159.43        153.85        13.88 o                         
  11  15   5         10.17         13.83        14.10 o                         
  12  15   5         96.67         72.12        27.40 o                         
  13  15   5          5.13          6.04        26.86 o                         
  -2  16   5        213.95        203.91        22.36 o                         
  -1  16   5         20.16         24.48        14.12 o                         
   0  16   5         15.70         16.49        13.54 o                         
   1  16   5         20.58         10.67        13.75 o                         
   2  16   5        209.32        170.66        15.13 o                         
   3  16   5          7.25          0.66        13.09 o                         
   4  16   5         41.11         24.14        11.89 o                         
   5  16   5         24.57         25.69         9.63 o                         
   6  16   5         76.57         90.83        14.21 o                         
   7  16   5        191.57        156.90        24.64 o                         
   8  16   5        196.52        196.30        17.85 o                         
   9  16   5         46.34         38.14        14.24 o                         
  10  16   5        207.52        212.87        19.16 o                         
  11  16   5        179.98        162.78        25.92 o                         
   1  17   5          2.26          6.98        27.60 o                         
   2  17   5         69.53         73.15        17.23 o                         
   3  17   5         29.92         43.41        16.20 o                         
   4  17   5        118.05        100.11        18.41 o                         
   5  17   5        189.01        173.12        19.64 o                         
   6  17   5          4.51        -11.48        18.00 o                         
   7  17   5        279.07        253.38        41.57 o
[truncated: 759,457 more chars]
